# Supplementary material for: Deep sequencing of small RNAs reveals the repertoire of miRNAs and piRNAs in Biomphalaria glabrata
Source: Mem Inst Oswaldo Cruz. 2020 Jul 1;115:e190498. doi: 10.1590/0074-02760190498 (PMC7328434; doi:10.1590/0074-02760190498)
Supplement: Supplementary file 2 [file 1678-8060-mioc-115-e190498-s2.xlsx]

## Sheet: Bgl-miRNA-targets
TABLE III Predicted miRNAs targets on Biomphalaria glabrata transcriptome
miRNA_name	Target_Gene_name_Annotation_Based_on_NCBI	Ontology_Term	Target_Gene_name_Annotation_and_Genome_Position_Based_on_Vectorbase	Energy_score_miRanda	Energy_score_RNAhybrid
bgl-bantam-3p	BGLB000613-PB_PREDICTED:_uncharacterized_protein_LOC106079178-_partial_[Biomphalaria_glabrata]	GO:0016021	LG12_random_Scaffold280:9565:28259:1|gene:BGLB000613	-18.53	-23.4
bgl-bantam-3p	BGLB000634-PB_PREDICTED:_serine/threonine-protein_kinase_OSR1-like_[Biomphalaria_glabrata]	GO:0004672_GO:0004674_GO:0005524_GO:0005622_GO:0006468_GO:0035556	LG13_random_Scaffold240:210337:219602:-1|gene:BGLB000634	-20.82	-23.5
bgl-bantam-3p	BGLB000994-PB_PREDICTED:_receptor_expression-enhancing_protein_5-like_isoform_X2_[Biomphalaria_glabrata]	GO:0016021	Receptor_expression-enhancing_protein|protein_coding|LG19i_random_Scaffold3:804814:814014:1|gene:BGLB000994	-15.42	-20.5
bgl-bantam-3p	BGLB000994-PC_PREDICTED:_receptor_expression-enhancing_protein_5-like_isoform_X1_[Biomphalaria_glabrata]	GO:0016021	Receptor_expression-enhancing_protein|protein_coding|LG19i_random_Scaffold3:804814:814014:1|gene:BGLB000994	-15.42	-20.5
bgl-bantam-3p	BGLB001017-PB_PREDICTED:_cilia-_and_flagella-associated_protein_97-like_[Biomphalaria_glabrata]	NA	LG1i_random_Scaffold7:297600:301250:-1|gene:BGLB001017	-22.50	-25.4
bgl-bantam-3p	BGLB001017-PC_PREDICTED:_cilia-_and_flagella-associated_protein_97-like_[Biomphalaria_glabrata]	NA	LG1i_random_Scaffold7:297600:301250:-1|gene:BGLB001017	-22.50	-25.4
bgl-bantam-3p	BGLB001083-PB_PREDICTED:_protein_O-mannosyl-transferase_2-like_isoform_X1_[Biomphalaria_glabrata]	GO:0000030_GO:0006493_GO:0016020_GO:0016021	LG20_random_Scaffold297:185283:210137:1|gene:BGLB001083	-17.37	-22.3
bgl-bantam-3p	BGLB001083-PC_PREDICTED:_protein_O-mannosyl-transferase_2-like_isoform_X1_[Biomphalaria_glabrata]	GO:0000030_GO:0006493_GO:0016020_GO:0016021	LG20_random_Scaffold297:185283:210137:1|gene:BGLB001083	-17.37	-22.3
bgl-bantam-3p	BGLB001385-PB_PREDICTED:_magnesium_transporter_NIPA2-like_[Biomphalaria_glabrata]	GO:0015095_GO:0015693_GO:0016021	LG24_random_Scaffold487:112340:116056:-1|gene:BGLB001385	-21.98	-27.0
bgl-bantam-3p	BGLB001720-PB_PREDICTED:_LOW_QUALITY_PROTEIN:_uncharacterized_protein_LOC106055810_[Biomphalaria_glabrata]	GO:0061630_GO:0072487	LG29_random_Scaffold49:161303:162812:1|gene:BGLB001720	-18.78	-22.5
bgl-bantam-3p	BGLB001762-PB_PREDICTED:_beta-hexosaminidase-like_[Biomphalaria_glabrata]	GO:0004553_GO:0004563_GO:0005975_GO:0016021_GO:0030246_GO:0030247	LG29i_random_Scaffold3740:1568:35609:1|gene:BGLB001762	-21.46	-24.6
bgl-bantam-3p	BGLB002201-PB_PREDICTED:_mitochondrial_2-oxoglutarate/malate_carrier_protein-like_isoform_X2_[Biomphalaria_glabrata]	GO:0016021	LG35i_random_Scaffold9:455583:463512:1|gene:BGLB002201	-25.12	-17.8
bgl-bantam-3p	BGLB002201-PC_PREDICTED:_mitochondrial_2-oxoglutarate/malate_carrier_protein-like_isoform_X1_[Biomphalaria_glabrata]	GO:0016021	LG35i_random_Scaffold9:455583:463512:1|gene:BGLB002201	-25.12	-17.8
bgl-bantam-3p	BGLB002289-PB_PREDICTED:_sodium-_and_chloride-dependent_glycine_transporter_1-like_[Biomphalaria_glabrata]	GO:0005328_GO:0006836_GO:0016021	LG3_random_Scaffold6337:25351:36528:-1|gene:BGLB002289	-15.26	-18.5
bgl-bantam-3p	BGLB002480-PB_PREDICTED:_probable_E3_ubiquitin-protein_ligase_HERC4_isoform_X1_[Biomphalaria_glabrata]	GO:0004842	LG4_random_Scaffold1615:22505:38866:-1|gene:BGLB002480	-19.80	-23.2
bgl-bantam-3p	BGLB002480-PD_PREDICTED:_probable_E3_ubiquitin-protein_ligase_HERC4_isoform_X2_[Biomphalaria_glabrata]	GO:0004842	LG4_random_Scaffold1615:22505:38866:-1|gene:BGLB002480	-19.80	-23.2
bgl-bantam-3p	BGLB002700-PB_PREDICTED:_cis-aconitate_decarboxylase-like_[Biomphalaria_glabrata]	GO:0016829	LG4_random_Scaffold628:103926:111574:1|gene:BGLB002700	-28.20	-20.5
bgl-bantam-3p	BGLB002728-PB_PREDICTED:_hippocampus_abundant_transcript_1_protein-like_[Biomphalaria_glabrata]	GO:0005215_GO:0016021_GO:0055085	LG4_random_Scaffold70:171689:189161:1|gene:BGLB002728	-15.37	-21.6
bgl-bantam-3p	BGLB002872-PB_PREDICTED:_uncharacterized_protein_LOC106056463_[Biomphalaria_glabrata]	NA	LG51i_random_Scaffold12:1045867:1048786:-1|gene:BGLB002872	-15.73	-19.0
bgl-bantam-3p	BGLB003483-PB_PREDICTED:_lanosterol_14-alpha_demethylase-like_[Biomphalaria_glabrata]	GO:0004497_GO:0005506_GO:0016705_GO:0020037_GO:0055114	LG8_random_Scaffold135:422563:432883:-1|gene:BGLB003483	-17.12	-21.7
bgl-bantam-3p	BGLB003660-PB_PREDICTED:_inhibitor_of_apoptosis_protein-like_[Biomphalaria_glabrata]	NA	LGUN_random_Scaffold1:690185:693337:1|gene:BGLB003660	-28.48	-21.3
bgl-bantam-3p	BGLB004010-PB_PREDICTED:_2-3-bisphosphoglycerate-dependent_phosphoglycerate_mutase-like_[Biomphalaria_glabrata]	GO:0004619_GO:0006096_GO:0016868	LGUN_random_Scaffold1066:41619:44892:-1|gene:BGLB004010	-17.91	-22.3
bgl-bantam-3p	BGLB004010-PC_PREDICTED:_2-3-bisphosphoglycerate-dependent_phosphoglycerate_mutase-like_[Biomphalaria_glabrata]	GO:0004619_GO:0006096_GO:0016868	LGUN_random_Scaffold1066:41619:44892:-1|gene:BGLB004010	-17.91	-22.3
bgl-bantam-3p	BGLB004010-PD_PREDICTED:_2-3-bisphosphoglycerate-dependent_phosphoglycerate_mutase-like_[Biomphalaria_glabrata]	GO:0004619_GO:0006096_GO:0016868	LGUN_random_Scaffold1066:41619:44892:-1|gene:BGLB004010	-17.91	-22.3
bgl-bantam-3p	BGLB004010-PE_PREDICTED:_2-3-bisphosphoglycerate-dependent_phosphoglycerate_mutase-like_[Biomphalaria_glabrata]	GO:0004619_GO:0006096_GO:0016868	LGUN_random_Scaffold1066:41619:44892:-1|gene:BGLB004010	-17.91	-22.3
bgl-bantam-3p	BGLB004010-PF_PREDICTED:_2-3-bisphosphoglycerate-dependent_phosphoglycerate_mutase-like_[Biomphalaria_glabrata]	GO:0004619_GO:0006096_GO:0016868	LGUN_random_Scaffold1066:41619:44892:-1|gene:BGLB004010	-17.91	-22.3
bgl-bantam-3p	BGLB004010-PG_PREDICTED:_2-3-bisphosphoglycerate-dependent_phosphoglycerate_mutase-like_[Biomphalaria_glabrata]	GO:0004619_GO:0006096_GO:0016868	LGUN_random_Scaffold1066:41619:44892:-1|gene:BGLB004010	-17.91	-22.3
bgl-bantam-3p	BGLB004010-PH_PREDICTED:_2-3-bisphosphoglycerate-dependent_phosphoglycerate_mutase-like_[Biomphalaria_glabrata]	GO:0004619_GO:0006096_GO:0016868	LGUN_random_Scaffold1066:41619:44892:-1|gene:BGLB004010	-17.91	-22.3
bgl-bantam-3p	BGLB004087-PB_PREDICTED:_acid_ceramidase-like_[Biomphalaria_glabrata]	GO:0005764_GO:0006629	LGUN_random_Scaffold108:398752:412352:1|gene:BGLB004087	-16.46	-20.5
bgl-bantam-3p	BGLB004663-PB_PREDICTED:_uncharacterized_protein_LOC106059678_isoform_X1_[Biomphalaria_glabrata]	GO:0003700_GO:0006355	LGUN_random_Scaffold1239:41652:74979:-1|gene:BGLB004663	-16.20	-20.5
bgl-bantam-3p	BGLB004663-PC_PREDICTED:_uncharacterized_protein_LOC106059678_isoform_X1_[Biomphalaria_glabrata]	GO:0003700_GO:0006355	LGUN_random_Scaffold1239:41652:74979:-1|gene:BGLB004663	-16.20	-20.5
bgl-bantam-3p	BGLB004663-PD_PREDICTED:_uncharacterized_protein_LOC106059678_isoform_X1_[Biomphalaria_glabrata]	GO:0003700_GO:0006355	LGUN_random_Scaffold1239:41652:74979:-1|gene:BGLB004663	-16.20	-20.5
bgl-bantam-3p	BGLB004663-PE_PREDICTED:_uncharacterized_protein_LOC106059678_isoform_X1_[Biomphalaria_glabrata]	GO:0003700_GO:0006355	LGUN_random_Scaffold1239:41652:44142:-1|gene:BGLB004663	-16.20	-20.5
bgl-bantam-3p	BGLB004872-PB_PREDICTED:_ADP-ribosylation_factor-like_[Biomphalaria_glabrata]	GO:0005525_GO:0005622	LGUN_random_Scaffold1317:58407:61049:-1|gene:BGLB004872	-20.52	-23.1
bgl-bantam-3p	BGLB005245-PB_PREDICTED:_iron-sulfur_cluster_assembly_1_homolog-_mitochondrial-like_[Biomphalaria_glabrata]	GO:0005198_GO:0051536_GO:0097428	LGUN_random_Scaffold14479:12064:16922:-1|gene:BGLB005245	-16.56	-26.2
bgl-bantam-3p	BGLB005349-PB_PREDICTED:_gonadotropin-releasing_hormone_II_receptor-like_[Biomphalaria_glabrata]	GO:0004930_GO:0005000_GO:0007186_GO:0016021	LGUN_random_Scaffold1484:26496:71597:1|gene:BGLB005349	-17.44	-24.6
bgl-bantam-3p	BGLB005353-PB_PREDICTED:_tubulin_alpha-3_chain-like_isoform_X2_[Biomphalaria_glabrata]	GO:0003924_GO:0005200_GO:0005525_GO:0005737_GO:0005874_GO:0007017	Tubulin_alpha_chain|protein_coding|LGUN_random_Scaffold1487:64271:85637:-1|gene:BGLB005353	-16.77	-19.6
bgl-bantam-3p	BGLB005353-PC_PREDICTED:_tubulin_alpha-3_chain-like_isoform_X1_[Biomphalaria_glabrata]	GO:0003924_GO:0005200_GO:0005525_GO:0005737_GO:0005874_GO:0007017	Tubulin_alpha_chain|protein_coding|LGUN_random_Scaffold1487:64271:73978:-1|gene:BGLB005353	-16.77	-19.6
bgl-bantam-3p	BGLB005371-PB_PREDICTED:_uncharacterized_protein_LOC106061432_[Biomphalaria_glabrata]	NA	LGUN_random_Scaffold1497:2963:10898:1|gene:BGLB005371	-21.03	-24.5
bgl-bantam-3p	BGLB005506-PB_PREDICTED:_putative_inhibitor_of_apoptosis_[Biomphalaria_glabrata]	NA	LGUN_random_Scaffold154:436940:440269:-1|gene:BGLB005506	-15.89	-20.3
bgl-bantam-3p	BGLB005687-PB_PREDICTED:_ATPase_family_AAA_domain-containing_protein_2B-like_isoform_X2_[Biomphalaria_glabrata]	GO:0005515_GO:0005524_GO:0006325_GO:0006355_GO:0016887	LGUN_random_Scaffold1581:1757:23102:-1|gene:BGLB005687	-15.89	-20.0
bgl-bantam-3p	BGLB005687-PC_PREDICTED:_ATPase_family_AAA_domain-containing_protein_2-like_isoform_X3_[Biomphalaria_glabrata]	GO:0005515_GO:0005524_GO:0006325_GO:0006355_GO:0016887	LGUN_random_Scaffold1581:1757:23102:-1|gene:BGLB005687	-15.89	-20.0
bgl-bantam-3p	BGLB005687-PD_PREDICTED:_ATPase_family_AAA_domain-containing_protein_2B-like_isoform_X1_[Biomphalaria_glabrata]	GO:0005515_GO:0005524_GO:0006325_GO:0006355_GO:0016887	LGUN_random_Scaffold1581:1757:23102:-1|gene:BGLB005687	-15.89	-20.0
bgl-bantam-3p	BGLB005998-PB_PREDICTED:_uncharacterized_protein_C3orf38-like_[Biomphalaria_glabrata]	NA	LGUN_random_Scaffold1673:25461:28048:-1|gene:BGLB005998	-17.53	-21.4
bgl-bantam-3p	BGLB005998-PC_PREDICTED:_uncharacterized_protein_C3orf38-like_[Biomphalaria_glabrata]	NA	LGUN_random_Scaffold1673:25461:28048:-1|gene:BGLB005998	-17.53	-21.4
bgl-bantam-3p	BGLB006281-PB_PREDICTED:_GTPase_IMAP_family_member_7-like_[Biomphalaria_glabrata]	GO:0005525	LGUN_random_Scaffold1772:69480:70610:-1|gene:BGLB006281	-15.37	-20.0
bgl-bantam-3p	BGLB006281-PC_PREDICTED:_GTPase_IMAP_family_member_7-like_[Biomphalaria_glabrata]	GO:0005525	LGUN_random_Scaffold1772:69480:70610:-1|gene:BGLB006281	-15.37	-20.0
bgl-bantam-3p	BGLB006370-PB_PREDICTED:_cytoglobin-1-like_[Biomphalaria_glabrata]	GO:0005344_GO:0019825_GO:0020037_GO:0046872	LGUN_random_Scaffold18:595079:649167:1|gene:BGLB006370	-21.78	-24.5
bgl-bantam-3p	BGLB006381-PB_PREDICTED:_tetratricopeptide_repeat_protein_8-like_[Biomphalaria_glabrata]	GO:0005515_GO:0034464_GO:1905515	LGUN_random_Scaffold18:931672:961970:1|gene:BGLB006381	-19.34	-24.9
bgl-bantam-3p	BGLB006517-PB_PREDICTED:_Kv_channel-interacting_protein_2-like_[Biomphalaria_glabrata]	GO:0005509	LGUN_random_Scaffold1857:40209:47609:1|gene:BGLB006517	-18.71	-23.4
bgl-bantam-3p	BGLB006945-PB_PREDICTED:_LOW_QUALITY_PROTEIN:_MICOS_complex_subunit_MIC60-like_[Biomphalaria_glabrata]	GO:0005743_GO:0016021	MICOS_complex_subunit_MIC60|protein_coding|LGUN_random_Scaffold201:238488:260702:1|gene:BGLB006945	-18.27	-22.7
bgl-bantam-3p	BGLB007133-PB_PREDICTED:_dynein_heavy_chain_1-_axonemal-like_[Biomphalaria_glabrata]	GO:0003341_GO:0003777_GO:0005858_GO:0007018_GO:0016887_GO:0030286	LGUN_random_Scaffold2122:44518:61011:-1|gene:BGLB007133	-18.68	-22.1
bgl-bantam-3p	BGLB007889-PB_PREDICTED:_transmembrane_protein_189-like_[Biomphalaria_glabrata]	GO:0016021	LGUN_random_Scaffold2600:13294:21197:1|gene:BGLB007889	-15.72	-20.6
bgl-bantam-3p	BGLB008111-PB_PREDICTED:_DNA_excision_repair_protein_ERCC-6-like_[Biomphalaria_glabrata]	NA	LGUN_random_Scaffold277:148170:160202:-1|gene:BGLB008111	-17.69	-22.0
bgl-bantam-3p	BGLB008184-PB_PREDICTED:_uncharacterized_protein_LOC106068590_[Biomphalaria_glabrata]	GO:0004888_GO:0004930_GO:0007166_GO:0007186_GO:0016021	LGUN_random_Scaffold2806:2148:4247:-1|gene:BGLB008184	-25.16	-19.4
bgl-bantam-3p	BGLB008269-PB_PREDICTED:_putative_protein_PHLOEM_PROTEIN_2-LIKE_A3_[Biomphalaria_glabrata]	GO:0005525	LGUN_random_Scaffold2876:7654:9021:1|gene:BGLB008269	-15.27	-24.6
bgl-bantam-3p	BGLB008402-PB_PREDICTED:_lysosomal-trafficking_regulator-like_isoform_X1_[Biomphalaria_glabrata]	GO:0005488_GO:0007040	LGUN_random_Scaffold296:100866:150645:1|gene:BGLB008402	-20.66	-23.3
bgl-bantam-3p	BGLB008402-PC_PREDICTED:_lysosomal-trafficking_regulator-like_isoform_X2_[Biomphalaria_glabrata]	GO:0005488_GO:0007040	LGUN_random_Scaffold296:100866:150645:1|gene:BGLB008402	-20.66	-23.3
bgl-bantam-3p	BGLB008642-PB_PREDICTED:_glutamate_receptor_ionotropic-_kainate_4-like_[Biomphalaria_glabrata]	GO:0004970_GO:0016020_GO:0016021	LGUN_random_Scaffold312:107221:122730:1|gene:BGLB008642	-17.97	-22.3
bgl-bantam-3p	BGLB008676-PB_PREDICTED:_solute_carrier_family_2-_facilitated_glucose_transporter_member_1-like_isoform_X1_[Biomphalaria_glabrata]	GO:0005215_GO:0016020_GO:0016021_GO:0022857_GO:0055085	LGUN_random_Scaffold315:61995:81372:1|gene:BGLB008676	-19.26	-21.7
bgl-bantam-3p	BGLB008997-PB_PREDICTED:_bifunctional_purine_biosynthesis_protein_PURH-like_[Biomphalaria_glabrata]	GO:0003824_GO:0003937_GO:0004643_GO:0006164	LGUN_random_Scaffold3374:10690:19402:-1|gene:BGLB008997	-16.24	-21.2
bgl-bantam-3p	BGLB009203-PB_PREDICTED:_LOW_QUALITY_PROTEIN:_formimidoyltransferase-cyclodeaminase-like_[Biomphalaria_glabrata]	GO:0003824_GO:0005542_GO:0008152_GO:0016740_GO:0044237	LGUN_random_Scaffold3530:27639:35479:-1|gene:BGLB009203	-16.29	-22.4
bgl-bantam-3p	BGLB009449-PB_PREDICTED:_oxygen-dependent_coproporphyrinogen-III_oxidase-like_[Biomphalaria_glabrata]	GO:0004109_GO:0006779_GO:0055114	LGUN_random_Scaffold3762:689:8816:1|gene:BGLB009449	-17.93	-22.6
bgl-bantam-3p	BGLB009514-PB_PREDICTED:_S1_RNA-binding_domain-containing_protein_1-like_[Biomphalaria_glabrata]	GO:0003676_GO:0006139	LGUN_random_Scaffold3808:5597:20976:1|gene:BGLB009514	-32.07	-22.8
bgl-bantam-3p	BGLB009698-PB_PREDICTED:_large_neutral_amino_acids_transporter_small_subunit_2-like_[Biomphalaria_glabrata]	GO:0016020_GO:0016021_GO:0022857_GO:0055085	LGUN_random_Scaffold3948:3743:16155:1|gene:BGLB009698	-17.69	-24.4
bgl-bantam-3p	BGLB009843-PB_PREDICTED:_uncharacterized_protein_LOC106072513_[Biomphalaria_glabrata]	GO:0046983	LGUN_random_Scaffold410:314704:315951:-1|gene:BGLB009843	-15.04	-18.3
bgl-bantam-3p	BGLB010035-PB_PREDICTED:_uncharacterized_protein_LOC106072951_[Biomphalaria_glabrata]	NA	LGUN_random_Scaffold4270:5611:6171:-1|gene:BGLB010035	-15.52	-19.3
bgl-bantam-3p	BGLB010113-PB_PREDICTED:_uncharacterized_protein_LOC106073153_[Biomphalaria_glabrata]	NA	LGUN_random_Scaffold4369:13843:18539:-1|gene:BGLB010113	-19.67	-23.6
bgl-bantam-3p	BGLB010828-PB_PREDICTED:_centrosomal_protein_of_76_kDa-like_[Biomphalaria_glabrata]	NA	LGUN_random_Scaffold5049:10151:23480:1|gene:BGLB010828	-15.42	-19.7
bgl-bantam-3p	BGLB011662-PB_PREDICTED:_retinoic_acid_receptor_beta-like_[Biomphalaria_glabrata]	GO:0003677_GO:0003707_GO:0005634_GO:0006351_GO:0006355	LGUN_random_Scaffold568:29641:47821:1|gene:BGLB011662	-15.15	-19.4
bgl-bantam-3p	BGLB012153-PB_PREDICTED:_aspartate_aminotransferase-_mitochondrial-like_[Biomphalaria_glabrata]	GO:0003824_GO:0004069_GO:0006520_GO:0008483_GO:0009058_GO:0030170	Aspartate_aminotransferase|protein_coding|LGUN_random_Scaffold618:36049:40290:1|gene:BGLB012153	-15.32	-19.8
bgl-bantam-3p	BGLB012155-PB_PREDICTED:_protein_BANP-like_isoform_X2_[Biomphalaria_glabrata]	NA	LGUN_random_Scaffold618:59883:69534:-1|gene:BGLB012155	-16.72	-21.3
bgl-bantam-3p	BGLB012155-PC_PREDICTED:_protein_BANP-like_isoform_X1_[Biomphalaria_glabrata]	NA	LGUN_random_Scaffold618:59883:69534:-1|gene:BGLB012155	-16.72	-21.3
bgl-bantam-3p	BGLB012155-PD_PREDICTED:_protein_BANP-like_isoform_X1_[Biomphalaria_glabrata]	NA	LGUN_random_Scaffold618:59883:69534:-1|gene:BGLB012155	-16.72	-21.3
bgl-bantam-3p	BGLB012155-PE_PREDICTED:_protein_BANP-like_isoform_X1_[Biomphalaria_glabrata]	NA	LGUN_random_Scaffold618:59883:69534:-1|gene:BGLB012155	-16.72	-21.3
bgl-bantam-3p	BGLB012209-PB_PREDICTED:_LOW_QUALITY_PROTEIN:_alanine_aminotransferase_2-like_[Biomphalaria_glabrata]	GO:0003824_GO:0009058_GO:0030170	LGUN_random_Scaffold625:77999:93650:1|gene:BGLB012209	-15.83	-21.3
bgl-bantam-3p	BGLB012641-PB_PREDICTED:_uncharacterized_protein_LOC106080198_[Biomphalaria_glabrata]	NA	LGUN_random_Scaffold6871:19031:21331:-1|gene:BGLB012641	-16.11	-21.1
bgl-bantam-3p	BGLB012659-PB_PREDICTED:_multiple_coagulation_factor_deficiency_protein_2_homolog_isoform_X2_[Biomphalaria_glabrata]	GO:0005509	LGUN_random_Scaffold69:300776:306386:-1|gene:BGLB012659	-15.96	-20.6
bgl-bantam-3p	BGLB013044-PD_PREDICTED:_organic_cation_transporter_protein-like_isoform_X3_[Biomphalaria_glabrata]	GO:0016021_GO:0022857_GO:0055085	LGUN_random_Scaffold75:22845:31233:-1|gene:BGLB013044	-40.92	-26.2
bgl-bantam-3p	BGLB013364-PB_PREDICTED:_zinc_finger_protein_596-like_[Biomphalaria_glabrata]	GO:0003676	LGUN_random_Scaffold8021:8900:10009:1|gene:BGLB013364	-17.53	-24.1
bgl-bantam-3p	BGLB013426-PB_PREDICTED:_probable_G-protein_coupled_receptor_139-_partial_[Biomphalaria_glabrata]	GO:0004930_GO:0007186_GO:0008528_GO:0016021	LGUN_random_Scaffold814:12186:13589:1|gene:BGLB013426	-15.64	-19.2
bgl-bantam-3p	BGLB013830-PC_PREDICTED:_SWI/SNF-related_matrix-associated_actin-dependent_regulator_of_chromatin_subfamily_E_member_1-like_isoform_X4_[Biomphalaria_glabrata]	GO:0003677_GO:0016514_GO:0043044	LGUN_random_Scaffold877:104253:119709:1|gene:BGLB013830	-16.38	-21.1
bgl-bantam-3p	BGLB013830-PE_PREDICTED:_SWI/SNF-related_matrix-associated_actin-dependent_regulator_of_chromatin_subfamily_E_member_1-like_isoform_X5_[Biomphalaria_glabrata]	GO:0003677_GO:0016514_GO:0043044	LGUN_random_Scaffold877:104253:119677:1|gene:BGLB013830	-16.38	-21.1
bgl-bantam-3p	BGLB013929-PB_PREDICTED:_calcium-binding_mitochondrial_carrier_protein_SCaMC-2-like_[Biomphalaria_glabrata]	GO:0005509_GO:0005743_GO:0016021_GO:0055085	LGUN_random_Scaffold899:96831:138364:1|gene:BGLB013929	-16.04	-19.5
bgl-bantam-3p	BGLB014143-PB_PREDICTED:_forkhead-associated_domain-containing_protein_1-like-_partial_[Biomphalaria_glabrata]	NA	LGUN_random_Scaffold9340:2427:10302:1|gene:BGLB014143	-15.87	-19.6
bgl-bantam-3p	BGLB014415-PB_PREDICTED:_myomodulin_neuropeptides-like_[Biomphalaria_glabrata]	NA	LGUN_random_Scaffold998:90140:90988:1|gene:BGLB014415	-21.12	-23.8
bgl-bantam-3p	BGLB016319-PA_PREDICTED:_uncharacterized_protein_LOC106067596_[Biomphalaria_glabrata]	GO:0005515_GO:0005634_GO:0006355_GO:0007165	LGUN_random_Scaffold256:215386:257499:1|gene:BGLB016319	-16.66	-21.4
bgl-bantam-3p	BGLB016398-PA_PREDICTED:_centromere_protein_K-like_[Biomphalaria_glabrata]	GO:0005634_GO:0051382	LG18_random_Scaffold355:100122:102784:1|gene:BGLB016398	-15.33	-21.5
bgl-bantam-3p	BGLB016554-PA_PREDICTED:_uncharacterized_protein_LOC106056109_[Biomphalaria_glabrata]	GO:0003824_GO:0005576_GO:0005975_GO:0006030_GO:0008061_GO:0016810	LG37_random_Scaffold216:32727:57640:1|gene:BGLB016554	-22.82	-26.6
bgl-bantam-3p	BGLB016699-PA_PREDICTED:_deoxynucleoside_triphosphate_triphosphohydrolase_SAMHD1-like_[Biomphalaria_glabrata]	NA	LGUN_random_Scaffold1278:15035:18420:1|gene:BGLB016699	-17.03	-20.8
bgl-bantam-3p	BGLB017175-PA_PREDICTED:_ERO1-like_protein_alpha_isoform_X6_[Biomphalaria_glabrata]	GO:0003756_GO:0005783_GO:0016671_GO:0055114	LG33_random_Scaffold118:358487:374192:-1|gene:BGLB017175	-21.02	-24.9
bgl-bantam-3p	BGLB017175-PB_PREDICTED:_ERO1-like_protein_alpha_isoform_X2_[Biomphalaria_glabrata]	GO:0003756_GO:0005783_GO:0016671_GO:0055114	LG33_random_Scaffold118:358487:374192:-1|gene:BGLB017175	-21.02	-24.9
bgl-bantam-3p	BGLB017175-PC_PREDICTED:_ERO1-like_protein_alpha_isoform_X4_[Biomphalaria_glabrata]	GO:0003756_GO:0005783_GO:0016671_GO:0055114	LG33_random_Scaffold118:358487:374192:-1|gene:BGLB017175	-21.02	-24.9
bgl-bantam-3p	BGLB017175-PD_PREDICTED:_ERO1-like_protein_alpha_isoform_X5_[Biomphalaria_glabrata]	GO:0003756_GO:0005783_GO:0016671_GO:0055114	LG33_random_Scaffold118:358487:374192:-1|gene:BGLB017175	-21.02	-24.9
bgl-bantam-3p	BGLB017175-PE_PREDICTED:_ERO1-like_protein_alpha_isoform_X3_[Biomphalaria_glabrata]	GO:0003756_GO:0005783_GO:0016671_GO:0055114	LG33_random_Scaffold118:358487:374192:-1|gene:BGLB017175	-21.02	-24.9
bgl-bantam-3p	BGLB017175-PF_PREDICTED:_ERO1-like_protein_alpha_isoform_X7_[Biomphalaria_glabrata]	GO:0003756_GO:0005783_GO:0016671_GO:0055114	LG33_random_Scaffold118:358487:374192:-1|gene:BGLB017175	-21.02	-24.9
bgl-bantam-3p	BGLB017175-PG_PREDICTED:_ERO1-like_protein_alpha_isoform_X1_[Biomphalaria_glabrata]	GO:0003756_GO:0005783_GO:0016671_GO:0055114	LG33_random_Scaffold118:358487:374192:-1|gene:BGLB017175	-21.02	-24.9
bgl-bantam-3p	BGLB017196-PA_PREDICTED:_zinc_finger_protein_236-like-_partial_[Biomphalaria_glabrata]	GO:0003676_GO:0008270	LGUN_random_Scaffold1800:40125:61635:-1|gene:BGLB017196	-16.18	-22.1
bgl-bantam-3p	BGLB017496-PA_PREDICTED:_cysteine-rich_hydrophobic_domain-containing_protein_2-like_[Biomphalaria_glabrata]	NA	LGUN_random_Scaffold2789:17437:24302:-1|gene:BGLB017496	-18.41	-20.2
bgl-bantam-3p	BGLB017578-PA_PREDICTED:_probable_G-protein_coupled_receptor_158_[Biomphalaria_glabrata]	GO:0004930_GO:0007186_GO:0016021	LG9i_random_Scaffold712:174011:191254:1|gene:BGLB017578	-16.42	-21.7
bgl-bantam-3p	BGLB017628-PB_PREDICTED:_synapse-associated_protein_1-like_isoform_X4_[Biomphalaria_glabrata]	NA	LG11_random_Scaffold4:323055:406440:-1|gene:BGLB017628	-15.86	-21.3
bgl-bantam-3p	BGLB017628-PD_PREDICTED:_synapse-associated_protein_1-like_isoform_X3_[Biomphalaria_glabrata]	NA	LG11_random_Scaffold4:323055:406440:-1|gene:BGLB017628	-15.86	-21.3
bgl-bantam-3p	BGLB017628-PE_PREDICTED:_synapse-associated_protein_1-like_isoform_X1_[Biomphalaria_glabrata]	NA	LG11_random_Scaffold4:323055:406440:-1|gene:BGLB017628	-15.86	-21.3
bgl-bantam-3p	BGLB018174-PA_PREDICTED:_uncharacterized_protein_LOC106051836_isoform_X1_[Biomphalaria_glabrata]	NA	LGUN_random_Scaffold81:238749:245575:1|gene:BGLB018174	-15.99	-17.8
bgl-bantam-3p	BGLB018174-PB_PREDICTED:_uncharacterized_protein_LOC106051836_isoform_X2_[Biomphalaria_glabrata]	NA	LGUN_random_Scaffold81:239258:245575:1|gene:BGLB018174	-15.99	-17.8
bgl-bantam-3p	BGLB018661-PA_PREDICTED:_protocadherin_Fat_4-like_[Biomphalaria_glabrata]	GO:0005509_GO:0005886_GO:0007155_GO:0007156_GO:0016020_GO:0016021	LGUN_random_Scaffold670:93135:121551:1|gene:BGLB018661	-18.72	-22.6
bgl-bantam-3p	BGLB018792-PA_PREDICTED:_oocyte_zinc_finger_protein_XlCOF6-like_isoform_X1_[Biomphalaria_glabrata]	GO:0003676	LG20_random_Scaffold204:55670:59253:-1|gene:BGLB018792	-16.70	-20.9
bgl-bantam-3p	BGLB019016-PA_PREDICTED:_innexin_unc-7-like_[Biomphalaria_glabrata]	GO:0005886_GO:0005921_GO:0006811_GO:0016021	Innexin|protein_coding|LGUN_random_Scaffold273:316537:319204:1|gene:BGLB019016	-17.32	-22.0
bgl-bantam-3p	BGLB019584-PA_PREDICTED:_uncharacterized_protein_LOC106077889_isoform_X2_[Biomphalaria_glabrata]	NA	LGUN_random_Scaffold5659:7963:17430:-1|gene:BGLB019584	-18.05	-21.6
bgl-bantam-3p	BGLB019584-PB_PREDICTED:_putative_GPI-anchored_protein_PB15E9.01c_isoform_X5_[Biomphalaria_glabrata]	NA	LGUN_random_Scaffold5659:7963:17430:-1|gene:BGLB019584	-18.05	-21.6
bgl-bantam-3p	BGLB019584-PC_PREDICTED:_uncharacterized_protein_LOC106077889_isoform_X1_[Biomphalaria_glabrata]	NA	LGUN_random_Scaffold5659:7963:14834:-1|gene:BGLB019584	-18.05	-21.6
bgl-bantam-3p	BGLB019584-PD_PREDICTED:_uncharacterized_protein_LOC106077889_isoform_X3_[Biomphalaria_glabrata]	NA	LGUN_random_Scaffold5659:7963:15022:-1|gene:BGLB019584	-18.05	-21.6
bgl-bantam-3p	BGLB019584-PE_PREDICTED:_uncharacterized_protein_LOC106077889_isoform_X1_[Biomphalaria_glabrata]	NA	LGUN_random_Scaffold5659:7963:17430:-1|gene:BGLB019584	-18.05	-21.6
bgl-bantam-3p	BGLB020411-PA_PREDICTED:_uncharacterized_protein_LOC106069234_[Biomphalaria_glabrata]	GO:0016021	LGUN_random_Scaffold2967:32324:36281:1|gene:BGLB020411	-15.14	-21.4
bgl-bantam-3p	BGLB020411-PB_PREDICTED:_uncharacterized_protein_LOC106069234_[Biomphalaria_glabrata]	GO:0016021	LGUN_random_Scaffold2967:32324:36281:1|gene:BGLB020411	-15.14	-21.4
bgl-bantam-3p	BGLB020478-PB_PREDICTED:_uncharacterized_protein_LOC106067552_isoform_X1_[Biomphalaria_glabrata]	GO:0005515	LGUN_random_Scaffold255:297519:312536:1|gene:BGLB020478	-16.18	-20.6
bgl-bantam-3p	BGLB020591-PA_PREDICTED:_uncharacterized_protein_C18orf8-like_[Biomphalaria_glabrata]	GO:0005515	LGUN_random_Scaffold100:129803:141746:-1|gene:BGLB020591	-15.62	-19.2
bgl-bantam-3p	BGLB020744-PA_PREDICTED:_uncharacterized_protein_LOC106068231_[Biomphalaria_glabrata]	NA	LGUN_random_Scaffold274:210435:213688:-1|gene:BGLB020744	-16.54	-22.9
bgl-bantam-3p	BGLB021088-PA_PREDICTED:_uncharacterized_protein_LOC106078243_[Biomphalaria_glabrata]	NA	LGUN_random_Scaffold583:164417:172411:-1|gene:BGLB021088	-22.11	-25.9
bgl-bantam-3p	BGLB021088-PB_PREDICTED:_uncharacterized_protein_LOC106078243_[Biomphalaria_glabrata]	NA	LGUN_random_Scaffold583:164417:172411:-1|gene:BGLB021088	-22.11	-25.9
bgl-bantam-3p	BGLB021124-PA_PREDICTED:_uncharacterized_protein_LOC106078796_isoform_X6_[Biomphalaria_glabrata]	NA	LGUN_random_Scaffold606:84207:115925:1|gene:BGLB021124	-17.42	-21.8
bgl-bantam-3p	BGLB021124-PB_PREDICTED:_uncharacterized_protein_LOC106078796_isoform_X1_[Biomphalaria_glabrata]	NA	LGUN_random_Scaffold606:99461:115925:1|gene:BGLB021124	-17.42	-21.8
bgl-bantam-3p	BGLB021124-PC_PREDICTED:_uncharacterized_protein_LOC106078796_isoform_X2_[Biomphalaria_glabrata]	NA	LGUN_random_Scaffold606:84207:115925:1|gene:BGLB021124	-17.42	-21.8
bgl-bantam-3p	BGLB021124-PD_PREDICTED:_uncharacterized_protein_LOC106078796_isoform_X5_[Biomphalaria_glabrata]	NA	LGUN_random_Scaffold606:84207:115925:1|gene:BGLB021124	-17.42	-21.8
bgl-bantam-3p	BGLB021124-PE_PREDICTED:_uncharacterized_protein_LOC106078796_isoform_X4_[Biomphalaria_glabrata]	NA	LGUN_random_Scaffold606:84207:115925:1|gene:BGLB021124	-17.42	-21.8
bgl-bantam-3p	BGLB021124-PF_PREDICTED:_uncharacterized_protein_LOC106078796_isoform_X1_[Biomphalaria_glabrata]	NA	LGUN_random_Scaffold606:84207:115925:1|gene:BGLB021124	-17.42	-21.8
bgl-bantam-3p	BGLB021124-PG_PREDICTED:_uncharacterized_protein_LOC106078796_isoform_X3_[Biomphalaria_glabrata]	NA	LGUN_random_Scaffold606:84207:115925:1|gene:BGLB021124	-17.42	-21.8
bgl-bantam-3p	BGLB021124-PH_PREDICTED:_uncharacterized_protein_LOC106078796_isoform_X8_[Biomphalaria_glabrata]	NA	LGUN_random_Scaffold606:95879:115925:1|gene:BGLB021124	-17.42	-21.8
bgl-bantam-3p	BGLB021124-PI_PREDICTED:_uncharacterized_protein_LOC106078796_isoform_X7_[Biomphalaria_glabrata]	NA	LGUN_random_Scaffold606:89265:115925:1|gene:BGLB021124	-17.42	-21.8
bgl-bantam-3p	BGLB021212-PA_PREDICTED:_uncharacterized_protein_LOC106051995_[Biomphalaria_glabrata]	NA	LGUN_random_Scaffold82:288125:313319:-1|gene:BGLB021212	-18.62	-22.9
bgl-bantam-3p	BGLB021212-PB_PREDICTED:_uncharacterized_protein_LOC106051995_[Biomphalaria_glabrata]	NA	LGUN_random_Scaffold82:288125:313319:-1|gene:BGLB021212	-18.62	-22.9
bgl-bantam-3p	BGLB021212-PC_PREDICTED:_uncharacterized_protein_LOC106051995_[Biomphalaria_glabrata]	NA	LGUN_random_Scaffold82:288125:313319:-1|gene:BGLB021212	-18.62	-22.9
bgl-bantam-3p	BGLB021362-PA_PREDICTED:_trimethylguanosine_synthase-like-_partial_[Biomphalaria_glabrata]	GO:0001510_GO:0008168_GO:0009452	LGUN_random_Scaffold559711:171:2912:1|gene:BGLB021362	-17.81	-22.2
bgl-bantam-3p	BGLB021541-PA_PREDICTED:_uncharacterized_protein_YfaL-like_[Biomphalaria_glabrata]	GO:0016021	LGUN_random_Scaffold1647:10321:62038:-1|gene:BGLB021541	-15.11	-18.4
bgl-bantam-3p	BGLB022062-PA_PREDICTED:_serine/threonine-protein_phosphatase_1_regulatory_subunit_10-like_isoform_X1_[Biomphalaria_glabrata]	GO:0005634_GO:0046872	LGUN_random_Scaffold2856:23292:42413:-1|gene:BGLB022062	-17.93	-26.0
bgl-bantam-3p	BGLB022062-PB_PREDICTED:_serine/threonine-protein_phosphatase_1_regulatory_subunit_10-like_isoform_X1_[Biomphalaria_glabrata]	GO:0005634_GO:0046872	LGUN_random_Scaffold2856:23292:42413:-1|gene:BGLB022062	-17.93	-26.0
bgl-bantam-3p	BGLB022062-PC_PREDICTED:_serine/threonine-protein_phosphatase_1_regulatory_subunit_10-like_isoform_X2_[Biomphalaria_glabrata]	GO:0005634_GO:0046872	LGUN_random_Scaffold2856:23292:42413:-1|gene:BGLB022062	-17.93	-26.0
bgl-bantam-3p	BGLB022062-PD_PREDICTED:_serine/threonine-protein_phosphatase_1_regulatory_subunit_10-like_isoform_X1_[Biomphalaria_glabrata]	GO:0005634_GO:0046872	LGUN_random_Scaffold2856:23292:42413:-1|gene:BGLB022062	-17.93	-26.0
bgl-bantam-3p	BGLB022078-PA_PREDICTED:_uncharacterized_protein_LOC106080045_[Biomphalaria_glabrata]	NA	LGUN_random_Scaffold677:100986:106158:1|gene:BGLB022078	-15.98	-20.5
bgl-bantam-3p	BGLB022141-PA_PREDICTED:_PRELI_domain-containing_protein_2-like_isoform_X2_[Biomphalaria_glabrata]	GO:0005758	LGUN_random_Scaffold471:118775:125204:-1|gene:BGLB022141	-15.69	-20.6
bgl-bantam-3p	BGLB022141-PB_PREDICTED:_PRELI_domain-containing_protein_2-like_isoform_X1_[Biomphalaria_glabrata]	GO:0005758	LGUN_random_Scaffold471:118775:130553:-1|gene:BGLB022141	-15.69	-20.6
bgl-bantam-3p	BGLB022151-PA_PREDICTED:_uncharacterized_protein_LOC106064879_[Biomphalaria_glabrata]	GO:0005515	LGUN_random_Scaffold19867:949:3929:-1|gene:BGLB022151	-16.09	-19.3
bgl-bantam-3p	BGLB022401-PA_PREDICTED:_uncharacterized_protein_LOC106064603_[Biomphalaria_glabrata]	NA	LGUN_random_Scaffold19230:2232:4128:1|gene:BGLB022401	-21.77	-23.7
bgl-bantam-3p	BGLB022413-PC_PREDICTED:_ADAM_17-like_protease_isoform_X1_[Biomphalaria_glabrata]	GO:0004222_GO:0006508_GO:0008237_GO:0016021_GO:0046872	LGUN_random_Scaffold286:140171:166364:-1|gene:BGLB022413	-15.09	-20.2
bgl-bantam-3p	BGLB022456-PA_PREDICTED:_spermidine_synthase-like_isoform_X1_[Biomphalaria_glabrata]	GO:0003824_GO:0006596_GO:0016740	LGUN_random_Scaffold260:291901:299254:-1|gene:BGLB022456	-16.49	-20.9
bgl-bantam-3p	BGLB022456-PB_PREDICTED:_spermidine_synthase-like_isoform_X1_[Biomphalaria_glabrata]	GO:0003824_GO:0006596_GO:0016740	LGUN_random_Scaffold260:291901:299272:-1|gene:BGLB022456	-16.49	-20.9
bgl-bantam-3p	BGLB022456-PC_PREDICTED:_spermidine_synthase-like_isoform_X1_[Biomphalaria_glabrata]	GO:0003824_GO:0006596_GO:0016740	LGUN_random_Scaffold260:291901:299254:-1|gene:BGLB022456	-16.49	-20.9
bgl-bantam-3p	BGLB022456-PD_PREDICTED:_spermidine_synthase-like_isoform_X1_[Biomphalaria_glabrata]	GO:0003824_GO:0006596_GO:0016740	LGUN_random_Scaffold260:291901:299272:-1|gene:BGLB022456	-16.49	-20.9
bgl-bantam-3p	BGLB022456-PE_PREDICTED:_spermidine_synthase-like_isoform_X1_[Biomphalaria_glabrata]	GO:0003824_GO:0006596_GO:0016740	LGUN_random_Scaffold260:291901:299272:-1|gene:BGLB022456	-16.49	-20.9
bgl-bantam-3p	BGLB022552-PA_PREDICTED:_proteasome-associated_protein_ECM29_homolog_[Biomphalaria_glabrata]	GO:0005488_GO:0032947_GO:0043248	LGUN_random_Scaffold19:112163:141210:-1|gene:BGLB022552	-19.56	-26.7
bgl-bantam-3p	BGLB022721-PA_PREDICTED:_cyclin-dependent-like_kinase_5_[Biomphalaria_glabrata]	GO:0004672_GO:0004674_GO:0005524_GO:0006468_GO:0016021	LGUN_random_Scaffold551725:3733:14377:-1|gene:BGLB022721	-18.55	-23.8
bgl-bantam-3p	BGLB022871-PA_PREDICTED:_alpha-aminoadipic_semialdehyde_synthase-_mitochondrial-like-_partial_[Biomphalaria_glabrata]	GO:0016491_GO:0055114	LGUN_random_Scaffold4266:423:13654:1|gene:BGLB022871	-22.93	-26.2
bgl-bantam-3p	BGLB023016-PA_PREDICTED:_somatostatin_receptor_type_3-like_[Biomphalaria_glabrata]	GO:0004930_GO:0007186_GO:0016021	LGUN_random_Scaffold991:50455:52987:-1|gene:BGLB023016	-19.47	-21.7
bgl-bantam-3p	BGLB023500-PA_PREDICTED:_serine/threonine-protein_kinase_HSL1-like_[Biomphalaria_glabrata]	GO:0004672_GO:0005524_GO:0006468	LG51i_random_Scaffold12:670730:691100:1|gene:BGLB023500	-18.30	-19.8
bgl-bantam-3p	BGLB023500-PB_PREDICTED:_serine/threonine-protein_kinase_HSL1-like_[Biomphalaria_glabrata]	GO:0004672_GO:0005524_GO:0006468	LG51i_random_Scaffold12:670730:691100:1|gene:BGLB023500	-18.30	-19.8
bgl-bantam-3p	BGLB023500-PC_PREDICTED:_serine/threonine-protein_kinase_HSL1-like_[Biomphalaria_glabrata]	GO:0004672_GO:0005524_GO:0006468	LG51i_random_Scaffold12:670730:691100:1|gene:BGLB023500	-18.30	-19.8
bgl-bantam-3p	BGLB023500-PD_PREDICTED:_serine/threonine-protein_kinase_HSL1-like_[Biomphalaria_glabrata]	GO:0004672_GO:0005524_GO:0006468	LG51i_random_Scaffold12:670730:691100:1|gene:BGLB023500	-18.30	-19.8
bgl-bantam-3p	BGLB023500-PE_PREDICTED:_serine/threonine-protein_kinase_HSL1-like_[Biomphalaria_glabrata]	GO:0004672_GO:0005524_GO:0006468	LG51i_random_Scaffold12:670730:691100:1|gene:BGLB023500	-18.30	-19.8
bgl-bantam-3p	BGLB023500-PF_PREDICTED:_serine/threonine-protein_kinase_HSL1-like_[Biomphalaria_glabrata]	GO:0004672_GO:0005524_GO:0006468	LG51i_random_Scaffold12:670730:691100:1|gene:BGLB023500	-18.30	-19.8
bgl-bantam-3p	BGLB023550-PA_PREDICTED:_caldesmon-like_[Biomphalaria_glabrata]	NA	LG2_random_Scaffold164:203115:212201:-1|gene:BGLB023550	-18.00	-24.0
bgl-bantam-3p	BGLB023550-PB_PREDICTED:_caldesmon-like_[Biomphalaria_glabrata]	NA	LG2_random_Scaffold164:203115:212201:-1|gene:BGLB023550	-18.00	-24.0
bgl-bantam-3p	BGLB023888-PA_PREDICTED:_ubiquitin_carboxyl-terminal_hydrolase_44-like_[Biomphalaria_glabrata]	GO:0006511_GO:0008270_GO:0016579_GO:0036459	Ubiquitinyl_hydrolase_1|protein_coding|LG24_random_Scaffold487:2758:31877:-1|gene:BGLB023888	-15.91	-22.0
bgl-bantam-3p	BGLB024085-PA_PREDICTED:_uncharacterized_protein_LOC106053092_[Biomphalaria_glabrata]	NA	LGUN_random_Scaffold912:100588:113719:-1|gene:BGLB024085	-18.27	-21.6
bgl-bantam-3p	BGLB024085-PB_PREDICTED:_uncharacterized_protein_LOC106053092_[Biomphalaria_glabrata]	NA	LGUN_random_Scaffold912:100588:113719:-1|gene:BGLB024085	-18.27	-21.6
bgl-bantam-3p	BGLB024406-PA_PREDICTED:_ubiquitin-like_protein_ATG12_[Biomphalaria_glabrata]	GO:0000045_GO:0005737	Ubiquitin-like_protein_ATG12|protein_coding|LGUN_random_Scaffold48:569721:599649:1|gene:BGLB024406	-19.42	-21.3
bgl-bantam-3p	BGLB024646-PA_PREDICTED:_carbonic_anhydrase_2-like-_partial_[Biomphalaria_glabrata]	GO:0004089_GO:0008270	LGUN_random_Scaffold13440:3865:12901:1|gene:BGLB024646	-17.51	-22.6
bgl-bantam-3p	BGLB024839-PA_PREDICTED:_RUN_and_FYVE_domain-containing_protein_1-like_[Biomphalaria_glabrata]	NA	LGUN_random_Scaffold1882:19410:25420:1|gene:BGLB024839	-15.31	-19.0
bgl-bantam-3p	BGLB025320-PA_PREDICTED:_lysoplasmalogenase-like_protein_TMEM86A_[Biomphalaria_glabrata]	GO:0016021	LGUN_random_Scaffold69:136446:137747:-1|gene:BGLB025320	-17.36	-19.5
bgl-bantam-3p	BGLB025356-PA_PREDICTED:_contactin-like_[Biomphalaria_glabrata]	GO:0005515_GO:0016021	LGUN_random_Scaffold3986:12434:20897:-1|gene:BGLB025356	-17.51	-21.7
bgl-bantam-3p	BGLB025373-PA_PREDICTED:_leucine-rich_repeat-containing_G-protein_coupled_receptor_4-like_[Biomphalaria_glabrata]	GO:0005515	LG78i_random_Scaffold68:102304:103842:-1|gene:BGLB025373	-16.18	-21.0
bgl-bantam-3p	BGLB025392-PA_PREDICTED:_progesterone-induced-blocking_factor_1-like_[Biomphalaria_glabrata]	NA	LGUN_random_Scaffold564925:102:3302:1|gene:BGLB025392	-18.83	-24.2
bgl-bantam-3p	BGLB025394-PA_PREDICTED:_glutaredoxin-like_protein_C5orf63_homolog_isoform_X1_[Biomphalaria_glabrata]	GO:0055114	Glutaredoxin-like_protein|protein_coding|LGUN_random_Scaffold362:206211:207532:-1|gene:BGLB025394	-16.65	-20.7
bgl-bantam-3p	BGLB025394-PB_PREDICTED:_glutaredoxin-like_protein_C5orf63_homolog_isoform_X1_[Biomphalaria_glabrata]	GO:0055114	Glutaredoxin-like_protein|protein_coding|LGUN_random_Scaffold362:206211:207532:-1|gene:BGLB025394	-16.65	-20.7
bgl-bantam-3p	BGLB025394-PC_PREDICTED:_glutaredoxin-like_protein_C5orf63_homolog_isoform_X2_[Biomphalaria_glabrata]	NA	Glutaredoxin-like_protein|protein_coding|LGUN_random_Scaffold362:206211:208518:-1|gene:BGLB025394	-16.65	-20.7
bgl-bantam-3p	BGLB025394-PD_PREDICTED:_glutaredoxin-like_protein_C5orf63_homolog_isoform_X1_[Biomphalaria_glabrata]	GO:0055114	Glutaredoxin-like_protein|protein_coding|LGUN_random_Scaffold362:206211:207532:-1|gene:BGLB025394	-16.65	-20.7
bgl-bantam-3p	BGLB025703-PA_PREDICTED:_acetylglutamate_kinase-like_[Biomphalaria_glabrata]	GO:0005524_GO:0016301	LGUN_random_Scaffold479:107247:112768:-1|gene:BGLB025703	-17.79	-21.6
bgl-bantam-3p	BGLB025703-PB_PREDICTED:_acetylglutamate_kinase-like_[Biomphalaria_glabrata]	GO:0005524_GO:0016301	LGUN_random_Scaffold479:107247:112768:-1|gene:BGLB025703	-17.79	-21.6
bgl-bantam-3p	BGLB025993-PA_PREDICTED:_cell_wall_integrity_and_stress_response_component_4-like_isoform_X2_[Biomphalaria_glabrata]	GO:0016021	LGUN_random_Scaffold157:168966:188105:-1|gene:BGLB025993	-22.27	-23.7
bgl-bantam-3p	BGLB026090-PA_PREDICTED:_rho_GTPase-activating_protein_8-like_[Biomphalaria_glabrata]	GO:0007165	LGUN_random_Scaffold1782:35081:45600:-1|gene:BGLB026090	-17.12	-21.7
bgl-bantam-3p	BGLB026614-PA_PREDICTED:_uncharacterized_protein_LOC106053989_isoform_X3_[Biomphalaria_glabrata]	NA	LGUN_random_Scaffold9952:2528:11180:1|gene:BGLB026614	-62.92	-19.8
bgl-bantam-3p	BGLB026614-PB_PREDICTED:_uncharacterized_protein_LOC106053989_isoform_X1_[Biomphalaria_glabrata]	NA	LGUN_random_Scaffold9952:2528:11180:1|gene:BGLB026614	-62.92	-19.8
bgl-bantam-3p	BGLB026614-PC_PREDICTED:_uncharacterized_protein_LOC106053989_isoform_X2_[Biomphalaria_glabrata]	NA	LGUN_random_Scaffold9952:2528:11180:1|gene:BGLB026614	-62.92	-19.8
bgl-bantam-3p	BGLB026837-PA_PREDICTED:_uncharacterized_protein_LOC106074240_[Biomphalaria_glabrata]	NA	LGUN_random_Scaffold4858:43340:52773:-1|gene:BGLB026837	-16.27	-23.0
bgl-bantam-3p	BGLB026852-PA_PREDICTED:_uncharacterized_protein_LOC106052844_[Biomphalaria_glabrata]	NA	LGUN_random_Scaffold8877:1236:4136:1|gene:BGLB026852	-16.03	-21.6
bgl-bantam-3p	BGLB027185-PA_PREDICTED:_uncharacterized_protein_LOC106079982_isoform_X1_[Biomphalaria_glabrata]	GO:0005164_GO:0005515_GO:0006955_GO:0016020_GO:0016021	LGUN_random_Scaffold674:34227:44388:1|gene:BGLB027185	-15.91	-21.2
bgl-bantam-3p	BGLB027185-PB_PREDICTED:_uncharacterized_protein_LOC106079982_isoform_X1_[Biomphalaria_glabrata]	GO:0005164_GO:0005515_GO:0006955_GO:0016020_GO:0016021	LGUN_random_Scaffold674:32992:44388:1|gene:BGLB027185	-15.91	-21.2
bgl-bantam-3p	BGLB027185-PC_PREDICTED:_uncharacterized_protein_LOC106079982_isoform_X1_[Biomphalaria_glabrata]	GO:0005164_GO:0005515_GO:0006955_GO:0016020_GO:0016021	LGUN_random_Scaffold674:32992:44388:1|gene:BGLB027185	-15.91	-21.2
bgl-bantam-3p	BGLB027502-PA_PREDICTED:_uncharacterized_protein_LOC106062442_[Biomphalaria_glabrata]	NA	LGUN_random_Scaffold1620:67024:73293:-1|gene:BGLB027502	-16.61	-21.2
bgl-bantam-3p	BGLB027674-PA_PREDICTED:_uncharacterized_protein_LOC106057468_[Biomphalaria_glabrata]	NA	LG3_random_Scaffold4669:34822:38344:-1|gene:BGLB027674	-20.28	-24.9
bgl-bantam-3p	BGLB027856-PA_PREDICTED:_uncharacterized_protein_LOC106064881_[Biomphalaria_glabrata]	GO:0003677_GO:0003707_GO:0005634_GO:0006351_GO:0006355	LGUN_random_Scaffold1987:3060:13686:-1|gene:BGLB027856	-18.79	-21.0
bgl-bantam-3p	BGLB027938-PA_PREDICTED:_uncharacterized_protein_LOC106075240_[Biomphalaria_glabrata]	GO:0003676_GO:0003723_GO:0005739_GO:0010738_GO:0034237	LGUN_random_Scaffold53:185884:197942:-1|gene:BGLB027938	-15.79	-21.0
bgl-bantam-3p	BGLB028069-PA_PREDICTED:_condensin-2_complex_subunit_G2-like_[Biomphalaria_glabrata]	GO:0005488_GO:0005634	LGUN_random_Scaffold211:146565:162519:1|gene:BGLB028069	-15.56	-19.8
bgl-bantam-3p	BGLB028208-PA_PREDICTED:_metaxin-2-like_[Biomphalaria_glabrata]	GO:0005741_GO:0006626	LGUN_random_Scaffold1054:120286:132694:-1|gene:BGLB028208	-16.98	-20.3
bgl-bantam-3p	BGLB028245-PA_PREDICTED:_E3_ubiquitin-protein_ligase_RNF126-like_[Biomphalaria_glabrata]	NA	LGUN_random_Scaffold2164:26338:50488:-1|gene:BGLB028245	-16.20	-20.0
bgl-bantam-3p	BGLB028629-PA_PREDICTED:_uncharacterized_protein_LOC106052706_[Biomphalaria_glabrata]	GO:0016021	LG17_random_Scaffold259:18066:19940:1|gene:BGLB028629	-15.78	-18.9
bgl-bantam-3p	BGLB028857-PA_PREDICTED:_CD109_antigen-like_[Biomphalaria_glabrata]	GO:0005576	LG4_random_Scaffold10047:14586:17474:1|gene:BGLB028857	-16.73	-20.5
bgl-bantam-3p	BGLB029187-PA_PREDICTED:_uncharacterized_protein_LOC106053171_[Biomphalaria_glabrata]	NA	LGUN_random_Scaffold9178:5382:8626:-1|gene:BGLB029187	-15.23	-20.8
bgl-bantam-3p	BGLB029198-PA_PREDICTED:_potassium_channel_subfamily_K_member_18-like_[Biomphalaria_glabrata]	GO:0016021	LGUN_random_Scaffold21321:2568:3029:1|gene:BGLB029198	-19.17	-22.6
bgl-bantam-3p	BGLB029277-PA_PREDICTED:_stabilin-2-like_[Biomphalaria_glabrata]	GO:0016021	LG17_random_Scaffold1015:83671:102871:1|gene:BGLB029277	-16.41	-21.3
bgl-bantam-3p	BGLB029943-PA_PREDICTED:_uncharacterized_protein_LOC106058971_[Biomphalaria_glabrata]	GO:0005515	LGUN_random_Scaffold114:323109:343796:1|gene:BGLB029943	-18.66	-23.1
bgl-bantam-3p	BGLB030287-PA_PREDICTED:_ankyrin_repeat_and_KH_domain-containing_protein_1-like_[Biomphalaria_glabrata]	GO:0005515	LG17_random_Scaffold1404:72135:82746:-1|gene:BGLB030287	-17.61	-22.0
bgl-bantam-3p	BGLB030287-PB_PREDICTED:_ankyrin_repeat_and_KH_domain-containing_protein_1-like_[Biomphalaria_glabrata]	GO:0005515	LG17_random_Scaffold1404:72135:82746:-1|gene:BGLB030287	-17.61	-22.0
bgl-bantam-3p	BGLB030287-PC_PREDICTED:_ankyrin_repeat_and_KH_domain-containing_protein_1-like_[Biomphalaria_glabrata]	GO:0005515	LG17_random_Scaffold1404:72135:82746:-1|gene:BGLB030287	-17.61	-22.0
bgl-bantam-3p	BGLB030287-PD_PREDICTED:_ankyrin_repeat_and_KH_domain-containing_protein_1-like_[Biomphalaria_glabrata]	GO:0005515	LG17_random_Scaffold1404:72135:82746:-1|gene:BGLB030287	-17.61	-22.0
bgl-bantam-3p	BGLB030706-PA_PREDICTED:_uncharacterized_protein_LOC106079179_[Biomphalaria_glabrata]	GO:0004674_GO:0005524_GO:0006468	LGUN_random_Scaffold625:179569:180327:1|gene:BGLB030706	-76.03	-20.9
bgl-bantam-3p	BGLB030786-PA_PREDICTED:_F-box/LRR-repeat_protein_6-like_[Biomphalaria_glabrata]	GO:0005515	LGUN_random_Scaffold6728:11617:22379:-1|gene:BGLB030786	-19.81	-21.5
bgl-bantam-3p	BGLB030789-PA_PREDICTED:_uncharacterized_protein_LOC106060777_[Biomphalaria_glabrata]	GO:0004861_GO:0005634_GO:0007050	LGUN_random_Scaffold1400:49953:52282:-1|gene:BGLB030789	-16.88	-21.9
bgl-bantam-3p	BGLB030880-PA_PREDICTED:_transmembrane_protease_serine_13-like_[Biomphalaria_glabrata]	GO:0004252_GO:0006508	LG2_random_Scaffold80:381931:394023:1|gene:BGLB030880	-20.05	-23.6
bgl-bantam-3p	BGLB030880-PB_PREDICTED:_transmembrane_protease_serine_13-like_[Biomphalaria_glabrata]	GO:0004252_GO:0006508	LG2_random_Scaffold80:381931:394023:1|gene:BGLB030880	-20.05	-23.6
bgl-bantam-3p	BGLB030926-PA_PREDICTED:_poly_[ADP-ribose]_polymerase_14-like_[Biomphalaria_glabrata]	NA	LG15i_random_Scaffold857:118185:126663:1|gene:BGLB030926	-73.12	-22.4
bgl-bantam-3p	BGLB030926-PC_PREDICTED:_poly_[ADP-ribose]_polymerase_14-like_[Biomphalaria_glabrata]	NA	LG15i_random_Scaffold857:118185:126663:1|gene:BGLB030926	-73.12	-22.4
bgl-bantam-3p	BGLB030926-PD_PREDICTED:_poly_[ADP-ribose]_polymerase_14-like_[Biomphalaria_glabrata]	NA	LG15i_random_Scaffold857:118185:126663:1|gene:BGLB030926	-73.12	-22.4
bgl-bantam-3p	BGLB030926-PE_PREDICTED:_poly_[ADP-ribose]_polymerase_14-like_[Biomphalaria_glabrata]	NA	LG15i_random_Scaffold857:118185:126663:1|gene:BGLB030926	-73.12	-22.4
bgl-bantam-3p	BGLB031037-PA_PREDICTED:_uncharacterized_protein_LOC106065316_isoform_X1_[Biomphalaria_glabrata]	GO:0003700_GO:0006355	LGUN_random_Scaffold2046:5928:37466:-1|gene:BGLB031037	-16.15	-21.8
bgl-bantam-3p	BGLB031037-PB_PREDICTED:_uncharacterized_protein_LOC106065316_isoform_X2_[Biomphalaria_glabrata]	GO:0003700_GO:0006355	LGUN_random_Scaffold2046:5928:37466:-1|gene:BGLB031037	-16.15	-21.8
bgl-bantam-3p	BGLB031404-PA_PREDICTED:_uncharacterized_protein_LOC106073903_[Biomphalaria_glabrata]	GO:0004930_GO:0007186_GO:0016021	LGUN_random_Scaffold4704:28596:29606:-1|gene:BGLB031404	-16.29	-21.7
bgl-bantam-3p	BGLB031405-PA_PREDICTED:_lamin-like_protein_[Biomphalaria_glabrata]	GO:0005515	LGUN_random_Scaffold1422:54714:62467:-1|gene:BGLB031405	-17.56	-21.3
bgl-bantam-3p	BGLB031405-PB_PREDICTED:_lamin-like_protein_[Biomphalaria_glabrata]	GO:0005515	LGUN_random_Scaffold1422:54714:62467:-1|gene:BGLB031405	-17.56	-21.3
bgl-bantam-3p	BGLB031437-PA_PREDICTED:_uncharacterized_protein_LOC106059111_isoform_X1_[Biomphalaria_glabrata]	GO:0016021	LG4_random_Scaffold8:315607:331847:1|gene:BGLB031437	-37.50	-24.2
bgl-bantam-3p	BGLB031437-PB_PREDICTED:_uncharacterized_protein_LOC106059111_isoform_X1_[Biomphalaria_glabrata]	GO:0016021	LG4_random_Scaffold8:309021:331847:1|gene:BGLB031437	-37.50	-24.2
bgl-bantam-3p	BGLB031731-PA_PREDICTED:_sodium-coupled_neutral_amino_acid_transporter_9_homolog_[Biomphalaria_glabrata]	GO:0016021	LGUN_random_Scaffold19:902004:917604:-1|gene:BGLB031731	-16.99	-20.4
bgl-bantam-3p	BGLB032301-PA_PREDICTED:_kxDL_motif-containing_protein_1-like_[Biomphalaria_glabrata]	NA	LGUN_random_Scaffold4648:16895:20291:1|gene:BGLB032301	-16.71	-21.8
bgl-bantam-3p	BGLB032301-PB_PREDICTED:_kxDL_motif-containing_protein_1-like_[Biomphalaria_glabrata]	NA	LGUN_random_Scaffold4648:16895:20291:1|gene:BGLB032301	-16.71	-21.8
bgl-bantam-3p	BGLB032521-PB_PREDICTED:_uncharacterized_protein_LOC106077866_[Biomphalaria_glabrata]	GO:0016021_GO:0022857_GO:0055085	LGUN_random_Scaffold565300:1293:2377:1|gene:BGLB032521	-15.69	-20.9
bgl-bantam-3p	BGLB032551-PA_PREDICTED:_LOW_QUALITY_PROTEIN:_uncharacterized_protein_LOC106057046_[Biomphalaria_glabrata]	NA	LG78i_random_Scaffold396:145569:153787:1|gene:BGLB032551	-22.67	-25.2
bgl-bantam-3p	BGLB032861-PA_PREDICTED:_glycoprotein-N-acetylgalactosamine_3-beta-galactosyltransferase_1-like_[Biomphalaria_glabrata]	GO:0016020_GO:0016021_GO:0016757	LGUN_random_Scaffold5914:7433:15085:-1|gene:BGLB032861	-16.80	-19.6
bgl-bantam-3p	BGLB033224-PA_PREDICTED:_uncharacterized_protein_LOC106065593_isoform_X1_[Biomphalaria_glabrata]	GO:0016021	LG4_random_Scaffold403:101722:106793:1|gene:BGLB033224	-16.44	-21.7
bgl-bantam-3p	BGLB033224-PB_PREDICTED:_uncharacterized_protein_LOC106065593_isoform_X1_[Biomphalaria_glabrata]	GO:0016021	LG4_random_Scaffold403:99760:106793:1|gene:BGLB033224	-16.44	-21.7
bgl-bantam-3p	BGLB033285-PB_PREDICTED:_gamma-gliadin-like_[Biomphalaria_glabrata]	GO:0005515	LGUN_random_Scaffold986:54114:54734:-1|gene:BGLB033285	-15.60	-18.9
bgl-bantam-3p	BGLB033471-PA_PREDICTED:_sphingomyelin_phosphodiesterase-like_[Biomphalaria_glabrata]	GO:0004767_GO:0006629_GO:0006685_GO:0016787_GO:0016798_GO:0046872	Sphingomyelin_phosphodiesterase|protein_coding|LGUN_random_Scaffold260:91848:102073:-1|gene:BGLB033471	-19.09	-21.6
bgl-bantam-3p	BGLB033558-PA_PREDICTED:_coiled-coil_domain-containing_protein_134-like_[Biomphalaria_glabrata]	NA	LGUN_random_Scaffold15:777092:782727:1|gene:BGLB033558	-16.29	-21.5
bgl-bantam-3p	BGLB033758-PA_PREDICTED:_uncharacterized_protein_LOC106067430_[Biomphalaria_glabrata]	GO:0003824_GO:0008152	LGUN_random_Scaffold252:335908:340280:-1|gene:BGLB033758	-15.28	-19.6
bgl-bantam-3p	BGLB033958-PB_PREDICTED:_uncharacterized_protein_LOC106054177_[Biomphalaria_glabrata]	GO:0016021	LG17_random_Scaffold1568:72709:87073:-1|gene:BGLB033958	-16.20	-18.7
bgl-bantam-3p	BGLB034050-PA_PREDICTED:_uncharacterized_protein_LOC106073551_[Biomphalaria_glabrata]	GO:0016021	LG2_random_Scaffold80:163588:175787:-1|gene:BGLB034050	-25.49	-19.2
bgl-bantam-3p	BGLB034100-PA_PREDICTED:_potassium_channel_subfamily_K_member_10-like_isoform_X2_[Biomphalaria_glabrata]	GO:0016021	LGUN_random_Scaffold697:11124:24217:1|gene:BGLB034100	-15.77	-22.5
bgl-bantam-3p	BGLB034100-PB_PREDICTED:_potassium_channel_subfamily_K_member_4-like_isoform_X1_[Biomphalaria_glabrata]	GO:0005267_GO:0016020_GO:0016021_GO:0071805	LGUN_random_Scaffold697:11124:24217:1|gene:BGLB034100	-15.77	-22.5
bgl-bantam-3p	BGLB034137-PA_PREDICTED:_uncharacterized_protein_LOC106077946_[Biomphalaria_glabrata]	GO:0016021	LGUN_random_Scaffold568:119419:122695:1|gene:BGLB034137	-22.81	-24.7
bgl-bantam-3p	BGLB034424-PA_PREDICTED:_myotubularin-related_protein_4-like_[Biomphalaria_glabrata]	GO:0046872	LGUN_random_Scaffold5909:22734:26851:-1|gene:BGLB034424	-17.91	-21.7
bgl-bantam-3p	BGLB034433-PA_PREDICTED:_cleavage_and_polyadenylation_specificity_factor_subunit_6-like_isoform_X1_[Biomphalaria_glabrata]	GO:0003676_GO:0003723	LGUN_random_Scaffold452:47206:60634:1|gene:BGLB034433	-15.24	-21.0
bgl-bantam-3p	BGLB034816-PA_PREDICTED:_protein_unc-79_homolog_[Biomphalaria_glabrata]	GO:0005488_GO:0005515	LGUN_random_Scaffold100:450379:474391:-1|gene:BGLB034816	-17.34	-22.5
bgl-bantam-3p	BGLB034903-PD_PREDICTED:_uncharacterized_protein_LOC106066492_isoform_X1_[Biomphalaria_glabrata]	NA	LGUN_random_Scaffold23:869352:870500:-1|gene:BGLB034903	-23.27	-18.7
bgl-bantam-3p	BGLB034903-PE_PREDICTED:_uncharacterized_protein_LOC106066492_isoform_X1_[Biomphalaria_glabrata]	NA	LGUN_random_Scaffold23:869352:870500:-1|gene:BGLB034903	-23.27	-18.7
bgl-bantam-3p	BGLB034903-PF_PREDICTED:_uncharacterized_protein_LOC106066492_isoform_X1_[Biomphalaria_glabrata]	NA	LGUN_random_Scaffold23:869352:870500:-1|gene:BGLB034903	-23.27	-18.7
bgl-bantam-3p	BGLB034947-PA_PREDICTED:_uncharacterized_protein_LOC106067100_isoform_X1_[Biomphalaria_glabrata]	NA	LGUN_random_Scaffold2442:12603:32101:-1|gene:BGLB034947	-16.43	-22.1
bgl-bantam-3p	BGLB034947-PB_PREDICTED:_uncharacterized_protein_LOC106067100_isoform_X1_[Biomphalaria_glabrata]	NA	LGUN_random_Scaffold2442:12603:20049:-1|gene:BGLB034947	-16.43	-22.1
bgl-bantam-3p	BGLB034947-PC_PREDICTED:_uncharacterized_protein_LOC106067100_isoform_X1_[Biomphalaria_glabrata]	NA	LGUN_random_Scaffold2442:12603:20049:-1|gene:BGLB034947	-16.43	-22.1
bgl-bantam-3p	BGLB034947-PD_PREDICTED:_uncharacterized_protein_LOC106067100_isoform_X2_[Biomphalaria_glabrata]	NA	LGUN_random_Scaffold2442:12603:23629:-1|gene:BGLB034947	-16.43	-22.1
bgl-bantam-3p	BGLB034947-PE_PREDICTED:_uncharacterized_protein_LOC106067100_isoform_X1_[Biomphalaria_glabrata]	NA	LGUN_random_Scaffold2442:12603:20049:-1|gene:BGLB034947	-16.43	-22.1
bgl-bantam-3p	BGLB034947-PF_PREDICTED:_uncharacterized_protein_LOC106067100_isoform_X1_[Biomphalaria_glabrata]	NA	LGUN_random_Scaffold2442:12603:20049:-1|gene:BGLB034947	-16.43	-22.1
bgl-bantam-3p	BGLB034947-PG_PREDICTED:_uncharacterized_protein_LOC106067100_isoform_X1_[Biomphalaria_glabrata]	NA	LGUN_random_Scaffold2442:12603:20049:-1|gene:BGLB034947	-16.43	-22.1
bgl-bantam-3p	BGLB035313-PA_PREDICTED:_uncharacterized_protein_LOC106055764_isoform_X1_[Biomphalaria_glabrata]	NA	LG29_random_Scaffold431:272148:282104:1|gene:BGLB035313	-17.17	-19.6
bgl-bantam-3p	BGLB035313-PB_PREDICTED:_uncharacterized_protein_LOC106055764_isoform_X1_[Biomphalaria_glabrata]	NA	LG29_random_Scaffold431:272148:282044:1|gene:BGLB035313	-17.17	-19.6
bgl-bantam-3p	BGLB035596-PA_PREDICTED:_uncharacterized_protein_LOC106057523_isoform_X1_[Biomphalaria_glabrata]	NA	LGUN_random_Scaffold1:693490:694176:1|gene:BGLB035596	-28.48	-21.3
bgl-bantam-3p	BGLB035596-PB_PREDICTED:_uncharacterized_protein_LOC106057523_isoform_X2_[Biomphalaria_glabrata]	NA	LGUN_random_Scaffold1:693490:694176:1|gene:BGLB035596	-28.48	-21.3
bgl-bantam-3p	BGLB035709-PA_PREDICTED:_autism_susceptibility_gene_2_protein-like_isoform_X2_[Biomphalaria_glabrata]	NA	LGUN_random_Scaffold33:888213:927156:1|gene:BGLB035709	-16.78	-21.9
bgl-bantam-3p	BGLB035709-PB_PREDICTED:_autism_susceptibility_gene_2_protein-like_isoform_X1_[Biomphalaria_glabrata]	NA	LGUN_random_Scaffold33:888213:927156:1|gene:BGLB035709	-16.78	-21.9
bgl-bantam-3p	BGLB035715-PA_PREDICTED:_ankyrin-1-like_[Biomphalaria_glabrata]	GO:0005515	LGUN_random_Scaffold11059:11007:14123:1|gene:BGLB035715	-16.03	-19.8
bgl-bantam-3p	BGLB035937-PA_PREDICTED:_uncharacterized_protein_LOC106050958_[Biomphalaria_glabrata]	NA	LG16i_random_Scaffold158:518131:526585:-1|gene:BGLB035937	-15.57	-21.5
bgl-bantam-3p	BGLB036338-PA_PREDICTED:_short-chain_dehydrogenase/reductase_3-like_[Biomphalaria_glabrata]	GO:0016491	LG3_random_Scaffold688:55099:62993:1|gene:BGLB036338	-17.53	-21.9
bgl-bantam-3p	BGLB036534-PA_PREDICTED:_uncharacterized_protein_LOC106061570_[Biomphalaria_glabrata]	GO:0016021	LGUN_random_Scaffold1516:12194:24077:1|gene:BGLB036534	-17.10	-21.4
bgl-bantam-3p	BGLB036534-PB_PREDICTED:_uncharacterized_protein_LOC106061570_[Biomphalaria_glabrata]	GO:0016021	LGUN_random_Scaffold1516:12194:24077:1|gene:BGLB036534	-17.10	-21.4
bgl-bantam-3p	BGLB036534-PC_PREDICTED:_uncharacterized_protein_LOC106061570_[Biomphalaria_glabrata]	GO:0016021	LGUN_random_Scaffold1516:12194:24077:1|gene:BGLB036534	-17.10	-21.4
bgl-bantam-3p	BGLB036534-PD_PREDICTED:_uncharacterized_protein_LOC106061570_[Biomphalaria_glabrata]	GO:0016021	LGUN_random_Scaffold1516:12194:24077:1|gene:BGLB036534	-17.10	-21.4
bgl-bantam-3p	BGLB036655-PA_PREDICTED:_uncharacterized_protein_LOC106051467_[Biomphalaria_glabrata]	GO:0016021	LGUN_random_Scaffold7852:14268:17496:1|gene:BGLB036655	-20.56	-24.5
bgl-bantam-3p	BGLB036655-PB_PREDICTED:_uncharacterized_protein_LOC106051467_[Biomphalaria_glabrata]	GO:0016021	LGUN_random_Scaffold7852:14268:17496:1|gene:BGLB036655	-20.56	-24.5
bgl-bantam-3p	BGLB037074-PA_PREDICTED:_uncharacterized_protein_LOC106061942_isoform_X2_[Biomphalaria_glabrata]	NA	LG4_random_Scaffold184:25679:31019:-1|gene:BGLB037074	-16.82	-21.0
bgl-bantam-3p	BGLB037464-PA_PREDICTED:_amiloride-sensitive_sodium_channel_subunit_gamma-2-like-_partial_[Biomphalaria_glabrata]	GO:0005272_GO:0006814_GO:0016020_GO:0016021	LGUN_random_Scaffold9240:982:13293:1|gene:BGLB037464	-17.90	-21.6
bgl-bantam-3p	BGLB037758-PA_PREDICTED:_uncharacterized_protein_LOC106077934_[Biomphalaria_glabrata]	GO:0001510_GO:0008168_GO:0009452	LGUN_random_Scaffold5679:3930:16339:-1|gene:BGLB037758	-15.35	-20.9
bgl-bantam-3p	BGLB037819-PA_PREDICTED:_uncharacterized_protein_LOC106051670_[Biomphalaria_glabrata]	GO:0005515	LGUN_random_Scaffold798:33148:45841:-1|gene:BGLB037819	-15.77	-20.3
bgl-bantam-3p	BGLB037822-PA_PREDICTED:_WASH_complex_subunit_CCDC53-like_[Biomphalaria_glabrata]	GO:0071203	LGUN_random_Scaffold75:307817:312932:-1|gene:BGLB037822	-15.74	-21.2
bgl-bantam-3p	BGLB038766-PA_PREDICTED:_ADP-ribosylation_factor-like_protein_16_[Biomphalaria_glabrata]	GO:0005525_GO:0005622	LGUN_random_Scaffold51:508991:512674:-1|gene:BGLB038766	-17.31	-22.8
bgl-bantam-3p	BGLB038766-PB_PREDICTED:_ADP-ribosylation_factor-like_protein_16_[Biomphalaria_glabrata]	GO:0005525_GO:0005622	LGUN_random_Scaffold51:508991:512674:-1|gene:BGLB038766	-17.31	-22.8
bgl-bantam-3p	BGLB039419-PA_PREDICTED:_sialate_O-acetylesterase-like_[Biomphalaria_glabrata]	NA	LGUN_random_Scaffold14723:4941:8847:1|gene:BGLB039419	-20.95	-23.4
bgl-bantam-3p	BGLB040096-PA_PREDICTED:_uncharacterized_protein_LOC106063426_isoform_X1_[Biomphalaria_glabrata]	GO:0004888_GO:0004930_GO:0007166_GO:0016020_GO:0016021	LG4_random_Scaffold52:457806:517383:-1|gene:BGLB040096	-16.81	-21.4
bgl-bantam-3p	BGLB040096-PB_PREDICTED:_uncharacterized_protein_LOC106063426_isoform_X2_[Biomphalaria_glabrata]	GO:0004888_GO:0004930_GO:0007166_GO:0016020_GO:0016021	LG4_random_Scaffold52:457806:517383:-1|gene:BGLB040096	-16.81	-21.4
bgl-let-7-5p	BGLB000892-PB_PREDICTED:_ADP-ribosyl-[dinitrogen_reductase]_glycohydrolase-like_[Biomphalaria_glabrata]	NA	LG17_random_Scaffold539:16419:24022:1|gene:BGLB000892	-15.66	-19.8
bgl-let-7-5p	BGLB000892-PC_PREDICTED:_ADP-ribosyl-[dinitrogen_reductase]_glycohydrolase-like_[Biomphalaria_glabrata]	NA	LG17_random_Scaffold539:16419:24022:1|gene:BGLB000892	-15.66	-19.8
bgl-let-7-5p	BGLB001481-PB_PREDICTED:_tetratricopeptide_repeat_protein_17-like-_partial_[Biomphalaria_glabrata]	GO:0005515_GO:0016021	LG26_random_Scaffold59:392694:397163:1|gene:BGLB001481	-17.65	-24.1
bgl-let-7-5p	BGLB002098-PB_PREDICTED:_sn1-specific_diacylglycerol_lipase_beta-like_[Biomphalaria_glabrata]	GO:0006629_GO:0016021_GO:0016787	LG2_random_Scaffold91:467699:482805:1|gene:BGLB002098	-17.40	-20.4
bgl-let-7-5p	BGLB002416-PB_PREDICTED:_folylpolyglutamate_synthase-_mitochondrial-like_isoform_X1_[Biomphalaria_glabrata]	GO:0004326_GO:0005524_GO:0009058_GO:0009396_GO:0016874	LG48i_random_Scaffold305:99563:112318:-1|gene:BGLB002416	-16.25	-23.1
bgl-let-7-5p	BGLB002416-PC_PREDICTED:_folylpolyglutamate_synthase-_mitochondrial-like_isoform_X1_[Biomphalaria_glabrata]	GO:0004326_GO:0005524_GO:0006730_GO:0009058_GO:0009396_GO:0016874	LG48i_random_Scaffold305:99563:112189:-1|gene:BGLB002416	-16.25	-23.1
bgl-let-7-5p	BGLB002416-PD_PREDICTED:_folylpolyglutamate_synthase-_mitochondrial-like_isoform_X2_[Biomphalaria_glabrata]	GO:0004326_GO:0005524_GO:0009058_GO:0009396_GO:0016874	LG48i_random_Scaffold305:99563:112318:-1|gene:BGLB002416	-16.25	-23.1
bgl-let-7-5p	BGLB002581-PB_PREDICTED:_26S_proteasome_non-ATPase_regulatory_subunit_1-like_[Biomphalaria_glabrata]	GO:0000502_GO:0005488_GO:0008540_GO:0030234_GO:0042176	LG4_random_Scaffold324:54178:61506:1|gene:BGLB002581	-15.26	-25.6
bgl-let-7-5p	BGLB002584-PB_PREDICTED:_uncharacterized_protein_LOC106065272_[Biomphalaria_glabrata]	GO:0016021	LG4_random_Scaffold324:128731:133079:1|gene:BGLB002584	-19.13	-23.1
bgl-let-7-5p	BGLB002602-PF_PREDICTED:_epidermal_growth_factor_receptor_substrate_15-like_1_isoform_X5_[Biomphalaria_glabrata]	GO:0005509_GO:0005515	LG4_random_Scaffold36:636866:652192:1|gene:BGLB002602	-15.82	-21.4
bgl-let-7-5p	BGLB003141-PB_PREDICTED:_D-aspartate_oxidase-like_[Biomphalaria_glabrata]	GO:0003884_GO:0016491_GO:0046416_GO:0055114_GO:0071949	LG6_random_Scaffold888:80422:89937:-1|gene:BGLB003141	-17.61	-22.0
bgl-let-7-5p	BGLB004098-PB_PREDICTED:_cell_death_abnormality_protein_1-like_[Biomphalaria_glabrata]	GO:0016021	LGUN_random_Scaffold10812:13339:14511:1|gene:BGLB004098	-18.26	-22.5
bgl-let-7-5p	BGLB004730-PB_PREDICTED:_protein_hunchback-like_[Biomphalaria_glabrata]	GO:0003676	LGUN_random_Scaffold1271:23985:29567:1|gene:BGLB004730	-17.36	-21.6
bgl-let-7-5p	BGLB004867-PB_PREDICTED:_deoxynucleoside_triphosphate_triphosphohydrolase_SAMHD1-like_isoform_X2_[Biomphalaria_glabrata]	NA	LGUN_random_Scaffold1313:46105:59258:1|gene:BGLB004867	-24.75	-28.8
bgl-let-7-5p	BGLB004867-PC_PREDICTED:_deoxynucleoside_triphosphate_triphosphohydrolase_SAMHD1-like_isoform_X1_[Biomphalaria_glabrata]	NA	LGUN_random_Scaffold1313:46105:59258:1|gene:BGLB004867	-24.75	-28.8
bgl-let-7-5p	BGLB004867-PD_PREDICTED:_deoxynucleoside_triphosphate_triphosphohydrolase_SAMHD1-like_isoform_X1_[Biomphalaria_glabrata]	NA	LGUN_random_Scaffold1313:46105:59258:1|gene:BGLB004867	-24.75	-28.8
bgl-let-7-5p	BGLB004867-PE_PREDICTED:_deoxynucleoside_triphosphate_triphosphohydrolase_SAMHD1-like_isoform_X1_[Biomphalaria_glabrata]	NA	LGUN_random_Scaffold1313:46105:59258:1|gene:BGLB004867	-24.75	-28.8
bgl-let-7-5p	BGLB005227-PB_PREDICTED:_uncharacterized_protein_LOC106061064_[Biomphalaria_glabrata]	GO:0005509_GO:0016021	LGUN_random_Scaffold1438:6528:49808:1|gene:BGLB005227	-21.45	-25.8
bgl-let-7-5p	BGLB005254-PB_PREDICTED:_ATP-binding_cassette_sub-family_G_member_8-like_[Biomphalaria_glabrata]	GO:0016020_GO:0016021	LGUN_random_Scaffold145:352935:363830:-1|gene:BGLB005254	-21.40	-24.4
bgl-let-7-5p	BGLB005764-PB_PREDICTED:_cryptochrome-1-like_[Biomphalaria_glabrata]	NA	LGUN_random_Scaffold15983:2507:8360:-1|gene:BGLB005764	-15.41	-20.6
bgl-let-7-5p	BGLB005829-PB_PREDICTED:_probable_anion_transporter_4-_chloroplastic_[Biomphalaria_glabrata]	GO:0016021_GO:0055085	LGUN_random_Scaffold162:467803:475686:1|gene:BGLB005829	-19.92	-24.2
bgl-let-7-5p	BGLB005829-PC_PREDICTED:_probable_anion_transporter_4-_chloroplastic_[Biomphalaria_glabrata]	GO:0016021_GO:0055085	LGUN_random_Scaffold162:467803:475686:1|gene:BGLB005829	-19.92	-24.2
bgl-let-7-5p	BGLB006608-PB_PREDICTED:_transient_receptor_potential_cation_channel_subfamily_A_member_1-like_isoform_X4_[Biomphalaria_glabrata]	GO:0005216_GO:0005515_GO:0006811_GO:0016020_GO:0016021_GO:0034220_GO:0055085	LGUN_random_Scaffold19:994897:1021798:-1|gene:BGLB006608	-18.58	-23.2
bgl-let-7-5p	BGLB006608-PC_PREDICTED:_transient_receptor_potential_cation_channel_subfamily_A_member_1-like_isoform_X6_[Biomphalaria_glabrata]	GO:0005216_GO:0005515_GO:0006811_GO:0016020_GO:0016021_GO:0034220_GO:0055085	LGUN_random_Scaffold19:994897:1021798:-1|gene:BGLB006608	-18.58	-23.2
bgl-let-7-5p	BGLB006608-PD_PREDICTED:_transient_receptor_potential_cation_channel_subfamily_A_member_1-like_isoform_X1_[Biomphalaria_glabrata]	GO:0005216_GO:0005515_GO:0006811_GO:0016020_GO:0016021_GO:0034220_GO:0055085	LGUN_random_Scaffold19:994897:1021798:-1|gene:BGLB006608	-18.58	-23.2
bgl-let-7-5p	BGLB006608-PE_PREDICTED:_transient_receptor_potential_cation_channel_subfamily_A_member_1-like_isoform_X1_[Biomphalaria_glabrata]	GO:0005216_GO:0005515_GO:0006811_GO:0016020_GO:0016021_GO:0034220_GO:0055085	LGUN_random_Scaffold19:994897:1021798:-1|gene:BGLB006608	-18.58	-23.2
bgl-let-7-5p	BGLB006608-PF_PREDICTED:_transient_receptor_potential_cation_channel_subfamily_A_member_1-like_isoform_X1_[Biomphalaria_glabrata]	GO:0005216_GO:0005515_GO:0006811_GO:0016020_GO:0016021_GO:0034220_GO:0055085	LGUN_random_Scaffold19:994897:1021798:-1|gene:BGLB006608	-18.58	-23.2
bgl-let-7-5p	BGLB006608-PI_PREDICTED:_transient_receptor_potential_cation_channel_subfamily_A_member_1-like_isoform_X5_[Biomphalaria_glabrata]	GO:0005216_GO:0005515_GO:0006811_GO:0016020_GO:0016021_GO:0034220_GO:0055085	LGUN_random_Scaffold19:994897:1021798:-1|gene:BGLB006608	-18.58	-23.2
bgl-let-7-5p	BGLB006608-PJ_PREDICTED:_transient_receptor_potential_cation_channel_subfamily_A_member_1-like_isoform_X3_[Biomphalaria_glabrata]	GO:0005216_GO:0005515_GO:0006811_GO:0016020_GO:0016021_GO:0034220_GO:0055085	LGUN_random_Scaffold19:994897:1021798:-1|gene:BGLB006608	-18.58	-23.2
bgl-let-7-5p	BGLB006608-PK_PREDICTED:_transient_receptor_potential_cation_channel_subfamily_A_member_1-like_isoform_X7_[Biomphalaria_glabrata]	GO:0005216_GO:0005515_GO:0006811_GO:0016020_GO:0016021_GO:0034220_GO:0055085	LGUN_random_Scaffold19:994897:1021798:-1|gene:BGLB006608	-18.58	-23.2
bgl-let-7-5p	BGLB006608-PL_PREDICTED:_transient_receptor_potential_cation_channel_subfamily_A_member_1-like_isoform_X2_[Biomphalaria_glabrata]	GO:0005216_GO:0005515_GO:0006811_GO:0016020_GO:0016021_GO:0034220_GO:0055085	LGUN_random_Scaffold19:994897:1021798:-1|gene:BGLB006608	-18.58	-23.2
bgl-let-7-5p	BGLB006620-PB_PREDICTED:_calcineurin-binding_protein_cabin-1-like_[Biomphalaria_glabrata]	GO:0005515	LGUN_random_Scaffold1901:21717:60459:-1|gene:BGLB006620	-20.54	-24.3
bgl-let-7-5p	BGLB006791-PB_PREDICTED:_uncharacterized_protein_LOC106064750_[Biomphalaria_glabrata]	NA	LGUN_random_Scaffold196:71585:88190:-1|gene:BGLB006791	-18.30	-21.8
bgl-let-7-5p	BGLB007245-PB_PREDICTED:_glutamine_synthetase-like_[Biomphalaria_glabrata]	GO:0003824_GO:0004356_GO:0005524_GO:0006542_GO:0006807	Glutamine_synthetase|protein_coding|LGUN_random_Scaffold2191:76836:87104:-1|gene:BGLB007245	-16.34	-23.1
bgl-let-7-5p	BGLB007309-PB_PREDICTED:_egl_nine_homolog_1-like_[Biomphalaria_glabrata]	GO:0005506_GO:0016491_GO:0016705_GO:0031418_GO:0055114	LGUN_random_Scaffold223:440452:446388:1|gene:BGLB007309	-17.92	-23.8
bgl-let-7-5p	BGLB007869-PB_PREDICTED:_mothers_against_decapentaplegic_homolog_4-like-_partial_[Biomphalaria_glabrata]	GO:0005515_GO:0005622_GO:0006355	LGUN_random_Scaffold2589:290:4929:1|gene:BGLB007869	-22.05	-24.7
bgl-let-7-5p	BGLB008568-PB_PREDICTED:_uncharacterized_protein_LOC106069574_isoform_X3_[Biomphalaria_glabrata]	GO:0016021	LGUN_random_Scaffold307:146011:153750:-1|gene:BGLB008568	-17.67	-21.2
bgl-let-7-5p	BGLB008568-PC_PREDICTED:_uncharacterized_protein_LOC106069574_isoform_X1_[Biomphalaria_glabrata]	NA	LGUN_random_Scaffold307:146011:153609:-1|gene:BGLB008568	-17.67	-21.2
bgl-let-7-5p	BGLB008568-PD_PREDICTED:_uncharacterized_protein_LOC106069574_isoform_X1_[Biomphalaria_glabrata]	GO:0016021	LGUN_random_Scaffold307:146011:153750:-1|gene:BGLB008568	-17.67	-21.2
bgl-let-7-5p	BGLB008568-PE_PREDICTED:_uncharacterized_protein_LOC106069574_isoform_X1_[Biomphalaria_glabrata]	NA	LGUN_random_Scaffold307:146011:153609:-1|gene:BGLB008568	-17.67	-21.2
bgl-let-7-5p	BGLB008592-PB_PREDICTED:_beta-1-3-galactosyltransferase_1-like_[Biomphalaria_glabrata]	GO:0000139_GO:0006486_GO:0008378_GO:0016020_GO:0016021	Hexosyltransferase|protein_coding|LGUN_random_Scaffold3090:34076:35179:1|gene:BGLB008592	-16.51	-18.6
bgl-let-7-5p	BGLB008603-PB_PREDICTED:_macrophage_erythroblast_attacher-like_[Biomphalaria_glabrata]	GO:0005515_GO:0045721	LGUN_random_Scaffold31:376870:381945:-1|gene:BGLB008603	-32.41	-23.0
bgl-let-7-5p	BGLB009077-PB_PREDICTED:_COP9_signalosome_complex_subunit_4-like_isoform_X1_[Biomphalaria_glabrata]	GO:0005737_GO:0008180	LGUN_random_Scaffold3421:16758:27039:1|gene:BGLB009077	-24.49	-29.8
bgl-let-7-5p	BGLB009077-PC_PREDICTED:_COP9_signalosome_complex_subunit_4-like_isoform_X2_[Biomphalaria_glabrata]	GO:0005737_GO:0008180	LGUN_random_Scaffold3421:19016:27039:1|gene:BGLB009077	-24.49	-29.8
bgl-let-7-5p	BGLB009920-PB_PREDICTED:_mediator_of_RNA_polymerase_II_transcription_subunit_28-like_[Biomphalaria_glabrata]	NA	LGUN_random_Scaffold4176:9960:14475:-1|gene:BGLB009920	-23.33	-26.6
bgl-let-7-5p	BGLB010046-PB_PREDICTED:_uncharacterized_protein_LOC106072981-_partial_[Biomphalaria_glabrata]	NA	LGUN_random_Scaffold4288:18001:31318:-1|gene:BGLB010046	-16.29	-21.5
bgl-let-7-5p	BGLB010526-PB_PREDICTED:_G_protein-coupled_receptor_kinase_5-like-_partial_[Biomphalaria_glabrata]	GO:0004672_GO:0004674_GO:0004703_GO:0005524_GO:0006468_GO:0007165	G_protein-coupled_receptor_kinase|protein_coding|LGUN_random_Scaffold4786:31241:40576:-1|gene:BGLB010526	-15.45	-21.8
bgl-let-7-5p	BGLB011751-PB_PREDICTED:_insulin-like_growth_factor-binding_protein_complex_acid_labile_subunit_[Biomphalaria_glabrata]	GO:0005515	LGUN_random_Scaffold5765:119:1888:1|gene:BGLB011751	-16.09	-21.7
bgl-let-7-5p	BGLB011846-PB_PREDICTED:_sepiapterin_reductase-like_[Biomphalaria_glabrata]	NA	LGUN_random_Scaffold588:142479:146294:-1|gene:BGLB011846	-15.47	-25.3
bgl-let-7-5p	BGLB011846-PC_PREDICTED:_sepiapterin_reductase-like_[Biomphalaria_glabrata]	NA	LGUN_random_Scaffold588:142479:146294:-1|gene:BGLB011846	-15.47	-25.3
bgl-let-7-5p	BGLB011955-PB_PREDICTED:_serine/threonine-protein_kinase/endoribonuclease_ire-1-like_[Biomphalaria_glabrata]	GO:0004540_GO:0004672_GO:0005515_GO:0005524_GO:0006397_GO:0006468	LGUN_random_Scaffold6:945904:960272:-1|gene:BGLB011955	-19.44	-22.9
bgl-let-7-5p	BGLB012006-PB_PREDICTED:_cyclin-L1-like_[Biomphalaria_glabrata]	GO:0000079_GO:0005634_GO:0006355_GO:0006396	LGUN_random_Scaffold601:31900:42996:-1|gene:BGLB012006	-15.47	-21.0
bgl-let-7-5p	BGLB012382-PB_PREDICTED:_angiopoietin-4-like_[Biomphalaria_glabrata]	NA	LGUN_random_Scaffold6524:20316:23299:1|gene:BGLB012382	-17.94	-22.7
bgl-let-7-5p	BGLB012397-PB_PREDICTED:_probable_DNA-3-methyladenine_glycosylase_[Biomphalaria_glabrata]	GO:0003677_GO:0003824_GO:0003905_GO:0006284	LGUN_random_Scaffold654:98002:102258:1|gene:BGLB012397	-17.63	-21.2
bgl-let-7-5p	BGLB012397-PC_PREDICTED:_probable_DNA-3-methyladenine_glycosylase_[Biomphalaria_glabrata]	GO:0003677_GO:0003824_GO:0003905_GO:0006284	LGUN_random_Scaffold654:98002:102258:1|gene:BGLB012397	-17.63	-21.2
bgl-let-7-5p	BGLB012397-PD_PREDICTED:_probable_DNA-3-methyladenine_glycosylase_[Biomphalaria_glabrata]	GO:0003677_GO:0003824_GO:0003905_GO:0006284	LGUN_random_Scaffold654:98002:102258:1|gene:BGLB012397	-17.63	-21.2
bgl-let-7-5p	BGLB012503-PB_PREDICTED:_uncharacterized_protein_LOC106079865_[Biomphalaria_glabrata]	NA	LGUN_random_Scaffold6677:14646:25198:-1|gene:BGLB012503	-19.97	-22.4
bgl-let-7-5p	BGLB012962-PB_PREDICTED:_C-factor-like_[Biomphalaria_glabrata]	NA	LGUN_random_Scaffold738:3483:10479:1|gene:BGLB012962	-18.33	-22.5
bgl-let-7-5p	BGLB013290-PC_PREDICTED:_histidine--tRNA_ligase-_cytoplasmic-like_isoform_X3_[Biomphalaria_glabrata]	GO:0004821_GO:0005524_GO:0005737_GO:0006427	LGUN_random_Scaffold790:120051:128194:-1|gene:BGLB013290	-18.45	-21.2
bgl-let-7-5p	BGLB013464-PB_PREDICTED:_poly_[ADP-ribose]_polymerase_14-like_[Biomphalaria_glabrata]	GO:0003950	Poly_[ADP-ribose]_polymerase|protein_coding|LGUN_random_Scaffold82:171107:198319:1|gene:BGLB013464	-20.39	-21.6
bgl-let-7-5p	BGLB013473-PB_PREDICTED:_ADAM_family_mig-17-like_[Biomphalaria_glabrata]	GO:0004222_GO:0006508_GO:0008237_GO:0046872	LGUN_random_Scaffold82:455658:487192:1|gene:BGLB013473	-15.15	-20.1
bgl-let-7-5p	BGLB014066-PB_PREDICTED:_suppressor_of_cytokine_signaling_2-like_[Biomphalaria_glabrata]	GO:0001558_GO:0005159_GO:0005737_GO:0008269_GO:0035556_GO:0046426	LGUN_random_Scaffold92:576904:577698:-1|gene:BGLB014066	-16.21	-23.6
bgl-let-7-5p	BGLB014066-PC_PREDICTED:_suppressor_of_cytokine_signaling_2-like_[Biomphalaria_glabrata]	GO:0001558_GO:0005159_GO:0005737_GO:0008269_GO:0035556_GO:0046426	LGUN_random_Scaffold92:576904:577698:-1|gene:BGLB014066	-16.21	-23.6
bgl-let-7-5p	BGLB014066-PD_PREDICTED:_suppressor_of_cytokine_signaling_2-like_[Biomphalaria_glabrata]	GO:0001558_GO:0005159_GO:0005737_GO:0008269_GO:0035556_GO:0046426	LGUN_random_Scaffold92:576904:577698:-1|gene:BGLB014066	-16.21	-23.6
bgl-let-7-5p	BGLB014222-PB_PREDICTED:_serine/threonine-protein_kinase_16-like_[Biomphalaria_glabrata]	GO:0004672_GO:0005524_GO:0006468	LGUN_random_Scaffold954:58737:67310:1|gene:BGLB014222	-19.37	-23.4
bgl-let-7-5p	BGLB014352-PB_PREDICTED:_ubiquilin-1-like_[Biomphalaria_glabrata]	GO:0005515	Ubqn:_ubiquilin|protein_coding|LGUN_random_Scaffold981:70485:81578:-1|gene:BGLB014352	-19.12	-22.1
bgl-let-7-5p	BGLB016816-PA_PREDICTED:_zinc_finger_MIZ_domain-containing_protein_1-like_[Biomphalaria_glabrata]	NA	LG2_random_Scaffold883:53748:89498:1|gene:BGLB016816	-22.25	-29.4
bgl-let-7-5p	BGLB016973-PA_PREDICTED:_uncharacterized_protein_LOC106064295_[Biomphalaria_glabrata]	GO:0003677_GO:0005634	LG4_random_Scaffold217:371194:373188:1|gene:BGLB016973	-17.15	-21.4
bgl-let-7-5p	BGLB016973-PB_PREDICTED:_uncharacterized_protein_LOC106064295_[Biomphalaria_glabrata]	GO:0003677_GO:0005634	LG4_random_Scaffold217:371194:373188:1|gene:BGLB016973	-17.15	-21.4
bgl-let-7-5p	BGLB017064-PA_PREDICTED:_zinc_finger_protein_578-like_isoform_X2_[Biomphalaria_glabrata]	GO:0003676	LG17_random_Scaffold1568:8071:10127:-1|gene:BGLB017064	-18.31	-21.9
bgl-let-7-5p	BGLB017064-PB_PREDICTED:_zinc_finger_protein_486-like_isoform_X1_[Biomphalaria_glabrata]	GO:0003676	LG17_random_Scaffold1568:8071:10127:-1|gene:BGLB017064	-18.31	-21.9
bgl-let-7-5p	BGLB017823-PB_PREDICTED:_uncharacterized_protein_LOC106073473_isoform_X2_[Biomphalaria_glabrata]	NA	LGUN_random_Scaffold4510:30005:31933:1|gene:BGLB017823	-16.29	-21.8
bgl-let-7-5p	BGLB017981-PA_PREDICTED:_uncharacterized_protein_LOC106055091_isoform_X1_[Biomphalaria_glabrata]	GO:0003779_GO:0007009	LG25_random_Scaffold246:259482:292822:-1|gene:BGLB017981	-17.88	-24.3
bgl-let-7-5p	BGLB017981-PB_PREDICTED:_uncharacterized_protein_LOC106055091_isoform_X1_[Biomphalaria_glabrata]	GO:0003779_GO:0007009	LG25_random_Scaffold246:259482:292822:-1|gene:BGLB017981	-17.88	-24.3
bgl-let-7-5p	BGLB017981-PC_PREDICTED:_uncharacterized_protein_LOC106055091_isoform_X2_[Biomphalaria_glabrata]	GO:0003779_GO:0007009	LG25_random_Scaffold246:259482:292822:-1|gene:BGLB017981	-17.88	-24.3
bgl-let-7-5p	BGLB017981-PD_PREDICTED:_metastasis_suppressor_protein_1-like_isoform_X6_[Biomphalaria_glabrata]	GO:0003779_GO:0007009	LG25_random_Scaffold246:259482:292822:-1|gene:BGLB017981	-17.88	-24.3
bgl-let-7-5p	BGLB017981-PE_PREDICTED:_uncharacterized_protein_LOC106055091_isoform_X1_[Biomphalaria_glabrata]	GO:0003779_GO:0007009	LG25_random_Scaffold246:259482:292822:-1|gene:BGLB017981	-17.88	-24.3
bgl-let-7-5p	BGLB017981-PF_PREDICTED:_MTSS1-like_protein_isoform_X7_[Biomphalaria_glabrata]	GO:0003779_GO:0007009	LG25_random_Scaffold246:259482:292822:-1|gene:BGLB017981	-17.88	-24.3
bgl-let-7-5p	BGLB017981-PG_PREDICTED:_uncharacterized_protein_LOC106055091_isoform_X4_[Biomphalaria_glabrata]	GO:0003779_GO:0007009	LG25_random_Scaffold246:259482:292822:-1|gene:BGLB017981	-17.88	-24.3
bgl-let-7-5p	BGLB017981-PH_PREDICTED:_uncharacterized_protein_LOC106055091_isoform_X3_[Biomphalaria_glabrata]	GO:0003779_GO:0007009	LG25_random_Scaffold246:259482:292822:-1|gene:BGLB017981	-17.88	-24.3
bgl-let-7-5p	BGLB017981-PI_PREDICTED:_uncharacterized_protein_LOC106055091_isoform_X1_[Biomphalaria_glabrata]	GO:0003779_GO:0007009	LG25_random_Scaffold246:259482:292822:-1|gene:BGLB017981	-17.88	-24.3
bgl-let-7-5p	BGLB017981-PJ_PREDICTED:_uncharacterized_protein_LOC106055091_isoform_X5_[Biomphalaria_glabrata]	GO:0003779_GO:0007009	LG25_random_Scaffold246:259482:292822:-1|gene:BGLB017981	-17.88	-24.3
bgl-let-7-5p	BGLB018975-PA_PREDICTED:_uncharacterized_protein_LOC106070359_[Biomphalaria_glabrata]	NA	LGUN_random_Scaffold3323:23132:26228:-1|gene:BGLB018975	-22.05	-24.9
bgl-let-7-5p	BGLB018975-PB_PREDICTED:_uncharacterized_protein_LOC106070359_[Biomphalaria_glabrata]	NA	LGUN_random_Scaffold3323:23132:26228:-1|gene:BGLB018975	-22.05	-24.9
bgl-let-7-5p	BGLB019139-PA_PREDICTED:_uncharacterized_protein_LOC106056014_[Biomphalaria_glabrata]	NA	LG34i_random_Scaffold5:588816:592104:1|gene:BGLB019139	-17.83	-22.3
bgl-let-7-5p	BGLB019139-PB_PREDICTED:_uncharacterized_protein_LOC106056014_[Biomphalaria_glabrata]	NA	LG34i_random_Scaffold5:588816:592104:1|gene:BGLB019139	-17.83	-22.3
bgl-let-7-5p	BGLB019233-PA_PREDICTED:_zinc_finger_protein_708-like_[Biomphalaria_glabrata]	GO:0003676	LGUN_random_Scaffold3447:20981:22270:1|gene:BGLB019233	-16.57	-23.3
bgl-let-7-5p	BGLB019502-PA_PREDICTED:_nuclear_ribonuclease_Z-like_[Biomphalaria_glabrata]	NA	LGUN_random_Scaffold1814:176:3668:1|gene:BGLB019502	-17.84	-21.2
bgl-let-7-5p	BGLB019795-PA_PREDICTED:_LOW_QUALITY_PROTEIN:_uncharacterized_protein_LOC106078712_[Biomphalaria_glabrata]	GO:0003676_GO:0005515	LGUN_random_Scaffold601:53931:68852:1|gene:BGLB019795	-19.28	-23.1
bgl-let-7-5p	BGLB019808-PA_PREDICTED:_uncharacterized_protein_LOC106070863_[Biomphalaria_glabrata]	NA	LGUN_random_Scaffold3494:7452:25229:1|gene:BGLB019808	-17.13	-22.7
bgl-let-7-5p	BGLB020179-PA_PREDICTED:_uncharacterized_protein_LOC106057515_[Biomphalaria_glabrata]	GO:0005509	LGUN_random_Scaffold1:575767:592491:-1|gene:BGLB020179	-19.96	-25.2
bgl-let-7-5p	BGLB020179-PB_PREDICTED:_uncharacterized_protein_LOC106057515_[Biomphalaria_glabrata]	GO:0005509	LGUN_random_Scaffold1:575767:592491:-1|gene:BGLB020179	-19.96	-25.2
bgl-let-7-5p	BGLB020454-PA_PREDICTED:_uncharacterized_protein_LOC106069132_[Biomphalaria_glabrata]	GO:0016021	LGUN_random_Scaffold294:115223:120189:-1|gene:BGLB020454	-17.48	-25.2
bgl-let-7-5p	BGLB020454-PB_PREDICTED:_uncharacterized_protein_LOC106069132_[Biomphalaria_glabrata]	GO:0016021	LGUN_random_Scaffold294:115223:120189:-1|gene:BGLB020454	-17.48	-25.2
bgl-let-7-5p	BGLB020969-PA_PREDICTED:_folliculin-interacting_protein_2-like_isoform_X2_[Biomphalaria_glabrata]	NA	LGUN_random_Scaffold294:161174:176360:1|gene:BGLB020969	-15.20	-20.7
bgl-let-7-5p	BGLB020969-PB_PREDICTED:_folliculin-interacting_protein_2-like_isoform_X2_[Biomphalaria_glabrata]	NA	LGUN_random_Scaffold294:161174:176360:1|gene:BGLB020969	-15.20	-20.7
bgl-let-7-5p	BGLB020969-PC_PREDICTED:_folliculin-interacting_protein_2-like_isoform_X4_[Biomphalaria_glabrata]	NA	LGUN_random_Scaffold294:159920:176360:1|gene:BGLB020969	-15.20	-20.7
bgl-let-7-5p	BGLB020969-PD_PREDICTED:_folliculin-interacting_protein_2-like_isoform_X3_[Biomphalaria_glabrata]	NA	LGUN_random_Scaffold294:162984:176360:1|gene:BGLB020969	-15.20	-20.7
bgl-let-7-5p	BGLB020969-PE_PREDICTED:_folliculin-interacting_protein_2-like_isoform_X1_[Biomphalaria_glabrata]	NA	LGUN_random_Scaffold294:159920:176360:1|gene:BGLB020969	-15.20	-20.7
bgl-let-7-5p	BGLB021129-PA_PREDICTED:_uncharacterized_protein_LOC106064798_[Biomphalaria_glabrata]	GO:0005576_GO:0006030_GO:0008061	LGUN_random_Scaffold1968:54529:65435:-1|gene:BGLB021129	-16.04	-20.3
bgl-let-7-5p	BGLB021416-PA_PREDICTED:_twinkle_protein-_mitochondrial-like_[Biomphalaria_glabrata]	GO:0003678_GO:0005524_GO:0006260	LGUN_random_Scaffold1617:92558:106601:1|gene:BGLB021416	-15.78	-19.3
bgl-let-7-5p	BGLB022140-PA_PREDICTED:_uncharacterized_protein_LOC106052657_[Biomphalaria_glabrata]	NA	LGUN_random_Scaffold87:415368:421916:1|gene:BGLB022140	-21.43	-24.9
bgl-let-7-5p	BGLB022302-PA_PREDICTED:_uncharacterized_protein_LOC106060918_[Biomphalaria_glabrata]	NA	LGUN_random_Scaffold142:286903:290745:-1|gene:BGLB022302	-17.64	-25.5
bgl-let-7-5p	BGLB022302-PB_PREDICTED:_uncharacterized_protein_LOC106060918_[Biomphalaria_glabrata]	NA	LGUN_random_Scaffold142:286903:290745:-1|gene:BGLB022302	-17.64	-25.5
bgl-let-7-5p	BGLB022302-PC_PREDICTED:_uncharacterized_protein_LOC106060918_[Biomphalaria_glabrata]	NA	LGUN_random_Scaffold142:286903:290745:-1|gene:BGLB022302	-17.64	-25.5
bgl-let-7-5p	BGLB022621-PB_PREDICTED:_uncharacterized_protein_LOC106050252_isoform_X2_[Biomphalaria_glabrata]	GO:0016021	LGUN_random_Scaffold7056:6283:7809:-1|gene:BGLB022621	-19.05	-23.3
bgl-let-7-5p	BGLB022621-PC_PREDICTED:_uncharacterized_protein_LOC106050252_isoform_X2_[Biomphalaria_glabrata]	GO:0016021	LGUN_random_Scaffold7056:6283:7809:-1|gene:BGLB022621	-19.05	-23.3
bgl-let-7-5p	BGLB022795-PA_PREDICTED:_syntaxin-binding_protein_4-like_[Biomphalaria_glabrata]	GO:0005515	LG10_random_Scaffold130:70916:75634:-1|gene:BGLB022795	-24.89	-27.4
bgl-let-7-5p	BGLB023678-PA_PREDICTED:_maternal_embryonic_leucine_zipper_kinase-like_[Biomphalaria_glabrata]	GO:0004672_GO:0004674_GO:0005524_GO:0006468	Non-specific_serine/threonine_protein_kinase|protein_coding|LG45i_random_Scaffold44:449813:468385:-1|gene:BGLB023678	-18.83	-21.1
bgl-let-7-5p	BGLB023678-PB_PREDICTED:_maternal_embryonic_leucine_zipper_kinase-like_[Biomphalaria_glabrata]	GO:0004672_GO:0004674_GO:0005524_GO:0006468	Non-specific_serine/threonine_protein_kinase|protein_coding|LG45i_random_Scaffold44:449813:468385:-1|gene:BGLB023678	-18.83	-21.1
bgl-let-7-5p	BGLB023888-PA_PREDICTED:_ubiquitin_carboxyl-terminal_hydrolase_44-like_[Biomphalaria_glabrata]	GO:0006511_GO:0008270_GO:0016579_GO:0036459	Ubiquitinyl_hydrolase_1|protein_coding|LG24_random_Scaffold487:2758:31877:-1|gene:BGLB023888	-18.57	-26.3
bgl-let-7-5p	BGLB024217-PA_PREDICTED:_cilia-_and_flagella-associated_protein_99-like_[Biomphalaria_glabrata]	NA	LGUN_random_Scaffold5983:9110:22614:-1|gene:BGLB024217	-19.44	-22.9
bgl-let-7-5p	BGLB024217-PB_PREDICTED:_cilia-_and_flagella-associated_protein_99-like_[Biomphalaria_glabrata]	NA	LGUN_random_Scaffold5983:9110:22614:-1|gene:BGLB024217	-19.44	-22.9
bgl-let-7-5p	BGLB025030-PA_PREDICTED:_ELMO_domain-containing_protein_2-like-_partial_[Biomphalaria_glabrata]	NA	LGUN_random_Scaffold9222:16542:19364:-1|gene:BGLB025030	-23.43	-26.7
bgl-let-7-5p	BGLB025489-PC_PREDICTED:_myelin_expression_factor_2-like_isoform_X1_[Biomphalaria_glabrata]	GO:0003676_GO:0003723	LG21_random_Scaffold123:156415:165399:1|gene:BGLB025489	-23.46	-25.0
bgl-let-7-5p	BGLB025489-PD_PREDICTED:_myelin_expression_factor_2-like_isoform_X2_[Biomphalaria_glabrata]	GO:0003676_GO:0003723	LG21_random_Scaffold123:156415:165399:1|gene:BGLB025489	-23.46	-25.0
bgl-let-7-5p	BGLB025740-PA_PREDICTED:_77_kDa_echinoderm_microtubule-associated_protein-like_[Biomphalaria_glabrata]	GO:0005515	LG3_random_Scaffold4310:1621:13694:-1|gene:BGLB025740	-18.54	-23.8
bgl-let-7-5p	BGLB026587-PA_PREDICTED:_uncharacterized_protein_LOC106061272_[Biomphalaria_glabrata]	GO:0009607_GO:0016021	LGUN_random_Scaffold14669:364:7954:1|gene:BGLB026587	-18.00	-21.1
bgl-let-7-5p	BGLB026638-PA_PREDICTED:_TPR_repeat-containing_protein_DDB_G0287407-like_[Biomphalaria_glabrata]	GO:0005622_GO:0006886_GO:0008536	LG51i_random_Scaffold12:804965:818124:1|gene:BGLB026638	-16.08	-22.5
bgl-let-7-5p	BGLB026692-PA_PREDICTED:_uncharacterized_protein_LOC106079796_[Biomphalaria_glabrata]	GO:0016021	LGUN_random_Scaffold6633:1029:5052:1|gene:BGLB026692	-16.60	-19.4
bgl-let-7-5p	BGLB026775-PA_PREDICTED:_uncharacterized_protein_LOC106050445_isoform_X1_[Biomphalaria_glabrata]	GO:0005515	LGUN_random_Scaffold72:428015:431787:1|gene:BGLB026775	-17.53	-21.3
bgl-let-7-5p	BGLB026775-PB_PREDICTED:_uncharacterized_protein_LOC106050445_isoform_X1_[Biomphalaria_glabrata]	GO:0005515	LGUN_random_Scaffold72:429898:431787:1|gene:BGLB026775	-17.53	-21.3
bgl-let-7-5p	BGLB026788-PA_PREDICTED:_uncharacterized_protein_LOC106050983_[Biomphalaria_glabrata]	NA	LGUN_random_Scaffold7515:6651:7225:1|gene:BGLB026788	-15.57	-20.9
bgl-let-7-5p	BGLB027210-PA_PREDICTED:_LOW_QUALITY_PROTEIN:_ankyrin_repeat_domain-containing_protein_13C-like_[Biomphalaria_glabrata]	GO:0005515	LG4_random_Scaffold285:143869:154390:-1|gene:BGLB027210	-21.88	-25.1
bgl-let-7-5p	BGLB027642-PA_PREDICTED:_deoxyribonuclease-2-like_[Biomphalaria_glabrata]	GO:0004531_GO:0006259	LGUN_random_Scaffold555281:1898:6518:-1|gene:BGLB027642	-18.51	-23.7
bgl-let-7-5p	BGLB027936-PA_PREDICTED:_uncharacterized_protein_LOC106058813_[Biomphalaria_glabrata]	GO:0005623_GO:0009055_GO:0015035_GO:0045454	LGUN_random_Scaffold112:217747:227492:-1|gene:BGLB027936	-15.60	-23.1
bgl-let-7-5p	BGLB028043-PA_PREDICTED:_calmodulin-regulated_spectrin-associated_protein_1-like_isoform_X2_[Biomphalaria_glabrata]	GO:0005516_GO:0008017	LGUN_random_Scaffold4611:6675:41752:-1|gene:BGLB028043	-15.06	-17.8
bgl-let-7-5p	BGLB028043-PB_PREDICTED:_calmodulin-regulated_spectrin-associated_protein_1-like_isoform_X1_[Biomphalaria_glabrata]	GO:0005516_GO:0008017	LGUN_random_Scaffold4611:6675:41752:-1|gene:BGLB028043	-15.06	-17.8
bgl-let-7-5p	BGLB028043-PC_PREDICTED:_patronin-like_isoform_X3_[Biomphalaria_glabrata]	GO:0005516_GO:0008017	LGUN_random_Scaffold4611:6675:39177:-1|gene:BGLB028043	-15.06	-17.8
bgl-let-7-5p	BGLB028192-PA_PREDICTED:_uncharacterized_protein_LOC106056445_[Biomphalaria_glabrata]	NA	LG51i_random_Scaffold12:99073:102920:-1|gene:BGLB028192	-21.08	-21.2
bgl-let-7-5p	BGLB028210-PA_PREDICTED:_protein_unc-93_homolog_A-like-_partial_[Biomphalaria_glabrata]	GO:0016021	LGUN_random_Scaffold532507:205:2590:1|gene:BGLB028210	-18.74	-21.9
bgl-let-7-5p	BGLB028250-PA_PREDICTED:_protein_FAM149B1-like_isoform_X3_[Biomphalaria_glabrata]	NA	LGUN_random_Scaffold21:790601:870076:-1|gene:BGLB028250	-15.08	-18.8
bgl-let-7-5p	BGLB028250-PB_PREDICTED:_protein_FAM149B1-like_isoform_X1_[Biomphalaria_glabrata]	NA	LGUN_random_Scaffold21:790601:822251:-1|gene:BGLB028250	-15.08	-18.8
bgl-let-7-5p	BGLB028250-PC_PREDICTED:_protein_FAM149B1-like_isoform_X3_[Biomphalaria_glabrata]	NA	LGUN_random_Scaffold21:790601:870076:-1|gene:BGLB028250	-15.08	-18.8
bgl-let-7-5p	BGLB028250-PD_PREDICTED:_protein_FAM149B1-like_isoform_X2_[Biomphalaria_glabrata]	NA	LGUN_random_Scaffold21:790601:856027:-1|gene:BGLB028250	-15.08	-18.8
bgl-let-7-5p	BGLB028553-PA_PREDICTED:_LOW_QUALITY_PROTEIN:_A/G-specific_adenine_DNA_glycosylase-like_[Biomphalaria_glabrata]	GO:0003677_GO:0003824_GO:0006281_GO:0006284_GO:0016787_GO:0051539	LG4_random_Scaffold8:1389725:1399976:-1|gene:BGLB028553	-15.25	-23.5
bgl-let-7-5p	BGLB028629-PA_PREDICTED:_uncharacterized_protein_LOC106052706_[Biomphalaria_glabrata]	GO:0016021	LG17_random_Scaffold259:18066:19940:1|gene:BGLB028629	-39.84	-21.4
bgl-let-7-5p	BGLB028788-PA_PREDICTED:_toll-like_receptor_5_[Biomphalaria_glabrata]	GO:0005515_GO:0007165_GO:0016021	LGUN_random_Scaffold17331:3034:5664:-1|gene:BGLB028788	-18.62	-22.6
bgl-let-7-5p	BGLB028894-PA_PREDICTED:_uncharacterized_protein_LOC106060571_[Biomphalaria_glabrata]	NA	LGUN_random_Scaffold13713:4507:7502:1|gene:BGLB028894	-17.99	-21.2
bgl-let-7-5p	BGLB029640-PA_PREDICTED:_uncharacterized_protein_LOC106065368_[Biomphalaria_glabrata]	GO:0005515_GO:0016021	LG4_random_Scaffold347:190892:207083:1|gene:BGLB029640	-15.61	-24.5
bgl-let-7-5p	BGLB029949-PA_PREDICTED:_uncharacterized_protein_LOC106065233_[Biomphalaria_glabrata]	NA	LGUN_random_Scaffold2030:3969:7964:1|gene:BGLB029949	-17.60	-20.0
bgl-let-7-5p	BGLB030365-PA_PREDICTED:_protein_SFI1_homolog_[Biomphalaria_glabrata]	GO:0005813	LGUN_random_Scaffold5967:3706:17106:1|gene:BGLB030365	-17.80	-21.5
bgl-let-7-5p	BGLB030786-PA_PREDICTED:_F-box/LRR-repeat_protein_6-like_[Biomphalaria_glabrata]	GO:0005515	LGUN_random_Scaffold6728:11617:22379:-1|gene:BGLB030786	-18.32	-22.1
bgl-let-7-5p	BGLB030939-PA_PREDICTED:_uncharacterized_protein_LOC106064290_[Biomphalaria_glabrata]	GO:0016021	LGUN_random_Scaffold1896:34497:35414:1|gene:BGLB030939	-17.01	-21.3
bgl-let-7-5p	BGLB031760-PA_PREDICTED:_LOW_QUALITY_PROTEIN:_uncharacterized_protein_LOC106065438_[Biomphalaria_glabrata]	GO:0003676	LGUN_random_Scaffold207:2532:12001:-1|gene:BGLB031760	-16.38	-20.8
bgl-let-7-5p	BGLB032068-PA_PREDICTED:_tetraspanin-4-like_isoform_X1_[Biomphalaria_glabrata]	GO:0016021	Tetraspanin|protein_coding|LGUN_random_Scaffold828:137589:142760:1|gene:BGLB032068	-18.52	-25.8
bgl-let-7-5p	BGLB032068-PB_PREDICTED:_tetraspanin-4-like_isoform_X1_[Biomphalaria_glabrata]	GO:0016021	Tetraspanin|protein_coding|LGUN_random_Scaffold828:128011:142760:1|gene:BGLB032068	-18.52	-25.8
bgl-let-7-5p	BGLB032068-PC_PREDICTED:_tetraspanin-4-like_isoform_X1_[Biomphalaria_glabrata]	GO:0016021	Tetraspanin|protein_coding|LGUN_random_Scaffold828:137589:142760:1|gene:BGLB032068	-18.52	-25.8
bgl-let-7-5p	BGLB032068-PD_PREDICTED:_tetraspanin-4-like_isoform_X1_[Biomphalaria_glabrata]	GO:0016021	Tetraspanin|protein_coding|LGUN_random_Scaffold828:137589:142760:1|gene:BGLB032068	-18.52	-25.8
bgl-let-7-5p	BGLB032068-PE_PREDICTED:_tetraspanin-4-like_isoform_X1_[Biomphalaria_glabrata]	GO:0016021	Tetraspanin|protein_coding|LGUN_random_Scaffold828:137589:142760:1|gene:BGLB032068	-18.52	-25.8
bgl-let-7-5p	BGLB032861-PA_PREDICTED:_glycoprotein-N-acetylgalactosamine_3-beta-galactosyltransferase_1-like_[Biomphalaria_glabrata]	GO:0016020_GO:0016021_GO:0016757	LGUN_random_Scaffold5914:7433:15085:-1|gene:BGLB032861	-16.31	-22.4
bgl-let-7-5p	BGLB033242-PA_PREDICTED:_D-beta-hydroxybutyrate_dehydrogenase-like_[Biomphalaria_glabrata]	GO:0016021	LGUN_random_Scaffold15787:25047:28085:-1|gene:BGLB033242	-17.62	-23.3
bgl-let-7-5p	BGLB033440-PA_PREDICTED:_adhesion_G_protein-coupled_receptor_L2-like_isoform_X1_[Biomphalaria_glabrata]	GO:0004888_GO:0004930_GO:0007166_GO:0007186_GO:0016020_GO:0016021_GO:0016525	LG4_random_Scaffold311:68655:90628:1|gene:BGLB033440	-48.24	-22.5
bgl-let-7-5p	BGLB033440-PB_PREDICTED:_adhesion_G_protein-coupled_receptor_L2-like_isoform_X1_[Biomphalaria_glabrata]	GO:0004888_GO:0004930_GO:0007166_GO:0007186_GO:0016020_GO:0016021_GO:0016525	LG4_random_Scaffold311:68655:90628:1|gene:BGLB033440	-48.24	-22.5
bgl-let-7-5p	BGLB033440-PC_PREDICTED:_adhesion_G_protein-coupled_receptor_L2-like_isoform_X1_[Biomphalaria_glabrata]	GO:0004888_GO:0004930_GO:0007166_GO:0007186_GO:0016020_GO:0016021_GO:0016525	LG4_random_Scaffold311:68655:90628:1|gene:BGLB033440	-48.24	-22.5
bgl-let-7-5p	BGLB033440-PD_PREDICTED:_adhesion_G_protein-coupled_receptor_L2-like_isoform_X2_[Biomphalaria_glabrata]	GO:0004888_GO:0004930_GO:0007166_GO:0007186_GO:0016020_GO:0016021_GO:0016525	LG4_random_Scaffold311:67954:90628:1|gene:BGLB033440	-48.24	-22.5
bgl-let-7-5p	BGLB033440-PE_PREDICTED:_adhesion_G_protein-coupled_receptor_L2-like_isoform_X1_[Biomphalaria_glabrata]	GO:0004888_GO:0004930_GO:0007166_GO:0007186_GO:0016020_GO:0016021_GO:0016525	LG4_random_Scaffold311:68655:90628:1|gene:BGLB033440	-48.24	-22.5
bgl-let-7-5p	BGLB033440-PF_PREDICTED:_adhesion_G_protein-coupled_receptor_L2-like_isoform_X3_[Biomphalaria_glabrata]	GO:0004888_GO:0004930_GO:0007166_GO:0007186_GO:0016020_GO:0016021_GO:0016525	LG4_random_Scaffold311:67954:90628:1|gene:BGLB033440	-48.24	-22.5
bgl-let-7-5p	BGLB034181-PA_PREDICTED:_uncharacterized_protein_LOC106071646_[Biomphalaria_glabrata]	NA	LGUN_random_Scaffold379:99709:103973:1|gene:BGLB034181	-22.16	-25.9
bgl-let-7-5p	BGLB035604-PA_PREDICTED:_uncharacterized_protein_LOC106068335_isoform_X1_[Biomphalaria_glabrata]	NA	LGUN_random_Scaffold276:80475:82673:1|gene:BGLB035604	-15.65	-22.3
bgl-let-7-5p	BGLB035604-PB_PREDICTED:_uncharacterized_protein_LOC106068335_isoform_X1_[Biomphalaria_glabrata]	NA	LGUN_random_Scaffold276:80475:82673:1|gene:BGLB035604	-15.65	-22.3
bgl-let-7-5p	BGLB035604-PC_PREDICTED:_uncharacterized_protein_LOC106068335_isoform_X1_[Biomphalaria_glabrata]	NA	LGUN_random_Scaffold276:79898:82673:1|gene:BGLB035604	-15.65	-22.3
bgl-let-7-5p	BGLB036356-PA_PREDICTED:_calmodulin-2-like_[Biomphalaria_glabrata]	GO:0005509	LGUN_random_Scaffold831:37365:39804:-1|gene:BGLB036356	-17.54	-23.3
bgl-let-7-5p	BGLB036781-PA_PREDICTED:_uncharacterized_protein_LOC106055452_[Biomphalaria_glabrata]	NA	LG27_random_Scaffold265:158867:160978:-1|gene:BGLB036781	-21.65	-23.5
bgl-let-7-5p	BGLB036781-PB_PREDICTED:_uncharacterized_protein_LOC106055452_[Biomphalaria_glabrata]	NA	LG27_random_Scaffold265:158867:160978:-1|gene:BGLB036781	-21.65	-23.5
bgl-let-7-5p	BGLB037210-PA_PREDICTED:_D-glucuronyl_C5-epimerase-like_[Biomphalaria_glabrata]	GO:0006024_GO:0016021_GO:0016857	LGUN_random_Scaffold601:17229:30408:1|gene:BGLB037210	-20.55	-22.4
bgl-let-7-5p	BGLB037316-PA_PREDICTED:_uncharacterized_protein_LOC106067000_isoform_X1_[Biomphalaria_glabrata]	NA	LGUN_random_Scaffold2416:8069:42919:1|gene:BGLB037316	-17.91	-22.3
bgl-let-7-5p	BGLB037316-PB_PREDICTED:_uncharacterized_protein_LOC106067000_isoform_X2_[Biomphalaria_glabrata]	NA	LGUN_random_Scaffold2416:8069:42919:1|gene:BGLB037316	-17.91	-22.3
bgl-let-7-5p	BGLB037316-PC_PREDICTED:_uncharacterized_protein_LOC106067000_isoform_X1_[Biomphalaria_glabrata]	NA	LGUN_random_Scaffold2416:8069:42919:1|gene:BGLB037316	-17.91	-22.3
bgl-let-7-5p	BGLB037649-PA_PREDICTED:_1-phosphatidylinositol_4-5-bisphosphate_phosphodiesterase_gamma-1-like_[Biomphalaria_glabrata]	GO:0004435_GO:0005622_GO:0006629_GO:0007165_GO:0008081_GO:0016021_GO:0016042_GO:0035556	Phosphoinositide_phospholipase_C|protein_coding|LGUN_random_Scaffold3468:7438:30006:1|gene:BGLB037649	-16.34	-21.2
bgl-let-7-5p	BGLB038157-PA_PREDICTED:_uncharacterized_protein_LOC106053379_isoform_X2_[Biomphalaria_glabrata]	GO:0016021	LG17_random_Scaffold460:113822:119876:1|gene:BGLB038157	-15.09	-20.6
bgl-let-7-5p	BGLB038157-PB_PREDICTED:_uncharacterized_protein_LOC106053379_isoform_X1_[Biomphalaria_glabrata]	GO:0016021	LG17_random_Scaffold460:113822:119876:1|gene:BGLB038157	-15.09	-20.6
bgl-let-7-5p	BGLB038253-PA_PREDICTED:_uncharacterized_protein_LOC106056658_isoform_X1_[Biomphalaria_glabrata]	GO:0003700_GO:0006355	LG2_random_Scaffold400:255969:268313:-1|gene:BGLB038253	-23.72	-26.7
bgl-let-7-5p	BGLB038253-PB_PREDICTED:_uncharacterized_protein_LOC106056658_isoform_X1_[Biomphalaria_glabrata]	GO:0003700_GO:0006355	LG2_random_Scaffold400:255969:260715:-1|gene:BGLB038253	-23.72	-26.7
bgl-let-7-5p	BGLB038617-PA_PREDICTED:_uncharacterized_protein_LOC106055214_isoform_X2_[Biomphalaria_glabrata]	GO:0016021	LG26_random_Scaffold59:13901:30807:-1|gene:BGLB038617	-19.62	-21.8
bgl-let-7-5p	BGLB038617-PB_PREDICTED:_uncharacterized_protein_LOC106055214_isoform_X1_[Biomphalaria_glabrata]	GO:0016021	LG26_random_Scaffold59:13901:30807:-1|gene:BGLB038617	-19.62	-21.8
bgl-let-7-5p	BGLB038764-PA_PREDICTED:_uncharacterized_protein_LOC106072184_[Biomphalaria_glabrata]	NA	LGUN_random_Scaffold3966:17016:20430:-1|gene:BGLB038764	-20.10	-26.0
bgl-let-7-5p	BGLB038894-PA_PREDICTED:_nuclear_hormone_receptor_E75-like_isoform_X1_[Biomphalaria_glabrata]	GO:0003677_GO:0003707_GO:0004887_GO:0005634_GO:0006351_GO:0006355	LGUN_random_Scaffold2271:6907:10978:1|gene:BGLB038894	-17.73	-22.3
bgl-let-7-5p	BGLB038894-PB_PREDICTED:_nuclear_hormone_receptor_E75-like_isoform_X1_[Biomphalaria_glabrata]	GO:0003677_GO:0003707_GO:0004887_GO:0005634_GO:0006351_GO:0006355	LGUN_random_Scaffold2271:7045:10978:1|gene:BGLB038894	-17.73	-22.3
bgl-let-7-5p	BGLB040250-PA_PREDICTED:_filamin-A-like_[Biomphalaria_glabrata]	GO:0005515	LGUN_random_Scaffold5573:27005:27857:1|gene:BGLB040250	-16.56	-20.9
bgl-let-7-5p	BGLB040286-PA_PREDICTED:_LOW_QUALITY_PROTEIN:_POU_domain-_class_2-_transcription_factor_1-like_[Biomphalaria_glabrata]	GO:0003677_GO:0003700_GO:0005634_GO:0006351_GO:0006355_GO:0043565	POU_domain_protein|protein_coding|LGUN_random_Scaffold554:139296:142978:1|gene:BGLB040286	-16.92	-22.8
bgl-let-7-5p	BGLB040413-PA_PREDICTED:_von_Willebrand_factor_A_domain-containing_protein_8-like_[Biomphalaria_glabrata]	GO:0005524_GO:0016887	LG2_random_Scaffold164:329377:370988:-1|gene:BGLB040413	-17.75	-22.5
bgl-miR-100-5p	BGLB000923-PB_PREDICTED:_leucine-rich_repeats_and_immunoglobulin-like_domains_protein_2_[Biomphalaria_glabrata]	GO:0005515_GO:0016021	LG17_random_Scaffold937:396:16963:1|gene:BGLB000923	-15.71	-19.9
bgl-miR-100-5p	BGLB003376-PB_PREDICTED:_far_upstream_element-binding_protein_2-like_isoform_X4_[Biomphalaria_glabrata]	GO:0003676_GO:0003723_GO:0006355	LG7_random_Scaffold359:12770:23810:-1|gene:BGLB003376	-16.40	-22.7
bgl-miR-100-5p	BGLB003376-PC_PREDICTED:_far_upstream_element-binding_protein_2-like_isoform_X1_[Biomphalaria_glabrata]	GO:0003676_GO:0003723_GO:0006355	LG7_random_Scaffold359:12770:19744:-1|gene:BGLB003376	-16.40	-22.7
bgl-miR-100-5p	BGLB003376-PD_PREDICTED:_far_upstream_element-binding_protein_2-like_isoform_X3_[Biomphalaria_glabrata]	GO:0003676_GO:0003723_GO:0006355	LG7_random_Scaffold359:12770:23810:-1|gene:BGLB003376	-16.40	-22.7
bgl-miR-100-5p	BGLB003376-PE_PREDICTED:_far_upstream_element-binding_protein_2-like_isoform_X2_[Biomphalaria_glabrata]	GO:0003676_GO:0003723_GO:0006355	LG7_random_Scaffold359:12770:23810:-1|gene:BGLB003376	-16.40	-22.7
bgl-miR-100-5p	BGLB003376-PF_PREDICTED:_far_upstream_element-binding_protein_2-like_isoform_X7_[Biomphalaria_glabrata]	GO:0003676_GO:0003723_GO:0006355	LG7_random_Scaffold359:12770:23810:-1|gene:BGLB003376	-16.40	-22.7
bgl-miR-100-5p	BGLB003376-PG_PREDICTED:_far_upstream_element-binding_protein_2-like_isoform_X5_[Biomphalaria_glabrata]	GO:0003676_GO:0003723_GO:0006355	LG7_random_Scaffold359:12770:23810:-1|gene:BGLB003376	-16.40	-22.7
bgl-miR-100-5p	BGLB003376-PH_PREDICTED:_far_upstream_element-binding_protein_2-like_isoform_X1_[Biomphalaria_glabrata]	GO:0003676_GO:0003723_GO:0006355	LG7_random_Scaffold359:12770:23810:-1|gene:BGLB003376	-16.40	-22.7
bgl-miR-100-5p	BGLB004900-PB_PREDICTED:_doublecortin_domain-containing_protein_2-like_[Biomphalaria_glabrata]	GO:0005622_GO:0035556	LGUN_random_Scaffold13280:7701:9128:-1|gene:BGLB004900	-15.31	-20.0
bgl-miR-100-5p	BGLB005528-PB_PREDICTED:_phosphatidylinositol-binding_clathrin_assembly_protein_LAP-like_[Biomphalaria_glabrata]	GO:0005543_GO:0005545_GO:0030136_GO:0030276_GO:0048268	LGUN_random_Scaffold1548:3908:42123:-1|gene:BGLB005528	-15.15	-21.9
bgl-miR-100-5p	BGLB005867-PB_PREDICTED:_ankyrin-3-like_[Biomphalaria_glabrata]	GO:0005515	LGUN_random_Scaffold163:231855:232874:1|gene:BGLB005867	-17.71	-20.0
bgl-miR-100-5p	BGLB006181-PB_PREDICTED:_phosphoethanolamine_N-methyltransferase-like-_partial_[Biomphalaria_glabrata]	NA	LGUN_random_Scaffold17353:244:4118:1|gene:BGLB006181	-16.57	-18.9
bgl-miR-100-5p	BGLB006597-PB_PREDICTED:_UDP-glucose_4-epimerase-like_[Biomphalaria_glabrata]	GO:0003978_GO:0005975_GO:0006012_GO:0016857	LGUN_random_Scaffold19:617737:623946:1|gene:BGLB006597	-25.76	-25.9
bgl-miR-100-5p	BGLB006597-PC_PREDICTED:_UDP-glucose_4-epimerase-like_[Biomphalaria_glabrata]	GO:0003978_GO:0005975_GO:0006012_GO:0016857	LGUN_random_Scaffold19:617737:623946:1|gene:BGLB006597	-25.76	-25.9
bgl-miR-100-5p	BGLB006597-PD_PREDICTED:_UDP-glucose_4-epimerase-like_[Biomphalaria_glabrata]	GO:0003978_GO:0005975_GO:0006012_GO:0016857	LGUN_random_Scaffold19:617737:623946:1|gene:BGLB006597	-25.76	-25.9
bgl-miR-100-5p	BGLB007535-PB_PREDICTED:_protein_DGCR6-like_isoform_X1_[Biomphalaria_glabrata]	NA	LGUN_random_Scaffold236:154377:159926:-1|gene:BGLB007535	-20.42	-26.7
bgl-miR-100-5p	BGLB007535-PC_PREDICTED:_protein_DGCR6-like_isoform_X1_[Biomphalaria_glabrata]	NA	LGUN_random_Scaffold236:154377:159926:-1|gene:BGLB007535	-20.42	-26.7
bgl-miR-100-5p	BGLB007535-PD_PREDICTED:_protein_DGCR6-like_isoform_X1_[Biomphalaria_glabrata]	NA	LGUN_random_Scaffold236:154377:159926:-1|gene:BGLB007535	-20.42	-26.7
bgl-miR-100-5p	BGLB007535-PE_PREDICTED:_protein_DGCR6-like_isoform_X2_[Biomphalaria_glabrata]	NA	LGUN_random_Scaffold236:154377:159877:-1|gene:BGLB007535	-20.42	-26.7
bgl-miR-100-5p	BGLB007535-PF_PREDICTED:_protein_DGCR6-like_isoform_X1_[Biomphalaria_glabrata]	NA	LGUN_random_Scaffold236:154377:159926:-1|gene:BGLB007535	-20.42	-26.7
bgl-miR-100-5p	BGLB007535-PG_PREDICTED:_protein_DGCR6-like_isoform_X1_[Biomphalaria_glabrata]	NA	LGUN_random_Scaffold236:154377:159926:-1|gene:BGLB007535	-20.42	-26.7
bgl-miR-100-5p	BGLB010526-PB_PREDICTED:_G_protein-coupled_receptor_kinase_5-like-_partial_[Biomphalaria_glabrata]	GO:0004672_GO:0004674_GO:0004703_GO:0005524_GO:0006468_GO:0007165	G_protein-coupled_receptor_kinase|protein_coding|LGUN_random_Scaffold4786:31241:40576:-1|gene:BGLB010526	-18.04	-23.0
bgl-miR-100-5p	BGLB011030-PB_PREDICTED:_proton-coupled_folate_transporter-like_[Biomphalaria_glabrata]	GO:0016021	LGUN_random_Scaffold524:36660:52672:-1|gene:BGLB011030	-15.77	-22.1
bgl-miR-100-5p	BGLB011030-PC_PREDICTED:_proton-coupled_folate_transporter-like_[Biomphalaria_glabrata]	GO:0016021	LGUN_random_Scaffold524:36660:52672:-1|gene:BGLB011030	-15.77	-22.1
bgl-miR-100-5p	BGLB011754-PB_PREDICTED:_transmembrane_protease_serine_3-like_[Biomphalaria_glabrata]	GO:0004252_GO:0006508_GO:0016020	LGUN_random_Scaffold5767:348:6580:1|gene:BGLB011754	-20.08	-23.0
bgl-miR-100-5p	BGLB012154-PB_PREDICTED:_beta-1-syntrophin-like_[Biomphalaria_glabrata]	GO:0005198_GO:0005515_GO:0016010_GO:0050808	LGUN_random_Scaffold618:46612:54074:-1|gene:BGLB012154	-21.05	-23.4
bgl-miR-100-5p	BGLB012920-PB_PREDICTED:_2-hydroxyacylsphingosine_1-beta-galactosyltransferase-like_isoform_X1_[Biomphalaria_glabrata]	GO:0008152_GO:0016021_GO:0016758	LGUN_random_Scaffold7332:2596:10293:-1|gene:BGLB012920	-16.57	-21.7
bgl-miR-100-5p	BGLB012920-PC_PREDICTED:_2-hydroxyacylsphingosine_1-beta-galactosyltransferase-like_isoform_X2_[Biomphalaria_glabrata]	GO:0008152_GO:0016021_GO:0016758	LGUN_random_Scaffold7332:2596:5961:-1|gene:BGLB012920	-16.57	-21.7
bgl-miR-100-5p	BGLB012995-PB_PREDICTED:_beta-N-acetyl-D-glucosaminide_beta-1-4-N-acetylglucosaminyl-transferase-like_[Biomphalaria_glabrata]	GO:0005975_GO:0016021_GO:0016757	LGUN_random_Scaffold742:11993:56936:1|gene:BGLB012995	-22.45	-29.5
bgl-miR-100-5p	BGLB013214-PB_PREDICTED:_beta-1-4-galactosyltransferase_4-like_[Biomphalaria_glabrata]	GO:0005975_GO:0016757	LGUN_random_Scaffold7797:1148:13673:1|gene:BGLB013214	-18.27	-21.1
bgl-miR-100-5p	BGLB016566-PA_PREDICTED:_uncharacterized_protein_LOC106067665_[Biomphalaria_glabrata]	NA	LGUN_random_Scaffold2583:48049:52773:-1|gene:BGLB016566	-15.98	-27.0
bgl-miR-100-5p	BGLB016974-PA_PREDICTED:_LOW_QUALITY_PROTEIN:_acetyl-CoA_carboxylase-like_[Biomphalaria_glabrata]	GO:0003989_GO:0005488_GO:0005524_GO:0006633_GO:0016874_GO:0046872	LGUN_random_Scaffold894:79785:115870:1|gene:BGLB016974	-19.14	-25.3
bgl-miR-100-5p	BGLB019915-PB_PREDICTED:_extended_synaptotagmin-2-like_isoform_X5_[Biomphalaria_glabrata]	GO:0006869_GO:0008289_GO:0016021_GO:0061817	LGUN_random_Scaffold211:220715:248619:1|gene:BGLB019915	-18.82	-22.7
bgl-miR-100-5p	BGLB019915-PF_PREDICTED:_extended_synaptotagmin-2-like_isoform_X4_[Biomphalaria_glabrata]	GO:0006869_GO:0008289_GO:0016021_GO:0061817	LGUN_random_Scaffold211:220715:248619:1|gene:BGLB019915	-18.82	-22.7
bgl-miR-100-5p	BGLB020283-PA_PREDICTED:_protein_fuzzy_homolog_[Biomphalaria_glabrata]	NA	LGUN_random_Scaffold1274:68954:98015:1|gene:BGLB020283	-17.29	-21.3
bgl-miR-100-5p	BGLB021968-PA_PREDICTED:_uncharacterized_protein_LOC106057808_[Biomphalaria_glabrata]	NA	LGUN_random_Scaffold1014:91439:115550:1|gene:BGLB021968	-17.98	-20.7
bgl-miR-100-5p	BGLB022699-PA_PREDICTED:_uncharacterized_protein_LOC106067314_[Biomphalaria_glabrata]	NA	LGUN_random_Scaffold25:272457:278559:1|gene:BGLB022699	-21.68	-25.8
bgl-miR-100-5p	BGLB023165-PA_PREDICTED:_3-[(3aS-4S-7aS)-7a-methyl-1-5-dioxo-octahydro-1H-inden-4-yl]propanoyl:CoA_ligase-like_[Biomphalaria_glabrata]	GO:0003824_GO:0008152	LG4_random_Scaffold311:4789:10055:1|gene:BGLB023165	-20.30	-23.3
bgl-miR-100-5p	BGLB023572-PA_PREDICTED:_uncharacterized_protein_LOC106066442_[Biomphalaria_glabrata]	GO:0003950	Poly_[ADP-ribose]_polymerase|protein_coding|LGUN_random_Scaffold229:437258:441722:1|gene:BGLB023572	-16.81	-19.7
bgl-miR-100-5p	BGLB023811-PA_PREDICTED:_mucin-17-like_[Biomphalaria_glabrata]	NA	LGUN_random_Scaffold1403:36417:38619:1|gene:BGLB023811	-18.60	-25.4
bgl-miR-100-5p	BGLB024260-PA_PREDICTED:_gamma-glutamylcyclotransferase-like_[Biomphalaria_glabrata]	GO:0003839	LG6_random_Scaffold151:151814:159329:-1|gene:BGLB024260	-15.16	-18.9
bgl-miR-100-5p	BGLB024326-PA_PREDICTED:_UDP-glucuronosyltransferase_1-6-like_[Biomphalaria_glabrata]	GO:0008152_GO:0015020_GO:0016021_GO:0016758	UDP-glucuronosyltransferase|protein_coding|LGUN_random_Scaffold1443:5248:15535:1|gene:BGLB024326	-21.79	-25.4
bgl-miR-100-5p	BGLB025631-PA_PREDICTED:_uncharacterized_protein_LOC106054643_[Biomphalaria_glabrata]	GO:0005515_GO:0016021	LG21_random_Scaffold454:63037:81695:1|gene:BGLB025631	-20.29	-23.6
bgl-miR-100-5p	BGLB026180-PA_PREDICTED:_uncharacterized_protein_LOC106050423_[Biomphalaria_glabrata]	GO:0016021	LGUN_random_Scaffold7196:11364:15924:-1|gene:BGLB026180	-15.99	-23.5
bgl-miR-100-5p	BGLB027278-PA_PREDICTED:_proto-oncogene_tyrosine-protein_kinase_receptor_Ret-like_[Biomphalaria_glabrata]	GO:0004672_GO:0004713_GO:0005524_GO:0006468	LGUN_random_Scaffold21:609087:643200:1|gene:BGLB027278	-18.99	-25.2
bgl-miR-100-5p	BGLB027527-PA_PREDICTED:_mitochondrial_pyruvate_carrier_2-like_[Biomphalaria_glabrata]	GO:0005743_GO:0006850_GO:0016021	Mitochondrial_pyruvate_carrier|protein_coding|LGUN_random_Scaffold2016:6366:9867:1|gene:BGLB027527	-17.16	-21.2
bgl-miR-100-5p	BGLB027936-PA_PREDICTED:_uncharacterized_protein_LOC106058813_[Biomphalaria_glabrata]	GO:0005623_GO:0009055_GO:0015035_GO:0045454	LGUN_random_Scaffold112:217747:227492:-1|gene:BGLB027936	-18.78	-21.9
bgl-miR-100-5p	BGLB029143-PA_PREDICTED:_uncharacterized_protein_LOC106064063_isoform_X1_[Biomphalaria_glabrata]	GO:0016021	LGUN_random_Scaffold185:248425:283230:-1|gene:BGLB029143	-18.11	-20.8
bgl-miR-100-5p	BGLB029143-PB_PREDICTED:_uncharacterized_protein_LOC106064063_isoform_X2_[Biomphalaria_glabrata]	GO:0016021	LGUN_random_Scaffold185:248425:273065:-1|gene:BGLB029143	-18.11	-20.8
bgl-miR-100-5p	BGLB029352-PA_PREDICTED:_uncharacterized_protein_LOC106062672_isoform_X1_[Biomphalaria_glabrata]	NA	LGUN_random_Scaffold1649:1286:5902:-1|gene:BGLB029352	-21.13	-28.4
bgl-miR-100-5p	BGLB029352-PB_PREDICTED:_uncharacterized_protein_LOC106062672_isoform_X2_[Biomphalaria_glabrata]	NA	LGUN_random_Scaffold1649:1286:5648:-1|gene:BGLB029352	-21.13	-28.4
bgl-miR-100-5p	BGLB029427-PA_PREDICTED:_uncharacterized_protein_LOC106058287-_partial_[Biomphalaria_glabrata]	GO:0004930_GO:0007186_GO:0016021	LGUN_random_Scaffold10669:807:2405:1|gene:BGLB029427	-17.94	-22.5
bgl-miR-100-5p	BGLB030990-PA_PREDICTED:_uncharacterized_protein_LOC106062972_[Biomphalaria_glabrata]	NA	LGUN_random_Scaffold1693:70864:71775:-1|gene:BGLB030990	-16.23	-25.0
bgl-miR-100-5p	BGLB032252-PA_PREDICTED:_molluscan_insulin-related_peptide_3-like_[Biomphalaria_glabrata]	GO:0005179_GO:0005576	LGUN_random_Scaffold55:29978:32549:1|gene:BGLB032252	-18.75	-19.4
bgl-miR-100-5p	BGLB032390-PA_PREDICTED:_chymotrypsin-like_elastase_family_member_2A_[Biomphalaria_glabrata]	GO:0004252_GO:0006508	LG6_random_Scaffold4868:1732:10799:1|gene:BGLB032390	-15.21	-22.0
bgl-miR-100-5p	BGLB032948-PA_PREDICTED:_E3_ubiquitin-protein_ligase_HACE1-like_isoform_X1_[Biomphalaria_glabrata]	GO:0005515	LGUN_random_Scaffold1645:51107:64280:1|gene:BGLB032948	-20.26	-23.9
bgl-miR-100-5p	BGLB032948-PB_PREDICTED:_E3_ubiquitin-protein_ligase_HACE1-like_isoform_X1_[Biomphalaria_glabrata]	GO:0005515	LGUN_random_Scaffold1645:61469:64280:1|gene:BGLB032948	-20.26	-23.9
bgl-miR-100-5p	BGLB032948-PC_PREDICTED:_E3_ubiquitin-protein_ligase_HACE1-like_isoform_X1_[Biomphalaria_glabrata]	GO:0005515	LGUN_random_Scaffold1645:61469:64280:1|gene:BGLB032948	-20.26	-23.9
bgl-miR-100-5p	BGLB032948-PD_PREDICTED:_E3_ubiquitin-protein_ligase_HACE1-like_isoform_X1_[Biomphalaria_glabrata]	GO:0005515	LGUN_random_Scaffold1645:61469:64280:1|gene:BGLB032948	-20.26	-23.9
bgl-miR-100-5p	BGLB032948-PE_PREDICTED:_E3_ubiquitin-protein_ligase_HACE1-like_isoform_X1_[Biomphalaria_glabrata]	GO:0005515	LGUN_random_Scaffold1645:61469:64280:1|gene:BGLB032948	-20.26	-23.9
bgl-miR-100-5p	BGLB033854-PA_PREDICTED:_uncharacterized_protein_LOC106056020_[Biomphalaria_glabrata]	GO:0016021	LG34i_random_Scaffold5:710146:724196:-1|gene:BGLB033854	-19.71	-23.9
bgl-miR-100-5p	BGLB035921-PA_PREDICTED:_uncharacterized_protein_LOC106069430_[Biomphalaria_glabrata]	NA	LGUN_random_Scaffold3023:28638:34232:-1|gene:BGLB035921	-17.68	-23.9
bgl-miR-100-5p	BGLB036692-PA_PREDICTED:_adhesion_G_protein-coupled_receptor_A3-like_[Biomphalaria_glabrata]	GO:0004888_GO:0004930_GO:0005515_GO:0007166_GO:0007186_GO:0016020_GO:0016021	LGUN_random_Scaffold3362:4514:19527:1|gene:BGLB036692	-22.66	-28.5
bgl-miR-100-5p	BGLB037595-PA_PREDICTED:_uncharacterized_protein_LOC106067021_[Biomphalaria_glabrata]	NA	LGUN_random_Scaffold242:344068:344607:1|gene:BGLB037595	-15.85	-19.3
bgl-miR-100-5p	BGLB038063-PA_PREDICTED:_uncharacterized_protein_LOC106069826_isoform_X1_[Biomphalaria_glabrata]	GO:0016021	LGUN_random_Scaffold315:17934:23071:-1|gene:BGLB038063	-19.58	-24.3
bgl-miR-100-5p	BGLB038063-PB_PREDICTED:_uncharacterized_protein_LOC106069826_isoform_X1_[Biomphalaria_glabrata]	GO:0016021	LGUN_random_Scaffold315:17934:23362:-1|gene:BGLB038063	-19.58	-24.3
bgl-miR-100-5p	BGLB038559-PA_PREDICTED:_uncharacterized_protein_LOC106073018_[Biomphalaria_glabrata]	NA	LG8_random_Scaffold1591:45770:51409:-1|gene:BGLB038559	-21.37	-22.4
bgl-miR-100-5p	BGLB038664-PA_PREDICTED:_uncharacterized_protein_LOC106053233_[Biomphalaria_glabrata]	GO:0016021	LGUN_random_Scaffold9225:10748:16122:1|gene:BGLB038664	-21.40	-26.9
bgl-miR-100-5p	BGLB038945-PA_PREDICTED:_uncharacterized_protein_LOC106061397_isoform_X2_[Biomphalaria_glabrata]	NA	LGUN_random_Scaffold149:450029:454124:1|gene:BGLB038945	-16.62	-20.9
bgl-miR-100-5p	BGLB038945-PB_PREDICTED:_uncharacterized_protein_LOC106061397_isoform_X1_[Biomphalaria_glabrata]	GO:0046872	LGUN_random_Scaffold149:449087:454124:1|gene:BGLB038945	-16.62	-20.9
bgl-miR-100-5p	BGLB039564-PA_PREDICTED:_uncharacterized_protein_LOC106068334_[Biomphalaria_glabrata]	GO:0005515	LGUN_random_Scaffold276:61098:70271:-1|gene:BGLB039564	-19.97	-24.0
bgl-miR-100-5p	BGLB040165-PA_PREDICTED:_uncharacterized_protein_LOC106061369_[Biomphalaria_glabrata]	GO:0005216_GO:0005515_GO:0006811_GO:0016020_GO:0016021_GO:0055085	LGUN_random_Scaffold1486:91745:116328:1|gene:BGLB040165	-16.79	-22.0
bgl-miR-1175-3p	BGLB000065-PA_PREDICTED:_caspase-3-like_[Biomphalaria_glabrata]	GO:0004197_GO:0006508_GO:0008234	LGUN_random_Scaffold1378:16688:24706:-1|gene:BGLB000065	-17.45	-19.7
bgl-miR-1175-3p	BGLB000065-PB_PREDICTED:_caspase-3-like_[Biomphalaria_glabrata]	GO:0004197_GO:0006508_GO:0008234	LGUN_random_Scaffold1378:16688:24706:-1|gene:BGLB000065	-17.45	-19.7
bgl-miR-1175-3p	BGLB000065-PC_PREDICTED:_caspase-3-like_[Biomphalaria_glabrata]	GO:0004197_GO:0006508_GO:0008234	LGUN_random_Scaffold1378:16688:24706:-1|gene:BGLB000065	-17.45	-19.7
bgl-miR-1175-3p	BGLB000065-PD_PREDICTED:_caspase-3-like_[Biomphalaria_glabrata]	GO:0004197_GO:0006508_GO:0008234	LGUN_random_Scaffold1378:16688:24706:-1|gene:BGLB000065	-17.45	-19.7
bgl-miR-1175-3p	BGLB000174-PA_PREDICTED:_baculoviral_IAP_repeat-containing_protein_2-like_isoform_X1_[Biomphalaria_glabrata]	NA	LGUN_random_Scaffold293:76547:83460:-1|gene:BGLB000174	-20.35	-23.7
bgl-miR-1175-3p	BGLB000174-PC_PREDICTED:_baculoviral_IAP_repeat-containing_protein_2-like_isoform_X1_[Biomphalaria_glabrata]	NA	LGUN_random_Scaffold293:76547:83460:-1|gene:BGLB000174	-20.35	-23.7
bgl-miR-1175-3p	BGLB000181-PB_PREDICTED:_peroxiredoxin-5-_mitochondrial-like-_partial_[Biomphalaria_glabrata]	GO:0005623_GO:0016491_GO:0045454	LG78i_random_Scaffold518:126881:132605:-1|gene:BGLB000181	-16.90	-21.6
bgl-miR-1175-3p	BGLB000841-PB_PREDICTED:_isocitrate_dehydrogenase_[NAD]_subunit_gamma-_mitochondrial-like_isoform_X2_[Biomphalaria_glabrata]	GO:0000287_GO:0004449_GO:0005739_GO:0006099_GO:0016616_GO:0051287_GO:0055114	Isocitrate_dehydrogenase_[NAD]_subunit_mitochondrial|protein_coding|LG17_random_Scaffold37:196108:215597:-1|gene:BGLB000841	-21.93	-24.3
bgl-miR-1175-3p	BGLB000841-PC_PREDICTED:_isocitrate_dehydrogenase_[NAD]_subunit_gamma-_mitochondrial-like_isoform_X1_[Biomphalaria_glabrata]	GO:0000287_GO:0004449_GO:0005739_GO:0006099_GO:0016616_GO:0051287_GO:0055114	Isocitrate_dehydrogenase_[NAD]_subunit_mitochondrial|protein_coding|LG17_random_Scaffold37:196591:215597:-1|gene:BGLB000841	-21.93	-24.3
bgl-miR-1175-3p	BGLB001588-PC_PREDICTED:_2-oxoisovalerate_dehydrogenase_subunit_alpha-_mitochondrial-like_[Biomphalaria_glabrata]	GO:0003826_GO:0003863_GO:0008152_GO:0009083_GO:0016624	LG27_random_Scaffold71:581655:592929:1|gene:BGLB001588	-21.23	-25.5
bgl-miR-1175-3p	BGLB002961-PB_PREDICTED:_LOW_QUALITY_PROTEIN:_protein_transport_protein_Sec61_subunit_alpha_isoform_2-like_[Biomphalaria_glabrata]	GO:0015031_GO:0016020_GO:0016021	LG5i_random_Scaffold95:200567:205987:-1|gene:BGLB002961	-16.15	-19.8
bgl-miR-1175-3p	BGLB004391-PB_PREDICTED:_NFU1_iron-sulfur_cluster_scaffold_homolog-_mitochondrial-like_[Biomphalaria_glabrata]	GO:0005506_GO:0016226_GO:0051536	LGUN_random_Scaffold1153:14965:21243:1|gene:BGLB004391	-15.46	-19.5
bgl-miR-1175-3p	BGLB004454-PB_PREDICTED:_DNA-directed_RNA_polymerase_II_subunit_RPB7_isoform_X2_[Biomphalaria_glabrata]	GO:0003676_GO:0003899_GO:0006351	LGUN_random_Scaffold117:419602:426880:-1|gene:BGLB004454	-15.71	-20.9
bgl-miR-1175-3p	BGLB004454-PC_PREDICTED:_DNA-directed_RNA_polymerase_II_subunit_RPB7_isoform_X1_[Biomphalaria_glabrata]	GO:0003676_GO:0003899_GO:0006351	LGUN_random_Scaffold117:419602:426880:-1|gene:BGLB004454	-15.71	-20.9
bgl-miR-1175-3p	BGLB005695-PB_PREDICTED:_14-3-3-like_protein_[Biomphalaria_glabrata]	GO:0019904	LGUN_random_Scaffold1582:42251:43018:1|gene:BGLB005695	-18.68	-21.4
bgl-miR-1175-3p	BGLB006793-PB_PREDICTED:_LOW_QUALITY_PROTEIN:_mitochondrial_dicarboxylate_carrier-like_[Biomphalaria_glabrata]	GO:0016021_GO:0055085	LGUN_random_Scaffold196:120679:126215:-1|gene:BGLB006793	-16.29	-19.3
bgl-miR-1175-3p	BGLB007653-PB_PREDICTED:_neuroligin-4-_X-linked-like_[Biomphalaria_glabrata]	GO:0016021_GO:0016787	Carboxylic_ester_hydrolase|protein_coding|LGUN_random_Scaffold245:60100:74325:1|gene:BGLB007653	-17.22	-28.8
bgl-miR-1175-3p	BGLB008025-PB_PREDICTED:_WD_repeat-containing_protein_17-like_[Biomphalaria_glabrata]	GO:0005515	LGUN_random_Scaffold271:175936:195926:1|gene:BGLB008025	-20.70	-21.7
bgl-miR-1175-3p	BGLB008193-PB_PREDICTED:_homeobox_protein_engrailed-like_[Biomphalaria_glabrata]	GO:0003677_GO:0005634_GO:0006355_GO:0043565	LGUN_random_Scaffold281:201608:220932:-1|gene:BGLB008193	-17.96	-20.8
bgl-miR-1175-3p	BGLB008448-PB_PREDICTED:_MIT_domain-containing_protein_1-like_[Biomphalaria_glabrata]	NA	LGUN_random_Scaffold30:47045:55756:-1|gene:BGLB008448	-22.31	-26.0
bgl-miR-1175-3p	BGLB008448-PC_PREDICTED:_MIT_domain-containing_protein_1-like_[Biomphalaria_glabrata]	NA	LGUN_random_Scaffold30:47045:55756:-1|gene:BGLB008448	-22.31	-26.0
bgl-miR-1175-3p	BGLB008448-PD_PREDICTED:_MIT_domain-containing_protein_1-like_[Biomphalaria_glabrata]	NA	LGUN_random_Scaffold30:47045:55756:-1|gene:BGLB008448	-22.31	-26.0
bgl-miR-1175-3p	BGLB008448-PE_PREDICTED:_MIT_domain-containing_protein_1-like_[Biomphalaria_glabrata]	NA	LGUN_random_Scaffold30:47045:55756:-1|gene:BGLB008448	-22.31	-26.0
bgl-miR-1175-3p	BGLB008448-PF_PREDICTED:_MIT_domain-containing_protein_1-like_[Biomphalaria_glabrata]	NA	LGUN_random_Scaffold30:47045:55756:-1|gene:BGLB008448	-22.31	-26.0
bgl-miR-1175-3p	BGLB008857-PB_PREDICTED:_meiosis-specific_nuclear_structural_protein_1-like_[Biomphalaria_glabrata]	NA	LGUN_random_Scaffold329:238477:252347:1|gene:BGLB008857	-17.91	-21.8
bgl-miR-1175-3p	BGLB008870-PB_PREDICTED:_protein_unc-119_homolog_B-A-like_[Biomphalaria_glabrata]	NA	LGUN_random_Scaffold33:149857:152409:1|gene:BGLB008870	-18.65	-22.6
bgl-miR-1175-3p	BGLB009402-PB_PREDICTED:_sn1-specific_diacylglycerol_lipase_alpha-like_isoform_X1_[Biomphalaria_glabrata]	GO:0016021	LGUN_random_Scaffold372:186040:232694:1|gene:BGLB009402	-28.30	-21.5
bgl-miR-1175-3p	BGLB009402-PC_PREDICTED:_sn1-specific_diacylglycerol_lipase_alpha-like_isoform_X2_[Biomphalaria_glabrata]	GO:0016021	LGUN_random_Scaffold372:207831:232694:1|gene:BGLB009402	-28.30	-21.5
bgl-miR-1175-3p	BGLB009449-PB_PREDICTED:_oxygen-dependent_coproporphyrinogen-III_oxidase-like_[Biomphalaria_glabrata]	GO:0004109_GO:0006779_GO:0055114	LGUN_random_Scaffold3762:689:8816:1|gene:BGLB009449	-16.58	-19.7
bgl-miR-1175-3p	BGLB009454-PB_PREDICTED:_glutamate-rich_protein_3-like_isoform_X1_[Biomphalaria_glabrata]	NA	LGUN_random_Scaffold377:66780:103608:1|gene:BGLB009454	-18.56	-22.2
bgl-miR-1175-3p	BGLB009454-PC_PREDICTED:_glutamate-rich_protein_3-like_isoform_X2_[Biomphalaria_glabrata]	NA	LGUN_random_Scaffold377:66780:103608:1|gene:BGLB009454	-18.56	-22.2
bgl-miR-1175-3p	BGLB009777-PB_PREDICTED:_galanin_receptor_type_2-like_isoform_X1_[Biomphalaria_glabrata]	GO:0004930_GO:0007186_GO:0016021	LGUN_random_Scaffold4026:43320:49648:-1|gene:BGLB009777	-32.87	-21.5
bgl-miR-1175-3p	BGLB009777-PC_PREDICTED:_galanin_receptor_type_2-like_isoform_X2_[Biomphalaria_glabrata]	GO:0004930_GO:0007186_GO:0016021	LGUN_random_Scaffold4026:43320:49648:-1|gene:BGLB009777	-32.87	-21.5
bgl-miR-1175-3p	BGLB009875-PB_PREDICTED:_leucine-rich_repeat-containing_protein_57-like_[Biomphalaria_glabrata]	GO:0005515	LGUN_random_Scaffold414:214191:217100:-1|gene:BGLB009875	-15.08	-19.1
bgl-miR-1175-3p	BGLB009875-PC_PREDICTED:_leucine-rich_repeat-containing_protein_57-like_[Biomphalaria_glabrata]	GO:0005515	LGUN_random_Scaffold414:214191:217100:-1|gene:BGLB009875	-15.08	-19.1
bgl-miR-1175-3p	BGLB009875-PD_PREDICTED:_leucine-rich_repeat-containing_protein_57-like_[Biomphalaria_glabrata]	GO:0005515	LGUN_random_Scaffold414:214191:217100:-1|gene:BGLB009875	-15.08	-19.1
bgl-miR-1175-3p	BGLB009875-PE_PREDICTED:_leucine-rich_repeat-containing_protein_57-like_[Biomphalaria_glabrata]	GO:0005515	LGUN_random_Scaffold414:214191:217100:-1|gene:BGLB009875	-15.08	-19.1
bgl-miR-1175-3p	BGLB009875-PF_PREDICTED:_leucine-rich_repeat-containing_protein_57-like_[Biomphalaria_glabrata]	GO:0005515	LGUN_random_Scaffold414:214191:217100:-1|gene:BGLB009875	-15.08	-19.1
bgl-miR-1175-3p	BGLB009923-PB_PREDICTED:_feeding_circuit_activating_peptides-like_isoform_X1_[Biomphalaria_glabrata]	GO:0005488	LGUN_random_Scaffold418:1931:56088:1|gene:BGLB009923	-15.88	-19.5
bgl-miR-1175-3p	BGLB009923-PC_PREDICTED:_feeding_circuit_activating_peptides-like_isoform_X2_[Biomphalaria_glabrata]	GO:0005488	LGUN_random_Scaffold418:1931:56088:1|gene:BGLB009923	-15.88	-19.5
bgl-miR-1175-3p	BGLB009923-PD_PREDICTED:_feeding_circuit_activating_peptides-like_isoform_X4_[Biomphalaria_glabrata]	GO:0005488	LGUN_random_Scaffold418:1931:56088:1|gene:BGLB009923	-15.88	-19.5
bgl-miR-1175-3p	BGLB009923-PE_PREDICTED:_feeding_circuit_activating_peptides-like_isoform_X3_[Biomphalaria_glabrata]	GO:0005488	LGUN_random_Scaffold418:1931:56088:1|gene:BGLB009923	-15.88	-19.5
bgl-miR-1175-3p	BGLB009994-PB_PREDICTED:_cystathionine_beta-synthase-like_[Biomphalaria_glabrata]	GO:0004122_GO:0005737_GO:0006535_GO:0019343	LGUN_random_Scaffold4246:22375:32980:-1|gene:BGLB009994	-15.30	-19.1
bgl-miR-1175-3p	BGLB010216-PB_PREDICTED:_toll-like_receptor_2_[Biomphalaria_glabrata]	GO:0001875_GO:0002755_GO:0004888_GO:0005515_GO:0007165_GO:0016021_GO:0031663_GO:0034142_GO:0042116_GO:0045087_GO:0046696_GO:0050707_GO:0050829	LGUN_random_Scaffold447:142276:145119:1|gene:BGLB010216	-20.03	-21.1
bgl-miR-1175-3p	BGLB010216-PC_PREDICTED:_toll-like_receptor_2_[Biomphalaria_glabrata]	GO:0001875_GO:0002755_GO:0004888_GO:0005515_GO:0007165_GO:0016021_GO:0031663_GO:0034142_GO:0042116_GO:0045087_GO:0046696_GO:0050707_GO:0050829	LGUN_random_Scaffold447:142276:145119:1|gene:BGLB010216	-20.03	-21.1
bgl-miR-1175-3p	BGLB010321-PB_PREDICTED:_alpha-(1-3)-fucosyltransferase_C-like_isoform_X3_[Biomphalaria_glabrata]	GO:0006486_GO:0008417_GO:0016020_GO:0016021_GO:0032580	LGUN_random_Scaffold455:187483:202546:1|gene:BGLB010321	-17.32	-20.8
bgl-miR-1175-3p	BGLB010321-PC_PREDICTED:_alpha-(1-3)-fucosyltransferase_C-like_isoform_X1_[Biomphalaria_glabrata]	GO:0006486_GO:0008417_GO:0016020_GO:0016021_GO:0032580	LGUN_random_Scaffold455:187483:202546:1|gene:BGLB010321	-17.32	-20.8
bgl-miR-1175-3p	BGLB010321-PD_PREDICTED:_alpha-(1-3)-fucosyltransferase_C-like_isoform_X1_[Biomphalaria_glabrata]	GO:0006486_GO:0008417_GO:0016020_GO:0016021_GO:0032580	LGUN_random_Scaffold455:193016:202546:1|gene:BGLB010321	-17.32	-20.8
bgl-miR-1175-3p	BGLB010321-PE_PREDICTED:_alpha-(1-3)-fucosyltransferase_C-like_isoform_X1_[Biomphalaria_glabrata]	GO:0006486_GO:0008417_GO:0016020_GO:0016021_GO:0032580	LGUN_random_Scaffold455:193016:202546:1|gene:BGLB010321	-17.32	-20.8
bgl-miR-1175-3p	BGLB010321-PF_PREDICTED:_alpha-(1-3)-fucosyltransferase_C-like_isoform_X1_[Biomphalaria_glabrata]	GO:0006486_GO:0008417_GO:0016020_GO:0016021_GO:0032580	LGUN_random_Scaffold455:193016:202546:1|gene:BGLB010321	-17.32	-20.8
bgl-miR-1175-3p	BGLB010321-PG_PREDICTED:_alpha-(1-3)-fucosyltransferase_C-like_isoform_X1_[Biomphalaria_glabrata]	GO:0006486_GO:0008417_GO:0016020_GO:0016021_GO:0032580	LGUN_random_Scaffold455:193016:202546:1|gene:BGLB010321	-17.32	-20.8
bgl-miR-1175-3p	BGLB011007-PB_PREDICTED:_protein_YIPF3-like_[Biomphalaria_glabrata]	GO:0016021	LGUN_random_Scaffold522:53912:76220:-1|gene:BGLB011007	-18.97	-21.3
bgl-miR-1175-3p	BGLB011299-PB_PREDICTED:_AN1-type_zinc_finger_protein_4-like_[Biomphalaria_glabrata]	GO:0005515_GO:0008270	LGUN_random_Scaffold543409:2376:12320:-1|gene:BGLB011299	-18.59	-21.8
bgl-miR-1175-3p	BGLB011299-PC_PREDICTED:_AN1-type_zinc_finger_protein_4-like_[Biomphalaria_glabrata]	GO:0005515_GO:0008270	LGUN_random_Scaffold543409:2376:12320:-1|gene:BGLB011299	-18.59	-21.8
bgl-miR-1175-3p	BGLB011299-PD_PREDICTED:_AN1-type_zinc_finger_protein_4-like_[Biomphalaria_glabrata]	GO:0005515_GO:0008270	LGUN_random_Scaffold543409:2376:12320:-1|gene:BGLB011299	-18.59	-21.8
bgl-miR-1175-3p	BGLB011299-PE_PREDICTED:_AN1-type_zinc_finger_protein_4-like_[Biomphalaria_glabrata]	GO:0005515_GO:0008270	LGUN_random_Scaffold543409:2376:12320:-1|gene:BGLB011299	-18.59	-21.8
bgl-miR-1175-3p	BGLB011734-PB_PREDICTED:_3-oxoacyl-[acyl-carrier-protein]_reductase_FabG-like_[Biomphalaria_glabrata]	GO:0016491	LGUN_random_Scaffold5743:15062:17310:1|gene:BGLB011734	-19.97	-21.5
bgl-miR-1175-3p	BGLB011734-PC_PREDICTED:_3-oxoacyl-[acyl-carrier-protein]_reductase_FabG-like_[Biomphalaria_glabrata]	GO:0016491	LGUN_random_Scaffold5743:15062:17310:1|gene:BGLB011734	-19.97	-21.5
bgl-miR-1175-3p	BGLB011823-PB_PREDICTED:_uncharacterized_protein_LOC106078275_[Biomphalaria_glabrata]	NA	LGUN_random_Scaffold5845:38453:40003:-1|gene:BGLB011823	-21.49	-25.7
bgl-miR-1175-3p	BGLB011836-PB_PREDICTED:_alpha-(1-3)-fucosyltransferase_9-like_[Biomphalaria_glabrata]	GO:0006486_GO:0008417_GO:0016020_GO:0016021_GO:0032580	LGUN_random_Scaffold586:86012:95531:-1|gene:BGLB011836	-15.81	-21.2
bgl-miR-1175-3p	BGLB011988-PB_PREDICTED:_protein_RMD5_homolog_A-like_[Biomphalaria_glabrata]	GO:0005515	LGUN_random_Scaffold60:580939:586809:1|gene:BGLB011988	-15.49	-20.3
bgl-miR-1175-3p	BGLB012109-PB_PREDICTED:_ADP-ribosylation_factor-like_protein_6_[Biomphalaria_glabrata]	GO:0005525_GO:0005622	LGUN_random_Scaffold612:120733:121305:-1|gene:BGLB012109	-22.18	-20.2
bgl-miR-1175-3p	BGLB012173-PE_PREDICTED:_casein_kinase_I_isoform_delta-like_isoform_X2_[Biomphalaria_glabrata]	GO:0004672_GO:0005524_GO:0006468	LGUN_random_Scaffold620:1492:10123:1|gene:BGLB012173	-15.37	-22.2
bgl-miR-1175-3p	BGLB012173-PG_PREDICTED:_casein_kinase_I_isoform_delta-like_isoform_X1_[Biomphalaria_glabrata]	GO:0004672_GO:0005524_GO:0006468	LGUN_random_Scaffold620:1492:10123:1|gene:BGLB012173	-15.37	-22.2
bgl-miR-1175-3p	BGLB012676-PB_PREDICTED:_B-cell_lymphoma/leukemia_11A-like_isoform_X1_[Biomphalaria_glabrata]	GO:0003676	LGUN_random_Scaffold692:137424:155029:1|gene:BGLB012676	-22.21	-31.3
bgl-miR-1175-3p	BGLB012676-PC_PREDICTED:_B-cell_lymphoma/leukemia_11A-like_isoform_X2_[Biomphalaria_glabrata]	GO:0003676	LGUN_random_Scaffold692:63068:155029:1|gene:BGLB012676	-22.21	-31.3
bgl-miR-1175-3p	BGLB013530-PB_PREDICTED:_lebercilin-like_[Biomphalaria_glabrata]	NA	LGUN_random_Scaffold83:76903:92461:1|gene:BGLB013530	-16.86	-20.4
bgl-miR-1175-3p	BGLB014314-PB_PREDICTED:_chromobox_protein_homolog_1-like_[Biomphalaria_glabrata]	GO:0005634_GO:0005719_GO:0045892	LGUN_random_Scaffold9748:5750:10699:-1|gene:BGLB014314	-15.66	-20.6
bgl-miR-1175-3p	BGLB014314-PC_PREDICTED:_chromobox_protein_homolog_1-like_[Biomphalaria_glabrata]	GO:0005634_GO:0005719_GO:0045892	LGUN_random_Scaffold9748:5750:10699:-1|gene:BGLB014314	-15.66	-20.6
bgl-miR-1175-3p	BGLB014403-PB_PREDICTED:_DET1_homolog_[Biomphalaria_glabrata]	NA	LGUN_random_Scaffold995:69830:80112:1|gene:BGLB014403	-21.19	-25.7
bgl-miR-1175-3p	BGLB016839-PA_PREDICTED:_transformation/transcription_domain-associated_protein-like_[Biomphalaria_glabrata]	GO:0000123_GO:0005488_GO:0005515_GO:0005634_GO:0016301_GO:0016573	LGUN_random_Scaffold20:544593:606344:1|gene:BGLB016839	-17.97	-25.2
bgl-miR-1175-3p	BGLB018939-PA_PREDICTED:_sortilin-related_receptor-like_[Biomphalaria_glabrata]	GO:0005515_GO:0016021	LGUN_random_Scaffold2514:39907:48682:1|gene:BGLB018939	-15.47	-19.4
bgl-miR-1175-3p	BGLB019124-PA_PREDICTED:_uncharacterized_protein_LOC106058687_[Biomphalaria_glabrata]	GO:0016021	LG4_random_Scaffold719:71425:74363:1|gene:BGLB019124	-19.48	-24.4
bgl-miR-1175-3p	BGLB019290-PA_PREDICTED:_cat_eye_syndrome_critical_region_protein_6-like_[Biomphalaria_glabrata]	GO:0016021	LG17_random_Scaffold1016:12942:13913:1|gene:BGLB019290	-31.87	-22.0
bgl-miR-1175-3p	BGLB019517-PA_PREDICTED:_tetratricopeptide_repeat_protein_28-like_[Biomphalaria_glabrata]	GO:0005515	LGUN_random_Scaffold1927:19705:50253:1|gene:BGLB019517	-20.96	-25.1
bgl-miR-1175-3p	BGLB020096-PA_PREDICTED:_kidney_mitochondrial_carrier_protein_1-like_[Biomphalaria_glabrata]	GO:0016021	LGUN_random_Scaffold7041:1084:1725:1|gene:BGLB020096	-17.68	-24.3
bgl-miR-1175-3p	BGLB020150-PA_PREDICTED:_uncharacterized_protein_LOC106071402_[Biomphalaria_glabrata]	GO:0003676	LGUN_random_Scaffold3701:26044:31630:1|gene:BGLB020150	-17.68	-22.2
bgl-miR-1175-3p	BGLB020189-PA_PREDICTED:_platelet_endothelial_aggregation_receptor_1-like_[Biomphalaria_glabrata]	GO:0016021	LGUN_random_Scaffold5683:13506:19546:1|gene:BGLB020189	-16.66	-19.5
bgl-miR-1175-3p	BGLB020224-PA_PREDICTED:_DNA_repair_protein_complementing_XP-C_cells-like_[Biomphalaria_glabrata]	GO:0003677_GO:0003684_GO:0005634_GO:0006289	LGUN_random_Scaffold1278:28198:44015:1|gene:BGLB020224	-16.64	-20.0
bgl-miR-1175-3p	BGLB020294-PA_PREDICTED:_ribosomal_biogenesis_protein_LAS1L-like_[Biomphalaria_glabrata]	NA	LGUN_random_Scaffold3016:391:4772:1|gene:BGLB020294	-18.76	-22.2
bgl-miR-1175-3p	BGLB020672-PA_PREDICTED:_myosin-9-like_[Biomphalaria_glabrata]	NA	LGUN_random_Scaffold31:489177:494962:-1|gene:BGLB020672	-17.51	-22.2
bgl-miR-1175-3p	BGLB021190-PA_PREDICTED:_putative_ankyrin_repeat_protein_RF_0381_[Biomphalaria_glabrata]	GO:0005515	LGUN_random_Scaffold182:460622:463630:-1|gene:BGLB021190	-19.87	-22.8
bgl-miR-1175-3p	BGLB021190-PC_PREDICTED:_putative_ankyrin_repeat_protein_RF_0381_[Biomphalaria_glabrata]	GO:0005515	LGUN_random_Scaffold182:460622:463630:-1|gene:BGLB021190	-19.87	-22.8
bgl-miR-1175-3p	BGLB021190-PD_PREDICTED:_putative_ankyrin_repeat_protein_RF_0381_[Biomphalaria_glabrata]	GO:0005515	LGUN_random_Scaffold182:460622:463630:-1|gene:BGLB021190	-19.87	-22.8
bgl-miR-1175-3p	BGLB021880-PA_PREDICTED:_uncharacterized_protein_LOC106055651_[Biomphalaria_glabrata]	GO:0006689_GO:0008047	LG29_random_Scaffold14:134924:139750:-1|gene:BGLB021880	-18.90	-24.3
bgl-miR-1175-3p	BGLB023219-PA_PREDICTED:_uncharacterized_protein_LOC106065681_[Biomphalaria_glabrata]	NA	LGUN_random_Scaffold211:339042:351503:1|gene:BGLB023219	-22.06	-22.4
bgl-miR-1175-3p	BGLB023301-PA_PREDICTED:_flocculation_protein_FLO11-like_[Biomphalaria_glabrata]	NA	LGUN_random_Scaffold3842:18566:33927:-1|gene:BGLB023301	-17.07	-20.8
bgl-miR-1175-3p	BGLB023814-PA_PREDICTED:_glutathione_S-transferase_class-mu_28_kDa_isozyme-like_isoform_X2_[Biomphalaria_glabrata]	GO:0005515	LGUN_random_Scaffold2837:323:4174:1|gene:BGLB023814	-59.95	-17.4
bgl-miR-1175-3p	BGLB023814-PB_PREDICTED:_glutathione_S-transferase_3-like_isoform_X1_[Biomphalaria_glabrata]	GO:0005515	LGUN_random_Scaffold2837:323:4174:1|gene:BGLB023814	-59.95	-17.4
bgl-miR-1175-3p	BGLB023902-PA_PREDICTED:_uncharacterized_protein_LOC106055203_[Biomphalaria_glabrata]	GO:0016021	LG26_random_Scaffold59:347520:352410:-1|gene:BGLB023902	-29.43	-20.1
bgl-miR-1175-3p	BGLB023948-PA_PREDICTED:_uncharacterized_protein_LOC106074464_[Biomphalaria_glabrata]	GO:0016021	LGUN_random_Scaffold496:125766:131912:-1|gene:BGLB023948	-18.17	-21.9
bgl-miR-1175-3p	BGLB023948-PB_PREDICTED:_uncharacterized_protein_LOC106074464_[Biomphalaria_glabrata]	GO:0016021	LGUN_random_Scaffold496:125766:131912:-1|gene:BGLB023948	-18.17	-21.9
bgl-miR-1175-3p	BGLB023948-PC_PREDICTED:_uncharacterized_protein_LOC106074464_[Biomphalaria_glabrata]	GO:0016021	LGUN_random_Scaffold496:125766:131912:-1|gene:BGLB023948	-18.17	-21.9
bgl-miR-1175-3p	BGLB023948-PD_PREDICTED:_uncharacterized_protein_LOC106074464_[Biomphalaria_glabrata]	GO:0016021	LGUN_random_Scaffold496:125766:131912:-1|gene:BGLB023948	-18.17	-21.9
bgl-miR-1175-3p	BGLB023948-PE_PREDICTED:_uncharacterized_protein_LOC106074464_[Biomphalaria_glabrata]	GO:0016021	LGUN_random_Scaffold496:125766:131912:-1|gene:BGLB023948	-18.17	-21.9
bgl-miR-1175-3p	BGLB023948-PF_PREDICTED:_uncharacterized_protein_LOC106074464_[Biomphalaria_glabrata]	GO:0016021	LGUN_random_Scaffold496:125766:131912:-1|gene:BGLB023948	-18.17	-21.9
bgl-miR-1175-3p	BGLB024312-PA_PREDICTED:_cdc42_homolog-_partial_[Biomphalaria_glabrata]	GO:0003924_GO:0005525_GO:0005622_GO:0007264	LGUN_random_Scaffold73157:268:669:1|gene:BGLB024312	-26.96	-30.2
bgl-miR-1175-3p	BGLB024887-PA_PREDICTED:_uncharacterized_protein_LOC106056815_[Biomphalaria_glabrata]	GO:0016021	LG2_random_Scaffold432:137388:143546:-1|gene:BGLB024887	-24.10	-16.6
bgl-miR-1175-3p	BGLB025041-PA_PREDICTED:_uncharacterized_protein_LOC106072410_[Biomphalaria_glabrata]	GO:0004672_GO:0005524_GO:0006468	LGUN_random_Scaffold4051:14362:21976:-1|gene:BGLB025041	-19.27	-19.1
bgl-miR-1175-3p	BGLB025041-PB_PREDICTED:_uncharacterized_protein_LOC106072410_[Biomphalaria_glabrata]	GO:0004672_GO:0005524_GO:0006468	LGUN_random_Scaffold4051:14362:21976:-1|gene:BGLB025041	-19.27	-19.1
bgl-miR-1175-3p	BGLB025041-PC_PREDICTED:_uncharacterized_protein_LOC106072410_[Biomphalaria_glabrata]	GO:0004672_GO:0005524_GO:0006468	LGUN_random_Scaffold4051:14362:21976:-1|gene:BGLB025041	-19.27	-19.1
bgl-miR-1175-3p	BGLB025041-PD_PREDICTED:_uncharacterized_protein_LOC106072410_[Biomphalaria_glabrata]	GO:0004672_GO:0005524_GO:0006468	LGUN_random_Scaffold4051:14362:21976:-1|gene:BGLB025041	-19.27	-19.1
bgl-miR-1175-3p	BGLB025181-PA_PREDICTED:_leukocyte_receptor_cluster_member_1_homolog_[Biomphalaria_glabrata]	NA	LG5_random_Scaffold546:195517:201541:1|gene:BGLB025181	-17.44	-21.6
bgl-miR-1175-3p	BGLB025746-PA_PREDICTED:_traB_domain-containing_protein-like_[Biomphalaria_glabrata]	NA	LGUN_random_Scaffold6140:6637:12104:1|gene:BGLB025746	-15.70	-19.5
bgl-miR-1175-3p	BGLB026964-PA_PREDICTED:_glucose-6-phosphate_translocase-like_[Biomphalaria_glabrata]	GO:0016021_GO:0022857_GO:0055085	LG20_random_Scaffold40:333460:342270:-1|gene:BGLB026964	-15.70	-20.5
bgl-miR-1175-3p	BGLB026965-PA_PREDICTED:_protein_rolling_stone-like_isoform_X1_[Biomphalaria_glabrata]	GO:0016021	LGUN_random_Scaffold7082:10383:15362:1|gene:BGLB026965	-25.48	-29.3
bgl-miR-1175-3p	BGLB026965-PB_PREDICTED:_protein_rolling_stone-like_isoform_X1_[Biomphalaria_glabrata]	GO:0016021	LGUN_random_Scaffold7082:10383:15362:1|gene:BGLB026965	-25.48	-29.3
bgl-miR-1175-3p	BGLB026965-PC_PREDICTED:_protein_rolling_stone-like_isoform_X2_[Biomphalaria_glabrata]	GO:0016021	LGUN_random_Scaffold7082:10383:15362:1|gene:BGLB026965	-25.48	-29.3
bgl-miR-1175-3p	BGLB026988-PA_PREDICTED:_TNF_receptor-associated_factor_6-like_[Biomphalaria_glabrata]	GO:0005515_GO:0007165_GO:0008270_GO:0042981	LGUN_random_Scaffold2834:30851:40225:-1|gene:BGLB026988	-19.12	-21.5
bgl-miR-1175-3p	BGLB026988-PB_PREDICTED:_TNF_receptor-associated_factor_6-like_[Biomphalaria_glabrata]	GO:0005515_GO:0007165_GO:0008270_GO:0042981	LGUN_random_Scaffold2834:30851:40225:-1|gene:BGLB026988	-19.12	-21.5
bgl-miR-1175-3p	BGLB026988-PC_PREDICTED:_TNF_receptor-associated_factor_6-like_[Biomphalaria_glabrata]	GO:0005515_GO:0007165_GO:0008270_GO:0042981	LGUN_random_Scaffold2834:30851:40225:-1|gene:BGLB026988	-19.12	-21.5
bgl-miR-1175-3p	BGLB027199-PA_PREDICTED:_transmembrane_protein_26-like_isoform_X1_[Biomphalaria_glabrata]	GO:0016021	LG2_random_Scaffold689:13928:18243:-1|gene:BGLB027199	-21.38	-23.3
bgl-miR-1175-3p	BGLB027199-PB_PREDICTED:_transmembrane_protein_26-like_isoform_X1_[Biomphalaria_glabrata]	GO:0016021	LG2_random_Scaffold689:13928:17925:-1|gene:BGLB027199	-21.38	-23.3
bgl-miR-1175-3p	BGLB027221-PA_PREDICTED:_uncharacterized_protein_LOC106076698_[Biomphalaria_glabrata]	NA	LGUN_random_Scaffold549928:397:6302:1|gene:BGLB027221	-22.74	-27.3
bgl-miR-1175-3p	BGLB027339-PA_PREDICTED:_membrane_frizzled-related_protein-like_isoform_X2_[Biomphalaria_glabrata]	GO:0005515_GO:0016021	LGUN_random_Scaffold128:218805:226071:-1|gene:BGLB027339	-15.92	-21.1
bgl-miR-1175-3p	BGLB027339-PB_PREDICTED:_membrane_frizzled-related_protein-like_isoform_X1_[Biomphalaria_glabrata]	GO:0005515_GO:0016021	LGUN_random_Scaffold128:218805:226071:-1|gene:BGLB027339	-15.92	-21.1
bgl-miR-1175-3p	BGLB027339-PC_PREDICTED:_membrane_frizzled-related_protein-like_isoform_X1_[Biomphalaria_glabrata]	GO:0005515_GO:0016021	LGUN_random_Scaffold128:218805:226071:-1|gene:BGLB027339	-15.92	-21.1
bgl-miR-1175-3p	BGLB027566-PA_PREDICTED:_uncharacterized_protein_LOC106050393_[Biomphalaria_glabrata]	GO:0007155_GO:0030246	LGUN_random_Scaffold7168:16410:16940:1|gene:BGLB027566	-19.36	-20.8
bgl-miR-1175-3p	BGLB027704-PA_PREDICTED:_probable_ATP-dependent_RNA_helicase_DDX43_[Biomphalaria_glabrata]	GO:0003676_GO:0003723_GO:0004386_GO:0005524	LG4_random_Scaffold97:259756:276365:-1|gene:BGLB027704	-34.75	-25.2
bgl-miR-1175-3p	BGLB028023-PA_PREDICTED:_tigger_transposable_element-derived_protein_4-like_[Biomphalaria_glabrata]	GO:0003676_GO:0003677	LGUN_random_Scaffold1761:13348:16768:1|gene:BGLB028023	-19.66	-24.1
bgl-miR-1175-3p	BGLB028106-PA_PREDICTED:_beta-1-3-galactosyl-O-glycosyl-glycoprotein_beta-1-6-N-acetylglucosaminyltransferase_4-like-_partial_[Biomphalaria_glabrata]	GO:0008375_GO:0016020	LGUN_random_Scaffold6347:3194:17068:-1|gene:BGLB028106	-18.30	-25.9
bgl-miR-1175-3p	BGLB029131-PA_PREDICTED:_kelch-like_protein_26_[Biomphalaria_glabrata]	GO:0005515	LGUN_random_Scaffold1286:49392:53783:-1|gene:BGLB029131	-18.65	-19.8
bgl-miR-1175-3p	BGLB029279-PA_PREDICTED:_mitotic-spindle_organizing_protein_2B-like_[Biomphalaria_glabrata]	NA	LGUN_random_Scaffold5974:18046:18769:1|gene:BGLB029279	-22.39	-17.2
bgl-miR-1175-3p	BGLB029892-PA_PREDICTED:_cyclic_AMP-dependent_transcription_factor_ATF-6_alpha-like_[Biomphalaria_glabrata]	GO:0003700_GO:0005634_GO:0005789_GO:0006355_GO:0030968_GO:0035497_GO:0045944	LG10_random_Scaffold77:424194:455251:-1|gene:BGLB029892	-21.23	-23.3
bgl-miR-1175-3p	BGLB030468-PA_PREDICTED:_tyrosine-protein_kinase_SRK3-like_[Biomphalaria_glabrata]	GO:0004672_GO:0005524_GO:0006468	LG14_random_Scaffold93:405648:422200:-1|gene:BGLB030468	-16.29	-20.2
bgl-miR-1175-3p	BGLB030490-PA_PREDICTED:_little_elongation_complex_subunit_2-like_[Biomphalaria_glabrata]	GO:0008023	LGUN_random_Scaffold1674:1449:17096:1|gene:BGLB030490	-17.17	-21.2
bgl-miR-1175-3p	BGLB031794-PA_PREDICTED:_RNA_exonuclease_4-like_[Biomphalaria_glabrata]	GO:0003676_GO:0006364_GO:0008408	LGUN_random_Scaffold4281:9326:20950:1|gene:BGLB031794	-16.07	-23.0
bgl-miR-1175-3p	BGLB032252-PA_PREDICTED:_molluscan_insulin-related_peptide_3-like_[Biomphalaria_glabrata]	GO:0005179_GO:0005576	LGUN_random_Scaffold55:29978:32549:1|gene:BGLB032252	-16.23	-23.9
bgl-miR-1175-3p	BGLB032294-PA_PREDICTED:_uncharacterized_protein_LOC106079583_isoform_X2_[Biomphalaria_glabrata]	NA	LGUN_random_Scaffold652:90666:96959:1|gene:BGLB032294	-15.13	-17.9
bgl-miR-1175-3p	BGLB032294-PB_PREDICTED:_uncharacterized_protein_LOC106079583_isoform_X1_[Biomphalaria_glabrata]	NA	LGUN_random_Scaffold652:90666:96959:1|gene:BGLB032294	-15.13	-17.9
bgl-miR-1175-3p	BGLB032294-PC_PREDICTED:_uncharacterized_protein_LOC106079583_isoform_X3_[Biomphalaria_glabrata]	NA	LGUN_random_Scaffold652:92046:96959:1|gene:BGLB032294	-15.13	-17.9
bgl-miR-1175-3p	BGLB032507-PD_PREDICTED:_centromere/kinetochore_protein_zw10_homolog_isoform_X1_[Biomphalaria_glabrata]	GO:0000278_GO:0000775_GO:0005634	LG78i_random_Scaffold2386:31953:45638:-1|gene:BGLB032507	-21.66	-25.5
bgl-miR-1175-3p	BGLB032821-PD_PREDICTED:_hepatocyte_growth_factor_receptor-like_isoform_X2_[Biomphalaria_glabrata]	GO:0004672_GO:0005524_GO:0006468_GO:0016021	LGUN_random_Scaffold835:5785:20603:1|gene:BGLB032821	-20.00	-22.5
bgl-miR-1175-3p	BGLB032826-PA_PREDICTED:_G-protein_coupled_receptor_126-like_[Biomphalaria_glabrata]	GO:0004888_GO:0004930_GO:0007166_GO:0007186_GO:0016021	LGUN_random_Scaffold4869:2974:6134:1|gene:BGLB032826	-17.71	-20.1
bgl-miR-1175-3p	BGLB033196-PA_PREDICTED:_uncharacterized_protein_LOC106060104_[Biomphalaria_glabrata]	GO:0016021	LGUN_random_Scaffold131:214942:221830:-1|gene:BGLB033196	-18.22	-19.9
bgl-miR-1175-3p	BGLB034618-PA_PREDICTED:_uncharacterized_protein_LOC106062440_[Biomphalaria_glabrata]	NA	LGUN_random_Scaffold1620:79282:83364:-1|gene:BGLB034618	-16.21	-21.6
bgl-miR-1175-3p	BGLB035067-PA_PREDICTED:_serine-rich_adhesin_for_platelets-like_[Biomphalaria_glabrata]	NA	LGUN_random_Scaffold829:13998:19151:-1|gene:BGLB035067	-24.49	-28.5
bgl-miR-1175-3p	BGLB035067-PB_PREDICTED:_serine-rich_adhesin_for_platelets-like_[Biomphalaria_glabrata]	NA	LGUN_random_Scaffold829:13998:19151:-1|gene:BGLB035067	-24.49	-28.5
bgl-miR-1175-3p	BGLB035067-PC_PREDICTED:_serine-rich_adhesin_for_platelets-like_[Biomphalaria_glabrata]	NA	LGUN_random_Scaffold829:13998:19151:-1|gene:BGLB035067	-24.49	-28.5
bgl-miR-1175-3p	BGLB035067-PD_PREDICTED:_serine-rich_adhesin_for_platelets-like_[Biomphalaria_glabrata]	NA	LGUN_random_Scaffold829:13998:19151:-1|gene:BGLB035067	-24.49	-28.5
bgl-miR-1175-3p	BGLB035172-PA_PREDICTED:_uncharacterized_protein_LOC106062717_[Biomphalaria_glabrata]	GO:0000077_GO:0005634_GO:0071479	LGUN_random_Scaffold1653:3007:4579:1|gene:BGLB035172	-24.47	-25.8
bgl-miR-1175-3p	BGLB035246-PA_PREDICTED:_sodium-dependent_phosphate_transporter_1-B-like_[Biomphalaria_glabrata]	GO:0005315_GO:0006817_GO:0016020_GO:0016021	LGUN_random_Scaffold562839:849:4499:-1|gene:BGLB035246	-16.37	-20.7
bgl-miR-1175-3p	BGLB035401-PA_PREDICTED:_glycine-rich_protein_DOT1-like_[Biomphalaria_glabrata]	NA	LGUN_random_Scaffold552619:5843:8554:1|gene:BGLB035401	-19.78	-23.3
bgl-miR-1175-3p	BGLB035618-PA_PREDICTED:_XK-related_protein_6-like_[Biomphalaria_glabrata]	GO:0016021	XK-related_protein|protein_coding|LG4_random_Scaffold56:356754:372487:-1|gene:BGLB035618	-22.22	-16.1
bgl-miR-1175-3p	BGLB035618-PB_PREDICTED:_XK-related_protein_6-like_[Biomphalaria_glabrata]	GO:0016021	XK-related_protein|protein_coding|LG4_random_Scaffold56:356754:372487:-1|gene:BGLB035618	-22.22	-16.1
bgl-miR-1175-3p	BGLB035618-PC_PREDICTED:_XK-related_protein_6-like_[Biomphalaria_glabrata]	GO:0016021	XK-related_protein|protein_coding|LG4_random_Scaffold56:356754:372487:-1|gene:BGLB035618	-22.22	-16.1
bgl-miR-1175-3p	BGLB036167-PA_PREDICTED:_integumentary_mucin_C.1-like-_partial_[Biomphalaria_glabrata]	NA	LGUN_random_Scaffold9508:3787:4224:1|gene:BGLB036167	-21.13	-23.6
bgl-miR-1175-3p	BGLB036313-PA_PREDICTED:_alpha-1-3-mannosyl-glycoprotein_4-beta-N-acetylglucosaminyltransferase_A-like_[Biomphalaria_glabrata]	NA	LG9_random_Scaffold1961:6545:18693:1|gene:BGLB036313	-19.58	-21.8
bgl-miR-1175-3p	BGLB036498-PA_PREDICTED:_uncharacterized_protein_LOC106057209_[Biomphalaria_glabrata]	NA	LG80i_random_Scaffold289:172552:181941:-1|gene:BGLB036498	-20.36	-26.0
bgl-miR-1175-3p	BGLB036796-PA_PREDICTED:_G-protein_coupled_receptor_126-like_[Biomphalaria_glabrata]	GO:0016021	LGUN_random_Scaffold373:85607:89196:1|gene:BGLB036796	-17.65	-20.7
bgl-miR-1175-3p	BGLB037869-PB_PREDICTED:_DNA_fragmentation_factor_subunit_beta-like_[Biomphalaria_glabrata]	GO:0005622_GO:0005634_GO:0005737_GO:0006309_GO:0006915_GO:0016787	LGUN_random_Scaffold1700:22904:30956:-1|gene:BGLB037869	-15.30	-20.4
bgl-miR-1175-3p	BGLB038363-PA_PREDICTED:_chromatin_target_of_PRMT1_protein-like_isoform_X2_[Biomphalaria_glabrata]	NA	LGUN_random_Scaffold3387:8677:16833:1|gene:BGLB038363	-16.49	-18.7
bgl-miR-1175-3p	BGLB038363-PB_PREDICTED:_chromatin_target_of_PRMT1_protein-like_isoform_X1_[Biomphalaria_glabrata]	NA	LGUN_random_Scaffold3387:8677:16833:1|gene:BGLB038363	-16.49	-18.7
bgl-miR-1175-3p	BGLB038363-PC_PREDICTED:_chromatin_target_of_PRMT1_protein-like_isoform_X1_[Biomphalaria_glabrata]	NA	LGUN_random_Scaffold3387:8677:16833:1|gene:BGLB038363	-16.49	-18.7
bgl-miR-1175-3p	BGLB038396-PA_PREDICTED:_uncharacterized_protein_LOC106059799_[Biomphalaria_glabrata]	NA	LGUN_random_Scaffold126:108834:110940:1|gene:BGLB038396	-15.49	-20.2
bgl-miR-1175-3p	BGLB038605-PA_PREDICTED:_proteasome_inhibitor_PI31_subunit-like_[Biomphalaria_glabrata]	NA	LG46i_random_Scaffold267:222428:228846:-1|gene:BGLB038605	-17.68	-22.5
bgl-miR-1175-3p	BGLB038896-PA_PREDICTED:_uncharacterized_protein_LOC106052022_[Biomphalaria_glabrata]	GO:0016021	LGUN_random_Scaffold821:21138:23788:-1|gene:BGLB038896	-18.41	-21.0
bgl-miR-1175-3p	BGLB039671-PA_PREDICTED:_synapsin-1-like_[Biomphalaria_glabrata]	NA	LGUN_random_Scaffold4554:2199:3629:-1|gene:BGLB039671	-16.64	-22.1
bgl-miR-1175-3p	BGLB039749-PA_PREDICTED:_uncharacterized_protein_LOC106058012_[Biomphalaria_glabrata]	NA	LGUN_random_Scaffold10368:1733:4646:1|gene:BGLB039749	-22.53	-25.7
bgl-miR-1175-3p	BGLB039802-PA_PREDICTED:_high_mobility_group_protein_HMG-I/HMG-Y-like_isoform_X1_[Biomphalaria_glabrata]	GO:0000785_GO:0003677_GO:0005634_GO:0006355	LGUN_random_Scaffold940:57976:60961:1|gene:BGLB039802	-19.44	-23.7
bgl-miR-1175-3p	BGLB039802-PC_PREDICTED:_high_mobility_group_protein_HMG-I/HMG-Y-like_isoform_X1_[Biomphalaria_glabrata]	GO:0000785_GO:0003677_GO:0005634_GO:0006355	LGUN_random_Scaffold940:57976:60961:1|gene:BGLB039802	-19.44	-23.7
bgl-miR-1175-3p	BGLB039802-PD_PREDICTED:_high_mobility_group_protein_HMG-I/HMG-Y-like_isoform_X2_[Biomphalaria_glabrata]	NA	LGUN_random_Scaffold940:57976:60961:1|gene:BGLB039802	-19.44	-23.7
bgl-miR-1175-3p	BGLB039802-PE_PREDICTED:_high_mobility_group_protein_HMG-I/HMG-Y-like_isoform_X1_[Biomphalaria_glabrata]	GO:0000785_GO:0003677_GO:0005634_GO:0006355	LGUN_random_Scaffold940:57976:60961:1|gene:BGLB039802	-19.44	-23.7
bgl-miR-1175-3p	BGLB039870-PA_PREDICTED:_carbohydrate_sulfotransferase_15-like_[Biomphalaria_glabrata]	NA	LGUN_random_Scaffold5342:32456:35625:-1|gene:BGLB039870	-17.51	-21.5
bgl-miR-1175-3p	BGLB040012-PA_PREDICTED:_calcium_and_integrin-binding_protein_1-like_[Biomphalaria_glabrata]	GO:0005509	LGUN_random_Scaffold162:402296:409289:-1|gene:BGLB040012	-15.27	-19.8
bgl-miR-1175-3p	BGLB040087-PA_PREDICTED:_uncharacterized_protein_KIAA0556-like_isoform_X2_[Biomphalaria_glabrata]	NA	LGUN_random_Scaffold294:197499:259352:-1|gene:BGLB040087	-20.28	-16.1
bgl-miR-1175-3p	BGLB040087-PB_PREDICTED:_uncharacterized_protein_KIAA0556-like_isoform_X1_[Biomphalaria_glabrata]	NA	LGUN_random_Scaffold294:197499:257720:-1|gene:BGLB040087	-20.28	-16.1
bgl-miR-1175-3p	BGLB040087-PC_PREDICTED:_uncharacterized_protein_KIAA0556-like_isoform_X1_[Biomphalaria_glabrata]	NA	LGUN_random_Scaffold294:197499:259352:-1|gene:BGLB040087	-20.28	-16.1
bgl-miR-1175-3p	BGLB040087-PD_PREDICTED:_uncharacterized_protein_KIAA0556-like_isoform_X3_[Biomphalaria_glabrata]	NA	LGUN_random_Scaffold294:197499:259352:-1|gene:BGLB040087	-20.28	-16.1
bgl-miR-1175-3p	BGLB040370-PA_PREDICTED:_uncharacterized_protein_LOC106054206_[Biomphalaria_glabrata]	GO:0016021_GO:0016787	LG17i_random_Scaffold6401:4863:23534:-1|gene:BGLB040370	-23.65	-26.8
bgl-miR-1175-5p	BGLB000020-PB_PREDICTED:_circadian_locomoter_output_cycles_protein_kaput-like_[Biomphalaria_glabrata]	GO:0003700_GO:0005634_GO:0005667_GO:0005737_GO:0006351_GO:0006355_GO:0046983	LG4_random_Scaffold324:239373:255438:1|gene:BGLB000020	-16.97	-22.8
bgl-miR-1175-5p	BGLB000040-PA_PREDICTED:_protein_lifeguard_4-like_[Biomphalaria_glabrata]	GO:0016021	LGUN_random_Scaffold4376:3916:9778:1|gene:BGLB000040	-18.50	-22.5
bgl-miR-1175-5p	BGLB000040-PB_PREDICTED:_protein_lifeguard_4-like_[Biomphalaria_glabrata]	GO:0016021	LGUN_random_Scaffold4376:3829:9778:1|gene:BGLB000040	-18.50	-22.5
bgl-miR-1175-5p	BGLB000583-PB_PREDICTED:_metal_regulatory_transcription_factor_1-like_[Biomphalaria_glabrata]	GO:0003676	LG11_random_Scaffold634:42193:53128:-1|gene:BGLB000583	-20.68	-25.1
bgl-miR-1175-5p	BGLB000704-PB_PREDICTED:_uncharacterized_protein_LOC106050717_[Biomphalaria_glabrata]	GO:0003677_GO:0005634	LG16i_random_Scaffold158:173852:182295:-1|gene:BGLB000704	-18.97	-24.5
bgl-miR-1175-5p	BGLB000991-PB_PREDICTED:_biorientation_of_chromosomes_in_cell_division_protein_1-like_1_[Biomphalaria_glabrata]	NA	LG19i_random_Scaffold3:744958:760989:1|gene:BGLB000991	-15.95	-22.0
bgl-miR-1175-5p	BGLB001212-PB_PREDICTED:_uncharacterized_protein_LOC106054644_[Biomphalaria_glabrata]	GO:0003676	LG21_random_Scaffold454:103451:110587:-1|gene:BGLB001212	-25.54	-31.1
bgl-miR-1175-5p	BGLB001747-PB_PREDICTED:_low-density_lipoprotein_receptor-related_protein_4-like_isoform_X1_[Biomphalaria_glabrata]	GO:0016021	LG29_random_Scaffold86:415288:463612:1|gene:BGLB001747	-15.74	-20.6
bgl-miR-1175-5p	BGLB001747-PC_PREDICTED:_low-density_lipoprotein_receptor-related_protein_4-like_isoform_X2_[Biomphalaria_glabrata]	GO:0016021	LG29_random_Scaffold86:422905:463612:1|gene:BGLB001747	-15.74	-20.6
bgl-miR-1175-5p	BGLB001750-PB_PREDICTED:_dystonin-like_isoform_X1_[Biomphalaria_glabrata]	GO:0005515_GO:0005856_GO:0030054_GO:0050839_GO:0098609	LG29_random_Scaffold895:20388:74266:1|gene:BGLB001750	-15.13	-22.2
bgl-miR-1175-5p	BGLB001750-PC_PREDICTED:_dystonin-like_isoform_X1_[Biomphalaria_glabrata]	GO:0005515_GO:0005856_GO:0030054_GO:0050839_GO:0098609	LG29_random_Scaffold895:20388:74266:1|gene:BGLB001750	-15.13	-22.2
bgl-miR-1175-5p	BGLB001750-PD_PREDICTED:_dystonin-like_isoform_X1_[Biomphalaria_glabrata]	GO:0005515_GO:0005856_GO:0030054_GO:0050839_GO:0098609	LG29_random_Scaffold895:51971:74266:1|gene:BGLB001750	-15.13	-22.2
bgl-miR-1175-5p	BGLB001750-PE_PREDICTED:_dystonin-like_isoform_X3_[Biomphalaria_glabrata]	GO:0005515_GO:0005856_GO:0030054_GO:0050839_GO:0098609	LG29_random_Scaffold895:28420:74266:1|gene:BGLB001750	-15.13	-22.2
bgl-miR-1175-5p	BGLB001750-PF_PREDICTED:_dystonin-like_isoform_X4_[Biomphalaria_glabrata]	GO:0005515_GO:0005856_GO:0030054_GO:0050839_GO:0098609	LG29_random_Scaffold895:9249:74266:1|gene:BGLB001750	-15.13	-22.2
bgl-miR-1175-5p	BGLB001755-PB_PREDICTED:_repetin-like_[Biomphalaria_glabrata]	NA	LG29_random_Scaffold895:215057:240470:-1|gene:BGLB001755	-17.50	-22.0
bgl-miR-1175-5p	BGLB001786-PB_PREDICTED:_glutamate-rich_WD_repeat-containing_protein_1-like_[Biomphalaria_glabrata]	GO:0005515	LG2_random_Scaffold1136:3962:14824:1|gene:BGLB001786	-20.15	-23.4
bgl-miR-1175-5p	BGLB001815-PB_PREDICTED:_bifunctional_3'-phosphoadenosine_5'-phosphosulfate_synthase-like_[Biomphalaria_glabrata]	GO:0000103_GO:0004020_GO:0004781_GO:0005524	LG2_random_Scaffold139:505585:518175:-1|gene:BGLB001815	-16.11	-25.6
bgl-miR-1175-5p	BGLB001909-PB_PREDICTED:_WD_repeat-containing_protein_90-like_[Biomphalaria_glabrata]	GO:0005515	LG2_random_Scaffold250:325018:352497:-1|gene:BGLB001909	-16.31	-22.1
bgl-miR-1175-5p	BGLB002068-PB_PREDICTED:_phosphatidylinositol_3-4-5-trisphosphate_3-phosphatase_and_dual-specificity_protein_phosphatase_PTEN-like_[Biomphalaria_glabrata]	GO:0004725_GO:0016311	LG2_random_Scaffold80:16515:28627:-1|gene:BGLB002068	-15.28	-23.0
bgl-miR-1175-5p	BGLB002094-PB_PREDICTED:_alpha-L-fucosidase-like_[Biomphalaria_glabrata]	GO:0004560_GO:0005975_GO:0006004	LG2_random_Scaffold91:349048:355891:1|gene:BGLB002094	-15.03	-21.3
bgl-miR-1175-5p	BGLB002094-PC_PREDICTED:_alpha-L-fucosidase-like_[Biomphalaria_glabrata]	GO:0004560_GO:0005975_GO:0006004	LG2_random_Scaffold91:349048:355891:1|gene:BGLB002094	-15.03	-21.3
bgl-miR-1175-5p	BGLB002304-PB_PREDICTED:_citron_Rho-interacting_kinase-like-_partial_[Biomphalaria_glabrata]	GO:0004672_GO:0004674_GO:0005524_GO:0005622_GO:0006468_GO:0035556_GO:0046872	LG3i_random_Scaffold24:333:37835:1|gene:BGLB002304	-19.99	-24.2
bgl-miR-1175-5p	BGLB002607-PB_PREDICTED:_ankyrin_repeat_domain-containing_protein_66-like_[Biomphalaria_glabrata]	GO:0005515	LG4_random_Scaffold36:823152:826095:1|gene:BGLB002607	-15.37	-21.3
bgl-miR-1175-5p	BGLB002607-PC_PREDICTED:_ankyrin_repeat_domain-containing_protein_66-like_[Biomphalaria_glabrata]	GO:0005515	LG4_random_Scaffold36:823152:826095:1|gene:BGLB002607	-15.37	-21.3
bgl-miR-1175-5p	BGLB002838-PB_PREDICTED:_elongation_factor_G-_mitochondrial-like_[Biomphalaria_glabrata]	GO:0003746_GO:0003924_GO:0005525_GO:0005622_GO:0005739_GO:0006414_GO:0070125	Elongation_factor_G_mitochondrial|protein_coding|LG4i_random_Scaffold314:19032:37362:1|gene:BGLB002838	-15.96	-20.0
bgl-miR-1175-5p	BGLB003043-PB_PREDICTED:_tetratricopeptide_repeat_protein_6-like_[Biomphalaria_glabrata]	GO:0005515	LG68i_random_Scaffold924:68278:87239:-1|gene:BGLB003043	-24.30	-27.9
bgl-miR-1175-5p	BGLB003257-PB_proto-oncogene_c-Rel-like_[Biomphalaria_glabrata]	GO:0003677_GO:0003700_GO:0005634_GO:0005737_GO:0006355	Nuclear_factor-kappa_B|protein_coding|LG78i_random_Scaffold144:350675:365514:1|gene:BGLB003257	-17.59	-23.2
bgl-miR-1175-5p	BGLB003293-PD_PREDICTED:_ral_GTPase-activating_protein_subunit_alpha-1-like_isoform_X4_[Biomphalaria_glabrata]	GO:0005096_GO:0005488_GO:0005634_GO:0043547_GO:0051056	LG78i_random_Scaffold3297:25627:72416:-1|gene:BGLB003293	-16.48	-20.4
bgl-miR-1175-5p	BGLB003503-PB_PREDICTED:_protein_O-mannose_kinase-like_[Biomphalaria_glabrata]	GO:0004672_GO:0005524_GO:0006468_GO:0016021	LG8_random_Scaffold1812:44524:50734:-1|gene:BGLB003503	-17.65	-22.0
bgl-miR-1175-5p	BGLB003503-PC_PREDICTED:_protein_O-mannose_kinase-like_[Biomphalaria_glabrata]	GO:0004672_GO:0005524_GO:0006468_GO:0016021	LG8_random_Scaffold1812:44524:50734:-1|gene:BGLB003503	-17.65	-22.0
bgl-miR-1175-5p	BGLB003503-PD_PREDICTED:_protein_O-mannose_kinase-like_[Biomphalaria_glabrata]	GO:0004672_GO:0005524_GO:0006468_GO:0016021	LG8_random_Scaffold1812:44524:50734:-1|gene:BGLB003503	-17.65	-22.0
bgl-miR-1175-5p	BGLB003524-PB_PREDICTED:_FMRFamide_receptor-like_[Biomphalaria_glabrata]	GO:0004930_GO:0007186_GO:0016021	LG8_random_Scaffold335:90091:91470:1|gene:BGLB003524	-16.12	-19.9
bgl-miR-1175-5p	BGLB003524-PC_PREDICTED:_FMRFamide_receptor-like_[Biomphalaria_glabrata]	GO:0004930_GO:0007186_GO:0016021	LG8_random_Scaffold335:90091:91470:1|gene:BGLB003524	-16.12	-19.9
bgl-miR-1175-5p	BGLB003524-PD_PREDICTED:_FMRFamide_receptor-like_[Biomphalaria_glabrata]	GO:0004930_GO:0007186_GO:0016021	LG8_random_Scaffold335:90091:91470:1|gene:BGLB003524	-16.12	-19.9
bgl-miR-1175-5p	BGLB003645-PB_PREDICTED:_glycerol-3-phosphate_dehydrogenase-_mitochondrial-like_[Biomphalaria_glabrata]	GO:0004368_GO:0005509_GO:0006072_GO:0009331_GO:0016021_GO:0016491_GO:0055114	LG9i_random_Scaffold712:90583:102767:-1|gene:BGLB003645	-18.07	-25.9
bgl-miR-1175-5p	BGLB003851-PC_PREDICTED:_uncharacterized_protein_LOC106057948_isoform_X1_[Biomphalaria_glabrata]	NA	LGUN_random_Scaffold103:15955:27026:1|gene:BGLB003851	-17.19	-23.4
bgl-miR-1175-5p	BGLB003852-PB_PREDICTED:_BTB/POZ_domain-containing_protein_9-like_[Biomphalaria_glabrata]	GO:0005515	LGUN_random_Scaffold103:99913:112149:-1|gene:BGLB003852	-20.33	-25.2
bgl-miR-1175-5p	BGLB003852-PC_PREDICTED:_BTB/POZ_domain-containing_protein_9-like_[Biomphalaria_glabrata]	GO:0005515	LGUN_random_Scaffold103:99913:112149:-1|gene:BGLB003852	-20.33	-25.2
bgl-miR-1175-5p	BGLB003852-PD_PREDICTED:_BTB/POZ_domain-containing_protein_9-like_[Biomphalaria_glabrata]	GO:0005515	LGUN_random_Scaffold103:99913:112149:-1|gene:BGLB003852	-20.33	-25.2
bgl-miR-1175-5p	BGLB003852-PE_PREDICTED:_BTB/POZ_domain-containing_protein_9-like_[Biomphalaria_glabrata]	GO:0005515	LGUN_random_Scaffold103:99913:112149:-1|gene:BGLB003852	-20.33	-25.2
bgl-miR-1175-5p	BGLB003852-PF_PREDICTED:_BTB/POZ_domain-containing_protein_9-like_[Biomphalaria_glabrata]	GO:0005515	LGUN_random_Scaffold103:99913:112149:-1|gene:BGLB003852	-20.33	-25.2
bgl-miR-1175-5p	BGLB003852-PG_PREDICTED:_BTB/POZ_domain-containing_protein_9-like_[Biomphalaria_glabrata]	GO:0005515	LGUN_random_Scaffold103:99913:112149:-1|gene:BGLB003852	-20.33	-25.2
bgl-miR-1175-5p	BGLB003852-PH_PREDICTED:_BTB/POZ_domain-containing_protein_9-like_[Biomphalaria_glabrata]	GO:0005515	LGUN_random_Scaffold103:99913:112149:-1|gene:BGLB003852	-20.33	-25.2
bgl-miR-1175-5p	BGLB003899-PB_PREDICTED:_beta-mannosidase-like_isoform_X1_[Biomphalaria_glabrata]	GO:0004553_GO:0005975	LGUN_random_Scaffold10380:4436:20996:1|gene:BGLB003899	-16.61	-22.9
bgl-miR-1175-5p	BGLB003899-PC_PREDICTED:_beta-mannosidase-like_isoform_X2_[Biomphalaria_glabrata]	GO:0004553_GO:0005975	LGUN_random_Scaffold10380:4436:20996:1|gene:BGLB003899	-16.61	-22.9
bgl-miR-1175-5p	BGLB004437-PB_PREDICTED:_kelch-like_protein_18_[Biomphalaria_glabrata]	GO:0005515	LGUN_random_Scaffold1165:45073:56910:1|gene:BGLB004437	-15.31	-21.6
bgl-miR-1175-5p	BGLB004449-PB_PREDICTED:_arylacetamide_deacetylase-like_[Biomphalaria_glabrata]	GO:0008152_GO:0016787	LGUN_random_Scaffold117:3496:11077:1|gene:BGLB004449	-15.21	-19.6
bgl-miR-1175-5p	BGLB004449-PC_PREDICTED:_arylacetamide_deacetylase-like_[Biomphalaria_glabrata]	GO:0008152_GO:0016787	LGUN_random_Scaffold117:3496:11077:1|gene:BGLB004449	-15.21	-19.6
bgl-miR-1175-5p	BGLB004755-PB_PREDICTED:_pyruvate_dehydrogenase_E1_component_subunit_alpha-_mitochondrial-like_[Biomphalaria_glabrata]	GO:0004739_GO:0006086_GO:0008152_GO:0016624_GO:0043231	Pyruvate_dehydrogenase_E1_component_subunit_alpha|protein_coding|LGUN_random_Scaffold128:34171:48517:-1|gene:BGLB004755	-16.24	-22.8
bgl-miR-1175-5p	BGLB004807-PB_PREDICTED:_uncharacterized_protein_LOC106060009_[Biomphalaria_glabrata]	GO:0005164_GO:0005515_GO:0006955_GO:0016020_GO:0016021	LGUN_random_Scaffold1294:75165:92113:-1|gene:BGLB004807	-21.35	-26.1
bgl-miR-1175-5p	BGLB004969-PB_PREDICTED:_succinate_dehydrogenase_[ubiquinone]_cytochrome_b_small_subunit-_mitochondrial-like_[Biomphalaria_glabrata]	GO:0005740_GO:0005743_GO:0006099_GO:0016020_GO:0016021_GO:0046872	Succinate_dehydrogenase_[ubiquinone]_cytochrome_b_small_subunit|protein_coding|LGUN_random_Scaffold1348:1698:8930:1|gene:BGLB004969	-17.31	-26.7
bgl-miR-1175-5p	BGLB005207-PB_PREDICTED:_importin_subunit_alpha-4-like_[Biomphalaria_glabrata]	GO:0005488_GO:0005515_GO:0005634_GO:0005737_GO:0006606_GO:0008565_GO:0061608	Importin_subunit_alpha|protein_coding|LGUN_random_Scaffold143:170807:181252:-1|gene:BGLB005207	-20.81	-24.5
bgl-miR-1175-5p	BGLB005222-PB_PREDICTED:_protein_unc-93_homolog_A-like_[Biomphalaria_glabrata]	GO:0016021	LGUN_random_Scaffold14312:14179:15632:-1|gene:BGLB005222	-20.79	-24.7
bgl-miR-1175-5p	BGLB005633-PB_PREDICTED:_gastrula_zinc_finger_protein_XlCGF26.1-like_[Biomphalaria_glabrata]	GO:0003676	LGUN_random_Scaffold1570:5079:7684:-1|gene:BGLB005633	-17.51	-22.8
bgl-miR-1175-5p	BGLB005761-PB_PREDICTED:_cathepsin_B-like_[Biomphalaria_glabrata]	GO:0004197_GO:0006508_GO:0008234_GO:0050790	LGUN_random_Scaffold15977:2939:7678:-1|gene:BGLB005761	-15.21	-23.4
bgl-miR-1175-5p	BGLB006181-PB_PREDICTED:_phosphoethanolamine_N-methyltransferase-like-_partial_[Biomphalaria_glabrata]	NA	LGUN_random_Scaffold17353:244:4118:1|gene:BGLB006181	-15.21	-20.8
bgl-miR-1175-5p	BGLB006321-PB_PREDICTED:_microtubule-associated_protein_futsch-like_[Biomphalaria_glabrata]	NA	LGUN_random_Scaffold1786:14351:49256:1|gene:BGLB006321	-17.30	-21.5
bgl-miR-1175-5p	BGLB006407-PB_PREDICTED:_transmembrane_protein_41B-like_[Biomphalaria_glabrata]	GO:0016021	LGUN_random_Scaffold1809:49084:52913:-1|gene:BGLB006407	-15.21	-19.6
bgl-miR-1175-5p	BGLB006513-PB_PREDICTED:_FMN-dependent_NADPH-azoreductase-like_[Biomphalaria_glabrata]	GO:0016491	LGUN_random_Scaffold1856:15897:19906:1|gene:BGLB006513	-25.86	-20.7
bgl-miR-1175-5p	BGLB006526-PB_PREDICTED:_F-box_only_protein_8-like_[Biomphalaria_glabrata]	GO:0005086_GO:0005515_GO:0032012	LGUN_random_Scaffold1862:175005:185612:1|gene:BGLB006526	-17.29	-21.2
bgl-miR-1175-5p	BGLB006526-PC_PREDICTED:_F-box_only_protein_8-like_[Biomphalaria_glabrata]	GO:0005086_GO:0005515_GO:0032012	LGUN_random_Scaffold1862:175005:185612:1|gene:BGLB006526	-17.29	-21.2
bgl-miR-1175-5p	BGLB006526-PD_PREDICTED:_F-box_only_protein_8-like_[Biomphalaria_glabrata]	GO:0005086_GO:0005515_GO:0032012	LGUN_random_Scaffold1862:175005:185612:1|gene:BGLB006526	-17.29	-21.2
bgl-miR-1175-5p	BGLB006526-PE_PREDICTED:_F-box_only_protein_8-like_[Biomphalaria_glabrata]	GO:0005086_GO:0005515_GO:0032012	LGUN_random_Scaffold1862:175005:185612:1|gene:BGLB006526	-17.29	-21.2
bgl-miR-1175-5p	BGLB006558-PB_PREDICTED:_uncharacterized_protein_LOC106064233_[Biomphalaria_glabrata]	GO:0005044_GO:0016020	LGUN_random_Scaffold1879:59087:67845:-1|gene:BGLB006558	-15.00	-21.5
bgl-miR-1175-5p	BGLB006597-PB_PREDICTED:_UDP-glucose_4-epimerase-like_[Biomphalaria_glabrata]	GO:0003978_GO:0005975_GO:0006012_GO:0016857	LGUN_random_Scaffold19:617737:623946:1|gene:BGLB006597	-15.21	-19.1
bgl-miR-1175-5p	BGLB006597-PC_PREDICTED:_UDP-glucose_4-epimerase-like_[Biomphalaria_glabrata]	GO:0003978_GO:0005975_GO:0006012_GO:0016857	LGUN_random_Scaffold19:617737:623946:1|gene:BGLB006597	-15.21	-19.1
bgl-miR-1175-5p	BGLB006597-PD_PREDICTED:_UDP-glucose_4-epimerase-like_[Biomphalaria_glabrata]	GO:0003978_GO:0005975_GO:0006012_GO:0016857	LGUN_random_Scaffold19:617737:623946:1|gene:BGLB006597	-15.21	-19.1
bgl-miR-1175-5p	BGLB006844-PB_PREDICTED:_sodium/potassium-transporting_ATPase_subunit_beta-1-like_[Biomphalaria_glabrata]	GO:0005890_GO:0006813_GO:0006814	LGUN_random_Scaffold199:226866:238207:-1|gene:BGLB006844	-17.44	-23.1
bgl-miR-1175-5p	BGLB007086-PB_PREDICTED:_inositol_polyphosphate_multikinase-like_[Biomphalaria_glabrata]	GO:0016301_GO:0032958	Kinase|protein_coding|LGUN_random_Scaffold21:327893:334558:1|gene:BGLB007086	-21.08	-26.5
bgl-miR-1175-5p	BGLB007086-PC_PREDICTED:_inositol_polyphosphate_multikinase-like_[Biomphalaria_glabrata]	GO:0016301_GO:0032958	Kinase|protein_coding|LGUN_random_Scaffold21:327893:334558:1|gene:BGLB007086	-21.08	-26.5
bgl-miR-1175-5p	BGLB007086-PD_PREDICTED:_inositol_polyphosphate_multikinase-like_[Biomphalaria_glabrata]	GO:0016301_GO:0032958	Kinase|protein_coding|LGUN_random_Scaffold21:327893:334558:1|gene:BGLB007086	-21.08	-26.5
bgl-miR-1175-5p	BGLB007086-PE_PREDICTED:_inositol_polyphosphate_multikinase-like_[Biomphalaria_glabrata]	GO:0016301_GO:0032958	Kinase|protein_coding|LGUN_random_Scaffold21:327893:334558:1|gene:BGLB007086	-21.08	-26.5
bgl-miR-1175-5p	BGLB007106-PB_PREDICTED:_potassium_channel_subfamily_K_member_12-like-_partial_[Biomphalaria_glabrata]	GO:0005267_GO:0016021_GO:0071805	LGUN_random_Scaffold2104:2262:3161:1|gene:BGLB007106	-15.19	-20.1
bgl-miR-1175-5p	BGLB007198-PB_PREDICTED:_transmembrane_protein_230-like_[Biomphalaria_glabrata]	GO:0016021	LGUN_random_Scaffold2163:30258:32017:-1|gene:BGLB007198	-20.10	-23.8
bgl-miR-1175-5p	BGLB007247-PB_PREDICTED:_short_transient_receptor_potential_channel_3-like_[Biomphalaria_glabrata]	GO:0005216_GO:0005262_GO:0005515_GO:0006811_GO:0016020_GO:0016021_GO:0055085_GO:0070588	LGUN_random_Scaffold2193:5103:30770:-1|gene:BGLB007247	-17.30	-21.2
bgl-miR-1175-5p	BGLB007516-PB_PREDICTED:_BET1-like_protein_[Biomphalaria_glabrata]	GO:0016021	LGUN_random_Scaffold2349:9615:16753:1|gene:BGLB007516	-16.59	-22.4
bgl-miR-1175-5p	BGLB007676-PB_PREDICTED:_LOW_QUALITY_PROTEIN:_phosphoethanolamine_N-methyltransferase_3-like_[Biomphalaria_glabrata]	NA	LGUN_random_Scaffold2481:14461:25966:-1|gene:BGLB007676	-18.45	-24.1
bgl-miR-1175-5p	BGLB007764-PB_PREDICTED:_paired_box_protein_Pax-6-like_[Biomphalaria_glabrata]	GO:0003677_GO:0005634_GO:0006351_GO:0006355_GO:0007275	LGUN_random_Scaffold252:82583:108517:-1|gene:BGLB007764	-16.37	-22.2
bgl-miR-1175-5p	BGLB007979-PB_PREDICTED:_synaptotagmin-1-like_[Biomphalaria_glabrata]	GO:0005544_GO:0006887_GO:0016021	LGUN_random_Scaffold2684:11382:20405:1|gene:BGLB007979	-15.21	-18.1
bgl-miR-1175-5p	BGLB007979-PC_PREDICTED:_synaptotagmin-1-like_[Biomphalaria_glabrata]	GO:0005544_GO:0006887_GO:0016021	LGUN_random_Scaffold2684:11382:20405:1|gene:BGLB007979	-15.21	-18.1
bgl-miR-1175-5p	BGLB007979-PD_PREDICTED:_synaptotagmin-1-like_[Biomphalaria_glabrata]	GO:0005544_GO:0006887_GO:0016021	LGUN_random_Scaffold2684:11382:20405:1|gene:BGLB007979	-15.21	-18.1
bgl-miR-1175-5p	BGLB008324-PB_PREDICTED:_potassium_voltage-gated_channel_protein_Shaw-like_isoform_X3_[Biomphalaria_glabrata]	GO:0005216_GO:0005249_GO:0005515_GO:0006811_GO:0006813_GO:0008076_GO:0016020_GO:0034765_GO:0051260_GO:0055085	LGUN_random_Scaffold290:272073:292079:1|gene:BGLB008324	-18.10	-22.7
bgl-miR-1175-5p	BGLB008324-PG_PREDICTED:_potassium_voltage-gated_channel_protein_Shaw-like_isoform_X3_[Biomphalaria_glabrata]	GO:0005216_GO:0005249_GO:0005515_GO:0006811_GO:0006813_GO:0008076_GO:0016020_GO:0034765_GO:0051260_GO:0055085	LGUN_random_Scaffold290:272073:292079:1|gene:BGLB008324	-18.10	-22.7
bgl-miR-1175-5p	BGLB008605-PB_PREDICTED:_26S_proteasome_non-ATPase_regulatory_subunit_11-like_[Biomphalaria_glabrata]	GO:0005515_GO:0043248	LGUN_random_Scaffold31:419221:430242:-1|gene:BGLB008605	-17.44	-23.4
bgl-miR-1175-5p	BGLB008796-PB_PREDICTED:_pancreas_transcription_factor_1_subunit_alpha-like_[Biomphalaria_glabrata]	GO:0046983	LGUN_random_Scaffold322:162141:162908:1|gene:BGLB008796	-25.26	-29.1
bgl-miR-1175-5p	BGLB008920-PB_PREDICTED:_beta-1-3-galactosyltransferase_5-like_[Biomphalaria_glabrata]	GO:0000139_GO:0006486_GO:0008378_GO:0016020_GO:0016021	Hexosyltransferase|protein_coding|LGUN_random_Scaffold3322:20153:21379:1|gene:BGLB008920	-19.13	-23.2
bgl-miR-1175-5p	BGLB008920-PC_PREDICTED:_beta-1-3-galactosyltransferase_5-like_[Biomphalaria_glabrata]	GO:0000139_GO:0006486_GO:0008378_GO:0016020_GO:0016021	Hexosyltransferase|protein_coding|LGUN_random_Scaffold3322:20153:21379:1|gene:BGLB008920	-19.13	-23.2
bgl-miR-1175-5p	BGLB008920-PD_PREDICTED:_beta-1-3-galactosyltransferase_5-like_[Biomphalaria_glabrata]	GO:0000139_GO:0006486_GO:0008378_GO:0016020_GO:0016021	Hexosyltransferase|protein_coding|LGUN_random_Scaffold3322:20153:21379:1|gene:BGLB008920	-19.13	-23.2
bgl-miR-1175-5p	BGLB008920-PE_PREDICTED:_beta-1-3-galactosyltransferase_5-like_[Biomphalaria_glabrata]	GO:0000139_GO:0006486_GO:0008378_GO:0016020_GO:0016021	Hexosyltransferase|protein_coding|LGUN_random_Scaffold3322:20153:21379:1|gene:BGLB008920	-19.13	-23.2
bgl-miR-1175-5p	BGLB008920-PF_PREDICTED:_beta-1-3-galactosyltransferase_5-like_[Biomphalaria_glabrata]	GO:0000139_GO:0006486_GO:0008378_GO:0016020_GO:0016021	Hexosyltransferase|protein_coding|LGUN_random_Scaffold3322:20153:21379:1|gene:BGLB008920	-19.13	-23.2
bgl-miR-1175-5p	BGLB008920-PG_PREDICTED:_beta-1-3-galactosyltransferase_5-like_[Biomphalaria_glabrata]	GO:0000139_GO:0006486_GO:0008378_GO:0016020_GO:0016021	Hexosyltransferase|protein_coding|LGUN_random_Scaffold3322:20153:21379:1|gene:BGLB008920	-19.13	-23.2
bgl-miR-1175-5p	BGLB009200-PB_PREDICTED:_zinc_finger_protein_532-like_[Biomphalaria_glabrata]	GO:0003676	LGUN_random_Scaffold353:141668:145831:-1|gene:BGLB009200	-22.21	-25.9
bgl-miR-1175-5p	BGLB009200-PC_PREDICTED:_zinc_finger_protein_532-like_[Biomphalaria_glabrata]	GO:0003676	LGUN_random_Scaffold353:141668:145831:-1|gene:BGLB009200	-22.21	-25.9
bgl-miR-1175-5p	BGLB009201-PB_PREDICTED:_ADP-ribosylation_factor-like_protein_15_[Biomphalaria_glabrata]	GO:0005525_GO:0005622	LGUN_random_Scaffold353:168563:174301:1|gene:BGLB009201	-15.20	-21.1
bgl-miR-1175-5p	BGLB009453-PB_PREDICTED:_14-3-3_protein_zeta-like_[Biomphalaria_glabrata]	GO:0019904	LGUN_random_Scaffold377:40821:44266:1|gene:BGLB009453	-17.40	-22.0
bgl-miR-1175-5p	BGLB009694-PB_PREDICTED:_sorting_nexin-21-like_[Biomphalaria_glabrata]	GO:0005515_GO:0035091	LGUN_random_Scaffold3942:10316:13597:-1|gene:BGLB009694	-42.83	-25.8
bgl-miR-1175-5p	BGLB009694-PC_PREDICTED:_sorting_nexin-21-like_[Biomphalaria_glabrata]	GO:0005515_GO:0035091	LGUN_random_Scaffold3942:10316:13597:-1|gene:BGLB009694	-42.83	-25.8
bgl-miR-1175-5p	BGLB009771-PB_PREDICTED:_solute_carrier_organic_anion_transporter_family_member_2B1-like_[Biomphalaria_glabrata]	GO:0005215_GO:0016020_GO:0016021_GO:0055085	LGUN_random_Scaffold4017:2309:16395:-1|gene:BGLB009771	-17.11	-23.1
bgl-miR-1175-5p	BGLB009771-PC_PREDICTED:_solute_carrier_organic_anion_transporter_family_member_2B1-like_[Biomphalaria_glabrata]	GO:0005215_GO:0016020_GO:0016021_GO:0055085	LGUN_random_Scaffold4017:2309:16395:-1|gene:BGLB009771	-17.11	-23.1
bgl-miR-1175-5p	BGLB009771-PD_PREDICTED:_solute_carrier_organic_anion_transporter_family_member_2B1-like_[Biomphalaria_glabrata]	GO:0005215_GO:0016020_GO:0016021_GO:0055085	LGUN_random_Scaffold4017:2309:16395:-1|gene:BGLB009771	-17.11	-23.1
bgl-miR-1175-5p	BGLB009866-PB_PREDICTED:_LOW_QUALITY_PROTEIN:_kinesin-associated_protein_3-like_[Biomphalaria_glabrata]	GO:0005488_GO:0005515_GO:0005871_GO:0016021_GO:0019894	LGUN_random_Scaffold4130:18128:33211:-1|gene:BGLB009866	-18.17	-22.8
bgl-miR-1175-5p	BGLB009880-PB_PREDICTED:_uncharacterized_protein_LOC106072622-_partial_[Biomphalaria_glabrata]	GO:0005737_GO:0006629_GO:0016021_GO:0016627	LGUN_random_Scaffold4141:30715:33356:-1|gene:BGLB009880	-15.67	-26.5
bgl-miR-1175-5p	BGLB009913-PB_PREDICTED:_MAP_kinase-activating_death_domain_protein-like_isoform_X13_[Biomphalaria_glabrata]	GO:0016021	LGUN_random_Scaffold417:61583:93564:1|gene:BGLB009913	-18.75	-23.0
bgl-miR-1175-5p	BGLB009913-PF_PREDICTED:_MAP_kinase-activating_death_domain_protein-like_isoform_X2_[Biomphalaria_glabrata]	GO:0016021	LGUN_random_Scaffold417:61583:93564:1|gene:BGLB009913	-18.75	-23.0
bgl-miR-1175-5p	BGLB009913-PG_PREDICTED:_MAP_kinase-activating_death_domain_protein-like_isoform_X12_[Biomphalaria_glabrata]	GO:0016021	LGUN_random_Scaffold417:61583:93564:1|gene:BGLB009913	-18.75	-23.0
bgl-miR-1175-5p	BGLB009913-PH_PREDICTED:_MAP_kinase-activating_death_domain_protein-like_isoform_X14_[Biomphalaria_glabrata]	GO:0016021	LGUN_random_Scaffold417:61583:93564:1|gene:BGLB009913	-18.75	-23.0
bgl-miR-1175-5p	BGLB009913-PQ_PREDICTED:_MAP_kinase-activating_death_domain_protein-like_isoform_X4_[Biomphalaria_glabrata]	GO:0016021	LGUN_random_Scaffold417:61583:93564:1|gene:BGLB009913	-18.75	-23.0
bgl-miR-1175-5p	BGLB009973-PB_PREDICTED:_histone_deacetylase_8-like_[Biomphalaria_glabrata]	GO:0004407_GO:0005634_GO:0006351_GO:0006355_GO:0016575_GO:0032041_GO:0046872	Histone_deacetylase|protein_coding|LGUN_random_Scaffold421:130154:143589:-1|gene:BGLB009973	-18.64	-28.2
bgl-miR-1175-5p	BGLB009973-PC_PREDICTED:_histone_deacetylase_8-like_[Biomphalaria_glabrata]	GO:0004407_GO:0005634_GO:0006351_GO:0006355_GO:0016575_GO:0032041_GO:0046872	Histone_deacetylase|protein_coding|LGUN_random_Scaffold421:130154:143589:-1|gene:BGLB009973	-18.64	-28.2
bgl-miR-1175-5p	BGLB009973-PD_PREDICTED:_histone_deacetylase_8-like_[Biomphalaria_glabrata]	GO:0004407_GO:0005634_GO:0006351_GO:0006355_GO:0016575_GO:0032041_GO:0046872	Histone_deacetylase|protein_coding|LGUN_random_Scaffold421:130154:143589:-1|gene:BGLB009973	-18.64	-28.2
bgl-miR-1175-5p	BGLB009973-PE_PREDICTED:_histone_deacetylase_8-like_[Biomphalaria_glabrata]	GO:0004407_GO:0005634_GO:0006351_GO:0006355_GO:0016575_GO:0032041_GO:0046872	Histone_deacetylase|protein_coding|LGUN_random_Scaffold421:130154:143589:-1|gene:BGLB009973	-18.64	-28.2
bgl-miR-1175-5p	BGLB010013-PB_PREDICTED:_segment_polarity_protein_dishevelled_homolog_DVL-3-like_isoform_X1_[Biomphalaria_glabrata]	GO:0005515_GO:0005622_GO:0016055_GO:0035556	LGUN_random_Scaffold426:90048:110045:1|gene:BGLB010013	-16.40	-21.6
bgl-miR-1175-5p	BGLB010013-PC_PREDICTED:_segment_polarity_protein_dishevelled_homolog_DVL-3-like_isoform_X3_[Biomphalaria_glabrata]	GO:0005515_GO:0005622_GO:0016055_GO:0035556	LGUN_random_Scaffold426:90048:110045:1|gene:BGLB010013	-16.40	-21.6
bgl-miR-1175-5p	BGLB010054-PB_PREDICTED:_discoidin_domain-containing_receptor_2-like_[Biomphalaria_glabrata]	GO:0004672_GO:0004713_GO:0005524_GO:0006468	LGUN_random_Scaffold4294:28149:33388:-1|gene:BGLB010054	-18.37	-23.7
bgl-miR-1175-5p	BGLB010113-PB_PREDICTED:_uncharacterized_protein_LOC106073153_[Biomphalaria_glabrata]	NA	LGUN_random_Scaffold4369:13843:18539:-1|gene:BGLB010113	-17.22	-26.8
bgl-miR-1175-5p	BGLB010201-PB_PREDICTED:_transmembrane_protein_145-like_[Biomphalaria_glabrata]	GO:0007186_GO:0016021_GO:0019236	LGUN_random_Scaffold446:31757:47571:1|gene:BGLB010201	-22.01	-27.4
bgl-miR-1175-5p	BGLB010440-PB_PREDICTED:_uncharacterized_protein_LOC106073862_isoform_X1_[Biomphalaria_glabrata]	GO:0003723	LGUN_random_Scaffold4692:3611:15536:-1|gene:BGLB010440	-16.96	-23.5
bgl-miR-1175-5p	BGLB010440-PC_PREDICTED:_uncharacterized_protein_LOC106073862_isoform_X2_[Biomphalaria_glabrata]	GO:0003723	LGUN_random_Scaffold4692:3611:15536:-1|gene:BGLB010440	-16.96	-23.5
bgl-miR-1175-5p	BGLB010540-PB_PREDICTED:_LOW_QUALITY_PROTEIN:_mitogen-activated_protein_kinase_kinase_kinase_13-like_[Biomphalaria_glabrata]	GO:0004672_GO:0005524_GO:0006468	LGUN_random_Scaffold4795:2794:24444:1|gene:BGLB010540	-15.70	-23.9
bgl-miR-1175-5p	BGLB010940-PB_PREDICTED:_ras-related_protein_Rab-2_[Biomphalaria_glabrata]	GO:0003924_GO:0005525	LGUN_random_Scaffold5148:5513:18731:1|gene:BGLB010940	-15.18	-21.7
bgl-miR-1175-5p	BGLB010948-PB_PREDICTED:_uncharacterized_protein_LOC106074953_[Biomphalaria_glabrata]	NA	LGUN_random_Scaffold5156:3702:11379:-1|gene:BGLB010948	-15.31	-22.0
bgl-miR-1175-5p	BGLB011172-PB_PREDICTED:_thioredoxin-like_protein_4A_[Biomphalaria_glabrata]	GO:0000398_GO:0046540	LGUN_random_Scaffold535936:3956:5052:-1|gene:BGLB011172	-16.92	-22.3
bgl-miR-1175-5p	BGLB011172-PC_PREDICTED:_thioredoxin-like_protein_4A_[Biomphalaria_glabrata]	GO:0000398_GO:0046540	LGUN_random_Scaffold535936:3956:5052:-1|gene:BGLB011172	-16.92	-22.3
bgl-miR-1175-5p	BGLB011409-PB_PREDICTED:_rho_GDP-dissociation_inhibitor_1-like_[Biomphalaria_glabrata]	GO:0005094_GO:0005737	LGUN_random_Scaffold551:5889:8130:1|gene:BGLB011409	-19.01	-23.5
bgl-miR-1175-5p	BGLB011409-PC_PREDICTED:_rho_GDP-dissociation_inhibitor_1-like_[Biomphalaria_glabrata]	GO:0005094_GO:0005737	LGUN_random_Scaffold551:5889:8130:1|gene:BGLB011409	-19.01	-23.5
bgl-miR-1175-5p	BGLB011527-PB_PREDICTED:_DNA_replication_licensing_factor_mcm2-like_[Biomphalaria_glabrata]	GO:0003677_GO:0004386_GO:0005524_GO:0005634_GO:0006270_GO:0042555_GO:1905775	DNA_helicase|protein_coding|LGUN_random_Scaffold558:109062:119748:-1|gene:BGLB011527	-17.55	-20.7
bgl-miR-1175-5p	BGLB011734-PB_PREDICTED:_3-oxoacyl-[acyl-carrier-protein]_reductase_FabG-like_[Biomphalaria_glabrata]	GO:0016491	LGUN_random_Scaffold5743:15062:17310:1|gene:BGLB011734	-15.21	-20.5
bgl-miR-1175-5p	BGLB011734-PC_PREDICTED:_3-oxoacyl-[acyl-carrier-protein]_reductase_FabG-like_[Biomphalaria_glabrata]	GO:0016491	LGUN_random_Scaffold5743:15062:17310:1|gene:BGLB011734	-15.21	-20.5
bgl-miR-1175-5p	BGLB011984-PB_PREDICTED:_chondroitin_sulfate_proteoglycan_4-like_[Biomphalaria_glabrata]	GO:0016021	LGUN_random_Scaffold60:459796:482019:1|gene:BGLB011984	-30.77	-20.3
bgl-miR-1175-5p	BGLB012442-PB_PREDICTED:_myelin_transcription_factor_1-like_[Biomphalaria_glabrata]	NA	LGUN_random_Scaffold6597:3342:14481:-1|gene:BGLB012442	-15.36	-21.9
bgl-miR-1175-5p	BGLB012750-PB_PREDICTED:_glutamine_synthetase-like_[Biomphalaria_glabrata]	GO:0003824_GO:0004356_GO:0006807	LGUN_random_Scaffold7058:4596:9072:-1|gene:BGLB012750	-15.21	-20.6
bgl-miR-1175-5p	BGLB013044-PC_PREDICTED:_organic_cation_transporter_protein-like_isoform_X1_[Biomphalaria_glabrata]	GO:0016021_GO:0022857_GO:0055085	LGUN_random_Scaffold75:22001:31233:-1|gene:BGLB013044	-18.25	-22.9
bgl-miR-1175-5p	BGLB013044-PE_PREDICTED:_organic_cation_transporter_protein-like_isoform_X1_[Biomphalaria_glabrata]	GO:0016021_GO:0022857_GO:0055085	LGUN_random_Scaffold75:22001:31233:-1|gene:BGLB013044	-18.25	-22.9
bgl-miR-1175-5p	BGLB013349-PB_PREDICTED:_diacylglycerol_kinase_epsilon-like_[Biomphalaria_glabrata]	GO:0003951_GO:0004143_GO:0005524_GO:0005622_GO:0007165_GO:0007205_GO:0008152_GO:0016021_GO:0016301_GO:0035556	Diacylglycerol_kinase|protein_coding|LGUN_random_Scaffold799:117602:126358:1|gene:BGLB013349	-15.99	-18.9
bgl-miR-1175-5p	BGLB013807-PB_PREDICTED:_beta-1-3-galactosyltransferase_1-like_[Biomphalaria_glabrata]	GO:0000139_GO:0006486_GO:0008378_GO:0016020_GO:0016021	Hexosyltransferase|protein_coding|LGUN_random_Scaffold873:24048:33453:1|gene:BGLB013807	-15.70	-24.0
bgl-miR-1175-5p	BGLB014170-PB_PREDICTED:_spermatogenesis-associated_protein_20-like_[Biomphalaria_glabrata]	GO:0003824	LGUN_random_Scaffold94:470916:488867:-1|gene:BGLB014170	-31.69	-22.8
bgl-miR-1175-5p	BGLB014308-PB_PREDICTED:_leucine-rich_repeat-containing_protein_57-like_isoform_X2_[Biomphalaria_glabrata]	GO:0005515	LGUN_random_Scaffold973:62090:67325:1|gene:BGLB014308	-17.26	-24.0
bgl-miR-1175-5p	BGLB014308-PC_PREDICTED:_leucine-rich_repeat-containing_protein_57-like_isoform_X1_[Biomphalaria_glabrata]	GO:0005515	LGUN_random_Scaffold973:59092:67325:1|gene:BGLB014308	-17.26	-24.0
bgl-miR-1175-5p	BGLB014427-PB_PREDICTED:_photoreceptor-specific_nuclear_receptor-like_[Biomphalaria_glabrata]	GO:0003677_GO:0003707_GO:0005634_GO:0006351_GO:0006355	LG3_random_Scaffold590:114697:119084:1|gene:BGLB014427	-15.21	-19.3
bgl-miR-1175-5p	BGLB014427-PC_PREDICTED:_photoreceptor-specific_nuclear_receptor-like_[Biomphalaria_glabrata]	GO:0003677_GO:0003707_GO:0005634_GO:0006351_GO:0006355	LG3_random_Scaffold590:114697:119084:1|gene:BGLB014427	-15.21	-19.3
bgl-miR-1175-5p	BGLB014450-PA_PREDICTED:_bursicon-like_[Biomphalaria_glabrata]	GO:0005576	LG8_random_Scaffold304:2153:38242:1|gene:BGLB014450	-15.21	-18.3
bgl-miR-1175-5p	BGLB014450-PB_PREDICTED:_bursicon-like_[Biomphalaria_glabrata]	GO:0005576	LG8_random_Scaffold304:2153:38242:1|gene:BGLB014450	-15.21	-19.5
bgl-miR-1175-5p	BGLB016344-PA_PREDICTED:_protein_PTHB1-like_isoform_X2_[Biomphalaria_glabrata]	GO:0034464	LG19i_random_Scaffold3:1438551:1457872:-1|gene:BGLB016344	-16.86	-20.0
bgl-miR-1175-5p	BGLB016344-PB_PREDICTED:_protein_PTHB1-like_isoform_X1_[Biomphalaria_glabrata]	GO:0034464	LG19i_random_Scaffold3:1438551:1457872:-1|gene:BGLB016344	-16.86	-20.0
bgl-miR-1175-5p	BGLB016527-PA_PREDICTED:_LOW_QUALITY_PROTEIN:_E3_ubiquitin-protein_ligase_UBR4-like_[Biomphalaria_glabrata]	GO:0005488_GO:0005515_GO:0008270	LGUN_random_Scaffold88:24472:90977:-1|gene:BGLB016527	-19.17	-22.6
bgl-miR-1175-5p	BGLB016553-PA_PREDICTED:_uncharacterized_protein_LOC106056111_[Biomphalaria_glabrata]	NA	LG37_random_Scaffold216:116926:128098:1|gene:BGLB016553	-15.03	-20.8
bgl-miR-1175-5p	BGLB016588-PA_PREDICTED:_myosin_heavy_chain-_striated_muscle-like_isoform_X8_[Biomphalaria_glabrata]	GO:0003774_GO:0003777_GO:0005515_GO:0005524_GO:0007018_GO:0008017_GO:0016459_GO:0051015	LG2_random_Scaffold689:65448:108414:-1|gene:BGLB016588	-16.78	-19.3
bgl-miR-1175-5p	BGLB016588-PB_PREDICTED:_myosin_heavy_chain-_striated_muscle-like_isoform_X4_[Biomphalaria_glabrata]	GO:0003774_GO:0003777_GO:0005515_GO:0005524_GO:0007018_GO:0008017_GO:0016459_GO:0051015	LG2_random_Scaffold689:64835:108414:-1|gene:BGLB016588	-18.10	-21.7
bgl-miR-1175-5p	BGLB016588-PC_PREDICTED:_myosin_heavy_chain-_striated_muscle-like_isoform_X9_[Biomphalaria_glabrata]	GO:0003774_GO:0003777_GO:0005515_GO:0005524_GO:0007018_GO:0008017_GO:0016459_GO:0051015	LG2_random_Scaffold689:65448:108414:-1|gene:BGLB016588	-16.78	-19.3
bgl-miR-1175-5p	BGLB016588-PD_PREDICTED:_myosin_heavy_chain-_striated_muscle-like_isoform_X13_[Biomphalaria_glabrata]	GO:0003774_GO:0003777_GO:0005515_GO:0005524_GO:0007018_GO:0008017_GO:0016459_GO:0051015	LG2_random_Scaffold689:65448:108414:-1|gene:BGLB016588	-16.78	-19.3
bgl-miR-1175-5p	BGLB016588-PE_PREDICTED:_myosin_heavy_chain-_striated_muscle-like_isoform_X2_[Biomphalaria_glabrata]	GO:0003774_GO:0003777_GO:0005515_GO:0005524_GO:0007018_GO:0008017_GO:0016459_GO:0051015	LG2_random_Scaffold689:63158:108414:-1|gene:BGLB016588	-15.20	-19.0
bgl-miR-1175-5p	BGLB016588-PF_PREDICTED:_myosin_heavy_chain-_striated_muscle-like_isoform_X5_[Biomphalaria_glabrata]	GO:0003774_GO:0003777_GO:0005515_GO:0005524_GO:0007018_GO:0008017_GO:0016459_GO:0051015	LG2_random_Scaffold689:63826:108414:-1|gene:BGLB016588	-28.31	-30.9
bgl-miR-1175-5p	BGLB016588-PG_PREDICTED:_myosin_heavy_chain-_striated_muscle-like_isoform_X3_[Biomphalaria_glabrata]	GO:0003774_GO:0003777_GO:0005515_GO:0005524_GO:0007018_GO:0008017_GO:0016459_GO:0051015	LG2_random_Scaffold689:65448:108414:-1|gene:BGLB016588	-16.78	-19.3
bgl-miR-1175-5p	BGLB016588-PH_PREDICTED:_myosin_heavy_chain-_striated_muscle-like_isoform_X11_[Biomphalaria_glabrata]	GO:0003774_GO:0003777_GO:0005515_GO:0005524_GO:0007018_GO:0008017_GO:0016459_GO:0051015	LG2_random_Scaffold689:65448:108414:-1|gene:BGLB016588	-16.78	-19.3
bgl-miR-1175-5p	BGLB016588-PI_PREDICTED:_myosin_heavy_chain-_striated_muscle-like_isoform_X12_[Biomphalaria_glabrata]	GO:0003774_GO:0003777_GO:0005515_GO:0005524_GO:0007018_GO:0008017_GO:0016459_GO:0051015	LG2_random_Scaffold689:65448:108414:-1|gene:BGLB016588	-16.78	-19.3
bgl-miR-1175-5p	BGLB016588-PJ_PREDICTED:_myosin_heavy_chain-_striated_muscle-like_isoform_X10_[Biomphalaria_glabrata]	GO:0003774_GO:0003777_GO:0005515_GO:0005524_GO:0007018_GO:0008017_GO:0016459_GO:0051015	LG2_random_Scaffold689:65448:108414:-1|gene:BGLB016588	-16.78	-19.3
bgl-miR-1175-5p	BGLB016588-PK_PREDICTED:_myosin_heavy_chain-_striated_muscle-like_isoform_X7_[Biomphalaria_glabrata]	GO:0003774_GO:0003777_GO:0005515_GO:0005524_GO:0007018_GO:0008017_GO:0016459_GO:0051015	LG2_random_Scaffold689:65448:108414:-1|gene:BGLB016588	-16.78	-19.3
bgl-miR-1175-5p	BGLB016588-PL_PREDICTED:_myosin_heavy_chain-_striated_muscle-like_isoform_X1_[Biomphalaria_glabrata]	GO:0003774_GO:0003777_GO:0005515_GO:0005524_GO:0007018_GO:0008017_GO:0016459_GO:0051015	LG2_random_Scaffold689:65448:108414:-1|gene:BGLB016588	-16.78	-19.3
bgl-miR-1175-5p	BGLB016588-PM_PREDICTED:_myosin_heavy_chain-_striated_muscle-like_isoform_X6_[Biomphalaria_glabrata]	GO:0003774_GO:0003777_GO:0005515_GO:0005524_GO:0007018_GO:0008017_GO:0016459_GO:0051015	LG2_random_Scaffold689:65448:108414:-1|gene:BGLB016588	-16.78	-19.3
bgl-miR-1175-5p	BGLB016635-PA_PREDICTED:_sodium-dependent_phosphate_transport_protein_2B-like_[Biomphalaria_glabrata]	GO:0015321_GO:0016020_GO:0016021_GO:0044341	LGUN_random_Scaffold1362:29841:36152:1|gene:BGLB016635	-17.18	-23.4
bgl-miR-1175-5p	BGLB016751-PA_PREDICTED:_uncharacterized_protein_LOC106069243_[Biomphalaria_glabrata]	GO:0016021	LGUN_random_Scaffold2970:35819:41769:-1|gene:BGLB016751	-15.04	-20.1
bgl-miR-1175-5p	BGLB016907-PC_PREDICTED:_pecanex-like_protein_1_isoform_X4_[Biomphalaria_glabrata]	GO:0016021	LG78i_random_Scaffold227:73222:103259:-1|gene:BGLB016907	-18.70	-22.3
bgl-miR-1175-5p	BGLB016963-PA_PREDICTED:_TATA_box-binding_protein-like_protein_1_[Biomphalaria_glabrata]	GO:0003677_GO:0006352	LG4_random_Scaffold184:41316:47388:-1|gene:BGLB016963	-15.47	-20.2
bgl-miR-1175-5p	BGLB016980-PA_PREDICTED:_cytosolic_purine_5'-nucleotidase-like_isoform_X1_[Biomphalaria_glabrata]	GO:0046872	LGUN_random_Scaffold60:592493:609427:-1|gene:BGLB016980	-15.46	-21.2
bgl-miR-1175-5p	BGLB016980-PB_PREDICTED:_cytosolic_purine_5'-nucleotidase-like_isoform_X1_[Biomphalaria_glabrata]	GO:0046872	LGUN_random_Scaffold60:592493:608678:-1|gene:BGLB016980	-15.46	-21.2
bgl-miR-1175-5p	BGLB016980-PC_PREDICTED:_cytosolic_purine_5'-nucleotidase-like_isoform_X1_[Biomphalaria_glabrata]	GO:0046872	LGUN_random_Scaffold60:592493:608678:-1|gene:BGLB016980	-15.46	-21.2
bgl-miR-1175-5p	BGLB016980-PD_PREDICTED:_cytosolic_purine_5'-nucleotidase-like_isoform_X1_[Biomphalaria_glabrata]	GO:0046872	LGUN_random_Scaffold60:592493:608678:-1|gene:BGLB016980	-15.46	-21.2
bgl-miR-1175-5p	BGLB016980-PE_PREDICTED:_cytosolic_purine_5'-nucleotidase-like_isoform_X1_[Biomphalaria_glabrata]	GO:0046872	LGUN_random_Scaffold60:592493:608678:-1|gene:BGLB016980	-15.46	-21.2
bgl-miR-1175-5p	BGLB017060-PA_PREDICTED:_tubulin_polyglutamylase_TTLL7-like_[Biomphalaria_glabrata]	GO:0005524_GO:0006464	LG4_random_Scaffold8:1347442:1359951:1|gene:BGLB017060	-27.47	-20.9
bgl-miR-1175-5p	BGLB017642-PA_PREDICTED:_metabotropic_glutamate_receptor_3-like_[Biomphalaria_glabrata]	GO:0004930_GO:0007186_GO:0016021	LGUN_random_Scaffold274:86794:93293:1|gene:BGLB017642	-19.25	-24.4
bgl-miR-1175-5p	BGLB017703-PA_PREDICTED:_protein_still_life-_isoform_SIF_type_1-like_isoform_X1_[Biomphalaria_glabrata]	GO:0005085_GO:0005089_GO:0005515_GO:0005622_GO:0007165_GO:0035023_GO:0035556	LGUN_random_Scaffold290:57072:230734:1|gene:BGLB017703	-15.45	-19.8
bgl-miR-1175-5p	BGLB017703-PC_PREDICTED:_protein_still_life-_isoform_SIF_type_1-like_isoform_X1_[Biomphalaria_glabrata]	GO:0005085_GO:0005089_GO:0005515_GO:0005622_GO:0007165_GO:0035023_GO:0035556	LGUN_random_Scaffold290:57072:230734:1|gene:BGLB017703	-15.45	-19.8
bgl-miR-1175-5p	BGLB017703-PD_PREDICTED:_protein_still_life-_isoform_SIF_type_1-like_isoform_X1_[Biomphalaria_glabrata]	GO:0005085_GO:0005089_GO:0005515_GO:0005622_GO:0007165_GO:0035023_GO:0035556	LGUN_random_Scaffold290:57072:230734:1|gene:BGLB017703	-15.45	-19.8
bgl-miR-1175-5p	BGLB017703-PF_PREDICTED:_protein_still_life-_isoform_SIF_type_1-like_isoform_X1_[Biomphalaria_glabrata]	GO:0005085_GO:0005089_GO:0005515_GO:0005622_GO:0007165_GO:0035023_GO:0035556	LGUN_random_Scaffold290:57072:230734:1|gene:BGLB017703	-15.45	-19.8
bgl-miR-1175-5p	BGLB018792-PA_PREDICTED:_oocyte_zinc_finger_protein_XlCOF6-like_isoform_X1_[Biomphalaria_glabrata]	GO:0003676	LG20_random_Scaffold204:55670:59253:-1|gene:BGLB018792	-37.55	-27.5
bgl-miR-1175-5p	BGLB019085-PA_PREDICTED:_beta-1-3-galactosyltransferase_1-like_[Biomphalaria_glabrata]	GO:0000139_GO:0006486_GO:0008378_GO:0016020_GO:0016021	Hexosyltransferase|protein_coding|LGUN_random_Scaffold4015:1269:2303:1|gene:BGLB019085	-17.12	-21.8
bgl-miR-1175-5p	BGLB019117-PA_PREDICTED:_uncharacterized_protein_LOC106056971_[Biomphalaria_glabrata]	GO:0016021_GO:0055085	LG78i_random_Scaffold144:280189:290467:1|gene:BGLB019117	-32.97	-20.8
bgl-miR-1175-5p	BGLB019129-PA_PREDICTED:_DNA_repair_endonuclease_XPF-like_isoform_X2_[Biomphalaria_glabrata]	GO:0003677_GO:0004518	LG4_random_Scaffold97:17564:35364:-1|gene:BGLB019129	-16.04	-19.6
bgl-miR-1175-5p	BGLB019129-PB_PREDICTED:_DNA_repair_endonuclease_XPF-like_isoform_X1_[Biomphalaria_glabrata]	GO:0003677_GO:0004518	LG4_random_Scaffold97:17564:35364:-1|gene:BGLB019129	-16.04	-19.6
bgl-miR-1175-5p	BGLB019188-PA_PREDICTED:_serine/threonine-protein_phosphatase_4_regulatory_subunit_4-like_isoform_X1_[Biomphalaria_glabrata]	GO:0005488	LG78i_random_Scaffold11:871752:938027:-1|gene:BGLB019188	-17.55	-21.6
bgl-miR-1175-5p	BGLB019188-PB_PREDICTED:_serine/threonine-protein_phosphatase_4_regulatory_subunit_4-like_isoform_X5_[Biomphalaria_glabrata]	GO:0005488	LG78i_random_Scaffold11:871752:938027:-1|gene:BGLB019188	-17.55	-21.6
bgl-miR-1175-5p	BGLB019188-PC_PREDICTED:_serine/threonine-protein_phosphatase_4_regulatory_subunit_4-like_isoform_X4_[Biomphalaria_glabrata]	GO:0005488	LG78i_random_Scaffold11:871752:938027:-1|gene:BGLB019188	-17.55	-21.6
bgl-miR-1175-5p	BGLB019188-PD_PREDICTED:_serine/threonine-protein_phosphatase_4_regulatory_subunit_4-like_isoform_X6_[Biomphalaria_glabrata]	GO:0005488	LG78i_random_Scaffold11:871752:972872:-1|gene:BGLB019188	-17.55	-21.6
bgl-miR-1175-5p	BGLB019188-PE_PREDICTED:_serine/threonine-protein_phosphatase_4_regulatory_subunit_4-like_isoform_X3_[Biomphalaria_glabrata]	GO:0005488	LG78i_random_Scaffold11:871752:938027:-1|gene:BGLB019188	-17.55	-21.6
bgl-miR-1175-5p	BGLB019188-PF_PREDICTED:_serine/threonine-protein_phosphatase_4_regulatory_subunit_4-like_isoform_X2_[Biomphalaria_glabrata]	GO:0005488	LG78i_random_Scaffold11:871752:938027:-1|gene:BGLB019188	-17.55	-21.6
bgl-miR-1175-5p	BGLB019188-PG_PREDICTED:_serine/threonine-protein_phosphatase_4_regulatory_subunit_4-like_isoform_X1_[Biomphalaria_glabrata]	GO:0005488	LG78i_random_Scaffold11:871752:938027:-1|gene:BGLB019188	-17.55	-21.6
bgl-miR-1175-5p	BGLB019188-PH_PREDICTED:_serine/threonine-protein_phosphatase_4_regulatory_subunit_4-like_isoform_X1_[Biomphalaria_glabrata]	GO:0005488	LG78i_random_Scaffold11:871752:922891:-1|gene:BGLB019188	-17.55	-21.6
bgl-miR-1175-5p	BGLB019188-PI_PREDICTED:_serine/threonine-protein_phosphatase_4_regulatory_subunit_4-like_isoform_X1_[Biomphalaria_glabrata]	GO:0005488	LG78i_random_Scaffold11:871752:938027:-1|gene:BGLB019188	-17.55	-21.6
bgl-miR-1175-5p	BGLB019862-PA_PREDICTED:_histone-binding_protein_N1/N2-like_isoform_X2_[Biomphalaria_glabrata]	GO:0005515	LGUN_random_Scaffold19:943278:957535:-1|gene:BGLB019862	-16.96	-21.0
bgl-miR-1175-5p	BGLB019862-PB_PREDICTED:_histone-binding_protein_N1/N2-like_isoform_X1_[Biomphalaria_glabrata]	GO:0005515	LGUN_random_Scaffold19:943278:957535:-1|gene:BGLB019862	-16.96	-21.0
bgl-miR-1175-5p	BGLB019980-PA_PREDICTED:_Usher_syndrome_type-1G_protein_homolog_[Biomphalaria_glabrata]	GO:0005515_GO:0007605_GO:0050953_GO:0050957	LGUN_random_Scaffold550980:1283:3189:1|gene:BGLB019980	-16.37	-21.0
bgl-miR-1175-5p	BGLB020083-PA_PREDICTED:_LOW_QUALITY_PROTEIN:_uncharacterized_protein_LOC106057109_[Biomphalaria_glabrata]	NA	LG78i_random_Scaffold1754:15914:41636:1|gene:BGLB020083	-16.26	-20.8
bgl-miR-1175-5p	BGLB020246-PA_PREDICTED:_uncharacterized_protein_LOC106063848_[Biomphalaria_glabrata]	NA	LGUN_random_Scaffold1810:6547:9672:1|gene:BGLB020246	-15.85	-21.4
bgl-miR-1175-5p	BGLB020282-PA_PREDICTED:_nucleoporin_p54-like_[Biomphalaria_glabrata]	GO:0005643	LGUN_random_Scaffold15:926054:934905:1|gene:BGLB020282	-19.43	-25.2
bgl-miR-1175-5p	BGLB020282-PB_PREDICTED:_nucleoporin_p54-like_[Biomphalaria_glabrata]	GO:0005643	LGUN_random_Scaffold15:926054:934905:1|gene:BGLB020282	-19.43	-25.2
bgl-miR-1175-5p	BGLB020672-PA_PREDICTED:_myosin-9-like_[Biomphalaria_glabrata]	NA	LGUN_random_Scaffold31:489177:494962:-1|gene:BGLB020672	-16.84	-20.7
bgl-miR-1175-5p	BGLB020726-PA_PREDICTED:_serum_paraoxonase/arylesterase_2-like_[Biomphalaria_glabrata]	GO:0004064	LGUN_random_Scaffold134:222570:231928:-1|gene:BGLB020726	-15.02	-21.5
bgl-miR-1175-5p	BGLB020971-PA_PREDICTED:_signal_transducer_and_activator_of_transcription_C-like_[Biomphalaria_glabrata]	NA	LGUN_random_Scaffold5970:7483:9741:1|gene:BGLB020971	-18.17	-25.0
bgl-miR-1175-5p	BGLB021329-PA_PREDICTED:_protein_CREBRF_homolog_isoform_X1_[Biomphalaria_glabrata]	GO:0003700_GO:0006355	LGUN_random_Scaffold28:22112:28904:1|gene:BGLB021329	-16.92	-22.4
bgl-miR-1175-5p	BGLB021329-PB_PREDICTED:_protein_CREBRF_homolog_isoform_X1_[Biomphalaria_glabrata]	GO:0003700_GO:0006355	LGUN_random_Scaffold28:22791:28904:1|gene:BGLB021329	-16.92	-22.4
bgl-miR-1175-5p	BGLB021401-PA_PREDICTED:_protein_C9orf72-like_isoform_X1_[Biomphalaria_glabrata]	GO:0005085	LGUN_random_Scaffold178:62528:70929:-1|gene:BGLB021401	-15.94	-20.5
bgl-miR-1175-5p	BGLB021484-PA_PREDICTED:_uncharacterized_protein_LOC106054033_[Biomphalaria_glabrata]	GO:0009607_GO:0016021	LG17_random_Scaffold935:116269:116955:-1|gene:BGLB021484	-16.59	-22.3
bgl-miR-1175-5p	BGLB021484-PB_PREDICTED:_uncharacterized_protein_LOC106054033_[Biomphalaria_glabrata]	GO:0009607_GO:0016021	LG17_random_Scaffold935:116269:116955:-1|gene:BGLB021484	-16.59	-22.3
bgl-miR-1175-5p	BGLB021655-PA_PREDICTED:_sodium-coupled_monocarboxylate_transporter_1-like_[Biomphalaria_glabrata]	GO:0016020_GO:0016021_GO:0022857_GO:0055085	LGUN_random_Scaffold7887:9416:12013:-1|gene:BGLB021655	-15.50	-21.1
bgl-miR-1175-5p	BGLB022001-PA_PREDICTED:_universal_stress_protein_YxiE-like-_partial_[Biomphalaria_glabrata]	GO:0006950	LGUN_random_Scaffold10107:911:7547:1|gene:BGLB022001	-19.46	-25.8
bgl-miR-1175-5p	BGLB022095-PA_PREDICTED:_uncharacterized_protein_LOC106073910_[Biomphalaria_glabrata]	NA	LGUN_random_Scaffold4707:4687:6167:1|gene:BGLB022095	-94.75	-19.4
bgl-miR-1175-5p	BGLB022306-PA_PREDICTED:_nose_resistant_to_fluoxetine_protein_6-like_[Biomphalaria_glabrata]	NA	LGUN_random_Scaffold7560:10388:12206:1|gene:BGLB022306	-17.48	-20.5
bgl-miR-1175-5p	BGLB022669-PA_PREDICTED:_uncharacterized_protein_LOC106073029_isoform_X3_[Biomphalaria_glabrata]	GO:0016021	LGUN_random_Scaffold43:689026:741160:-1|gene:BGLB022669	-15.51	-21.5
bgl-miR-1175-5p	BGLB022669-PB_PREDICTED:_uncharacterized_protein_LOC106073029_isoform_X1_[Biomphalaria_glabrata]	GO:0016021	LGUN_random_Scaffold43:689026:755407:-1|gene:BGLB022669	-15.51	-21.5
bgl-miR-1175-5p	BGLB022669-PC_PREDICTED:_uncharacterized_protein_LOC106073029_isoform_X2_[Biomphalaria_glabrata]	GO:0016021	LGUN_random_Scaffold43:689026:755407:-1|gene:BGLB022669	-15.51	-21.5
bgl-miR-1175-5p	BGLB022699-PA_PREDICTED:_uncharacterized_protein_LOC106067314_[Biomphalaria_glabrata]	NA	LGUN_random_Scaffold25:272457:278559:1|gene:BGLB022699	-22.83	-27.3
bgl-miR-1175-5p	BGLB023047-PA_PREDICTED:_protein_FAM69C-like_[Biomphalaria_glabrata]	GO:0016021	LGUN_random_Scaffold5148:27054:32679:-1|gene:BGLB023047	-16.08	-19.1
bgl-miR-1175-5p	BGLB023047-PB_PREDICTED:_protein_FAM69C-like_[Biomphalaria_glabrata]	GO:0016021	LGUN_random_Scaffold5148:27054:32679:-1|gene:BGLB023047	-16.08	-19.1
bgl-miR-1175-5p	BGLB023047-PC_PREDICTED:_protein_FAM69C-like_[Biomphalaria_glabrata]	GO:0016021	LGUN_random_Scaffold5148:27054:32679:-1|gene:BGLB023047	-16.08	-19.1
bgl-miR-1175-5p	BGLB023047-PD_PREDICTED:_protein_FAM69C-like_[Biomphalaria_glabrata]	GO:0016021	LGUN_random_Scaffold5148:27054:32679:-1|gene:BGLB023047	-16.08	-19.1
bgl-miR-1175-5p	BGLB023047-PE_PREDICTED:_protein_FAM69C-like_[Biomphalaria_glabrata]	GO:0016021	LGUN_random_Scaffold5148:27054:32679:-1|gene:BGLB023047	-16.08	-19.1
bgl-miR-1175-5p	BGLB023202-PA_PREDICTED:_G-protein-signaling_modulator_2-like-_partial_[Biomphalaria_glabrata]	GO:0005515_GO:0030695	LGUN_random_Scaffold3142:1186:14536:1|gene:BGLB023202	-18.32	-24.4
bgl-miR-1175-5p	BGLB023548-PA_PREDICTED:_uncharacterized_protein_LOC106059204-_partial_[Biomphalaria_glabrata]	GO:0016021	LGUN_random_Scaffold1170:49533:94743:-1|gene:BGLB023548	-18.15	-22.5
bgl-miR-1175-5p	BGLB023618-PA_PREDICTED:_troponin_T-like_[Biomphalaria_glabrata]	GO:0005861_GO:0006937	LGUN_random_Scaffold6022:14790:29802:-1|gene:BGLB023618	-15.59	-22.0
bgl-miR-1175-5p	BGLB023660-PA_PREDICTED:_LOW_QUALITY_PROTEIN:_eukaryotic_translation_initiation_factor_2-alpha_kinase_4-like_[Biomphalaria_glabrata]	NA	LGUN_random_Scaffold26958:657:2367:-1|gene:BGLB023660	-15.19	-23.2
bgl-miR-1175-5p	BGLB023669-PA_PREDICTED:_uncharacterized_protein_LOC106076867_isoform_X1_[Biomphalaria_glabrata]	GO:0042981_GO:0043065	LG11_random_Scaffold4504:118:15353:1|gene:BGLB023669	-18.66	-22.9
bgl-miR-1175-5p	BGLB023669-PB_PREDICTED:_uncharacterized_protein_LOC106076867_isoform_X2_[Biomphalaria_glabrata]	GO:0042981	LG11_random_Scaffold4504:118:15353:1|gene:BGLB023669	-18.66	-22.9
bgl-miR-1175-5p	BGLB023676-PA_PREDICTED:_uncharacterized_protein_LOC106069611_[Biomphalaria_glabrata]	GO:0008528_GO:0016021	LGUN_random_Scaffold3085:42505:45714:1|gene:BGLB023676	-18.45	-23.2
bgl-miR-1175-5p	BGLB023721-PB_PREDICTED:_alkaline_ceramidase_3-like_[Biomphalaria_glabrata]	GO:0006672_GO:0016021_GO:0016811_GO:0017040_GO:0102121	Alkaline_ceramidase|protein_coding|LGUN_random_Scaffold4740:24079:35341:-1|gene:BGLB023721	-17.26	-22.0
bgl-miR-1175-5p	BGLB023935-PA_PREDICTED:_ADP-ribosylation_factor_GTPase-activating_protein_2-like_[Biomphalaria_glabrata]	GO:0005096_GO:0046872	LG11_random_Scaffold4:1369398:1387166:-1|gene:BGLB023935	-24.28	-27.0
bgl-miR-1175-5p	BGLB023938-PA_PREDICTED:_nesprin-1-like_isoform_X3_[Biomphalaria_glabrata]	GO:0005515_GO:0005635_GO:0016021_GO:0034993_GO:0051015_GO:0090286	LGUN_random_Scaffold319:81951:98725:-1|gene:BGLB023938	-24.18	-26.8
bgl-miR-1175-5p	BGLB023938-PB_PREDICTED:_nesprin-1-like_isoform_X2_[Biomphalaria_glabrata]	GO:0005515_GO:0005635_GO:0016021_GO:0034993_GO:0051015_GO:0090286	LGUN_random_Scaffold319:81951:98725:-1|gene:BGLB023938	-24.18	-26.8
bgl-miR-1175-5p	BGLB023938-PC_PREDICTED:_nesprin-1-like_isoform_X5_[Biomphalaria_glabrata]	GO:0005515_GO:0005635_GO:0016021_GO:0034993_GO:0051015_GO:0090286	LGUN_random_Scaffold319:81951:98725:-1|gene:BGLB023938	-24.18	-26.8
bgl-miR-1175-5p	BGLB023938-PE_PREDICTED:_nesprin-1-like_isoform_X1_[Biomphalaria_glabrata]	GO:0005515_GO:0005635_GO:0016021_GO:0034993_GO:0051015_GO:0090286	LGUN_random_Scaffold319:81951:98725:-1|gene:BGLB023938	-24.18	-26.8
bgl-miR-1175-5p	BGLB023938-PF_PREDICTED:_nesprin-1-like_isoform_X2_[Biomphalaria_glabrata]	GO:0005515_GO:0005635_GO:0016021_GO:0034993_GO:0051015_GO:0090286	LGUN_random_Scaffold319:81951:98725:-1|gene:BGLB023938	-24.18	-26.8
bgl-miR-1175-5p	BGLB024208-PA_PREDICTED:_structural_maintenance_of_chromosomes_flexible_hinge_domain-containing_protein_1-like_[Biomphalaria_glabrata]	GO:0005515_GO:0005524_GO:0005694_GO:0051276	LGUN_random_Scaffold1056:78012:81675:-1|gene:BGLB024208	-24.98	-28.3
bgl-miR-1175-5p	BGLB024263-PA_PREDICTED:_uncharacterized_protein_LOC106051918_[Biomphalaria_glabrata]	NA	LGUN_random_Scaffold8144:30557:35124:-1|gene:BGLB024263	-18.40	-22.5
bgl-miR-1175-5p	BGLB024263-PB_PREDICTED:_uncharacterized_protein_LOC106051918_[Biomphalaria_glabrata]	NA	LGUN_random_Scaffold8144:30557:35124:-1|gene:BGLB024263	-18.40	-22.5
bgl-miR-1175-5p	BGLB024318-PA_PREDICTED:_neuroglian-like_isoform_X1_[Biomphalaria_glabrata]	GO:0005515_GO:0016021	LGUN_random_Scaffold386:153925:185062:1|gene:BGLB024318	-33.99	-23.2
bgl-miR-1175-5p	BGLB024318-PB_PREDICTED:_neuroglian-like_isoform_X3_[Biomphalaria_glabrata]	GO:0005515_GO:0016021	LGUN_random_Scaffold386:153925:185062:1|gene:BGLB024318	-33.99	-23.2
bgl-miR-1175-5p	BGLB024318-PC_PREDICTED:_neuroglian-like_isoform_X4_[Biomphalaria_glabrata]	GO:0005515_GO:0016021	LGUN_random_Scaffold386:153925:185062:1|gene:BGLB024318	-33.99	-23.2
bgl-miR-1175-5p	BGLB024318-PD_PREDICTED:_neuroglian-like_isoform_X2_[Biomphalaria_glabrata]	GO:0005515_GO:0016021	LGUN_random_Scaffold386:153925:185062:1|gene:BGLB024318	-33.99	-23.2
bgl-miR-1175-5p	BGLB024563-PA_PREDICTED:_charged_multivesicular_body_protein_2b-A-like_[Biomphalaria_glabrata]	GO:0007034	LGUN_random_Scaffold10:84361:89346:1|gene:BGLB024563	-16.92	-20.1
bgl-miR-1175-5p	BGLB025373-PA_PREDICTED:_leucine-rich_repeat-containing_G-protein_coupled_receptor_4-like_[Biomphalaria_glabrata]	GO:0005515	LG78i_random_Scaffold68:102304:103842:-1|gene:BGLB025373	-17.27	-23.4
bgl-miR-1175-5p	BGLB025840-PA_PREDICTED:_nck-associated_protein_1-like-_partial_[Biomphalaria_glabrata]	NA	LG24_random_Scaffold76:585709:626074:-1|gene:BGLB025840	-18.24	-21.3
bgl-miR-1175-5p	BGLB026447-PA_PREDICTED:_uncharacterized_protein_LOC106060185_[Biomphalaria_glabrata]	GO:0005515	LGUN_random_Scaffold132:243581:250474:-1|gene:BGLB026447	-15.21	-18.4
bgl-miR-1175-5p	BGLB026516-PA_PREDICTED:_orexin_receptor_type_2-like_[Biomphalaria_glabrata]	GO:0004930_GO:0007186_GO:0016021	LGUN_random_Scaffold684:182937:187228:1|gene:BGLB026516	-17.50	-25.4
bgl-miR-1175-5p	BGLB026516-PB_PREDICTED:_orexin_receptor_type_2-like_[Biomphalaria_glabrata]	GO:0004930_GO:0007186_GO:0016021	LGUN_random_Scaffold684:182937:187228:1|gene:BGLB026516	-17.50	-25.4
bgl-miR-1175-5p	BGLB026595-PA_PREDICTED:_selenoprotein_O-like_isoform_X2_[Biomphalaria_glabrata]	NA	LGUN_random_Scaffold502:25652:30763:-1|gene:BGLB026595	-18.86	-22.6
bgl-miR-1175-5p	BGLB026595-PB_PREDICTED:_selenoprotein_O-like_isoform_X1_[Biomphalaria_glabrata]	NA	LGUN_random_Scaffold502:25652:30763:-1|gene:BGLB026595	-18.86	-22.6
bgl-miR-1175-5p	BGLB026913-PA_PREDICTED:_pyruvyl_transferase_1-like_[Biomphalaria_glabrata]	NA	LG4_random_Scaffold16:1087738:1088967:-1|gene:BGLB026913	-30.67	-20.6
bgl-miR-1175-5p	BGLB026929-PA_PREDICTED:_myosin_light_chain_kinase-_smooth_muscle-like_[Biomphalaria_glabrata]	NA	LG56i_random_Scaffold1850:60743:68971:-1|gene:BGLB026929	-34.24	-23.5
bgl-miR-1175-5p	BGLB026965-PA_PREDICTED:_protein_rolling_stone-like_isoform_X1_[Biomphalaria_glabrata]	GO:0016021	LGUN_random_Scaffold7082:10383:15362:1|gene:BGLB026965	-18.81	-22.6
bgl-miR-1175-5p	BGLB026965-PB_PREDICTED:_protein_rolling_stone-like_isoform_X1_[Biomphalaria_glabrata]	GO:0016021	LGUN_random_Scaffold7082:10383:15362:1|gene:BGLB026965	-18.81	-22.6
bgl-miR-1175-5p	BGLB026965-PC_PREDICTED:_protein_rolling_stone-like_isoform_X2_[Biomphalaria_glabrata]	GO:0016021	LGUN_random_Scaffold7082:10383:15362:1|gene:BGLB026965	-18.81	-22.6
bgl-miR-1175-5p	BGLB027185-PA_PREDICTED:_uncharacterized_protein_LOC106079982_isoform_X1_[Biomphalaria_glabrata]	GO:0005164_GO:0005515_GO:0006955_GO:0016020_GO:0016021	LGUN_random_Scaffold674:34227:44388:1|gene:BGLB027185	-41.96	-25.4
bgl-miR-1175-5p	BGLB027185-PB_PREDICTED:_uncharacterized_protein_LOC106079982_isoform_X1_[Biomphalaria_glabrata]	GO:0005164_GO:0005515_GO:0006955_GO:0016020_GO:0016021	LGUN_random_Scaffold674:32992:44388:1|gene:BGLB027185	-41.96	-25.4
bgl-miR-1175-5p	BGLB027185-PC_PREDICTED:_uncharacterized_protein_LOC106079982_isoform_X1_[Biomphalaria_glabrata]	GO:0005164_GO:0005515_GO:0006955_GO:0016020_GO:0016021	LGUN_random_Scaffold674:32992:44388:1|gene:BGLB027185	-41.96	-25.4
bgl-miR-1175-5p	BGLB027210-PA_PREDICTED:_LOW_QUALITY_PROTEIN:_ankyrin_repeat_domain-containing_protein_13C-like_[Biomphalaria_glabrata]	GO:0005515	LG4_random_Scaffold285:143869:154390:-1|gene:BGLB027210	-15.21	-21.6
bgl-miR-1175-5p	BGLB027226-PA_PREDICTED:_uncharacterized_protein_LOC106057032_isoform_X1_[Biomphalaria_glabrata]	NA	LG78i_random_Scaffold371:66781:79113:-1|gene:BGLB027226	-15.58	-20.5
bgl-miR-1175-5p	BGLB027226-PB_PREDICTED:_uncharacterized_protein_LOC106057032_isoform_X2_[Biomphalaria_glabrata]	NA	LG78i_random_Scaffold371:66781:76774:-1|gene:BGLB027226	-15.58	-20.5
bgl-miR-1175-5p	BGLB027226-PC_PREDICTED:_uncharacterized_protein_LOC106057032_isoform_X1_[Biomphalaria_glabrata]	NA	LG78i_random_Scaffold371:66781:79113:-1|gene:BGLB027226	-15.58	-20.5
bgl-miR-1175-5p	BGLB027226-PD_PREDICTED:_uncharacterized_protein_LOC106057032_isoform_X1_[Biomphalaria_glabrata]	NA	LG78i_random_Scaffold371:66781:79113:-1|gene:BGLB027226	-15.58	-20.5
bgl-miR-1175-5p	BGLB027226-PE_PREDICTED:_uncharacterized_protein_LOC106057032_isoform_X3_[Biomphalaria_glabrata]	NA	LG78i_random_Scaffold371:66781:79113:-1|gene:BGLB027226	-15.58	-20.5
bgl-miR-1175-5p	BGLB027442-PA_PREDICTED:_uncharacterized_protein_LOC106070740_[Biomphalaria_glabrata]	NA	LG6_random_Scaffold3684:12123:35811:-1|gene:BGLB027442	-17.26	-21.4
bgl-miR-1175-5p	BGLB027754-PA_PREDICTED:_rho_guanine_nucleotide_exchange_factor_10-like_[Biomphalaria_glabrata]	GO:0005089_GO:0035023	LG3_random_Scaffold688:8109:26407:-1|gene:BGLB027754	-17.40	-22.9
bgl-miR-1175-5p	BGLB028214-PA_PREDICTED:_uncharacterized_protein_LOC106060702_[Biomphalaria_glabrata]	NA	LG4_random_Scaffold46:334943:335888:-1|gene:BGLB028214	-19.85	-22.7
bgl-miR-1175-5p	BGLB028218-PE_PREDICTED:_uncharacterized_protein_LOC106073217_[Biomphalaria_glabrata]	GO:0005515	LGUN_random_Scaffold4403:37864:42297:1|gene:BGLB028218	-16.77	-24.3
bgl-miR-1175-5p	BGLB028319-PA_PREDICTED:_neuropilin-1-like_[Biomphalaria_glabrata]	NA	LGUN_random_Scaffold2618:7618:19654:-1|gene:BGLB028319	-17.30	-20.6
bgl-miR-1175-5p	BGLB028361-PA_PREDICTED:_uncharacterized_protein_LOC106065856_[Biomphalaria_glabrata]	NA	LGUN_random_Scaffold21525:460:2562:1|gene:BGLB028361	-15.21	-18.4
bgl-miR-1175-5p	BGLB028707-PA_PREDICTED:_actin_cytoskeleton-regulatory_complex_protein_PAN1-like_[Biomphalaria_glabrata]	GO:0031110	LGUN_random_Scaffold19:468276:472949:1|gene:BGLB028707	-16.94	-22.5
bgl-miR-1175-5p	BGLB028972-PA_PREDICTED:_toll-like_receptor_3_[Biomphalaria_glabrata]	GO:0005515_GO:0007165_GO:0016021	LG29_random_Scaffold106:108058:122239:1|gene:BGLB028972	-20.31	-25.4
bgl-miR-1175-5p	BGLB028978-PA_PREDICTED:_uncharacterized_protein_LOC106073031_[Biomphalaria_glabrata]	NA	LGUN_random_Scaffold43:779276:787694:1|gene:BGLB028978	-18.51	-23.2
bgl-miR-1175-5p	BGLB029145-PA_PREDICTED:_D(2)_dopamine_receptor-like_[Biomphalaria_glabrata]	GO:0004930_GO:0007186_GO:0016021	LGUN_random_Scaffold7100:7601:12588:1|gene:BGLB029145	-15.93	-21.5
bgl-miR-1175-5p	BGLB029336-PA_PREDICTED:_rab-like_protein_2A_[Biomphalaria_glabrata]	GO:0003924_GO:0005525	LGUN_random_Scaffold10:572696:580321:-1|gene:BGLB029336	-18.96	-24.0
bgl-miR-1175-5p	BGLB029465-PA_PREDICTED:_Down_syndrome_cell_adhesion_molecule-like_protein_1_[Biomphalaria_glabrata]	GO:0005515_GO:0016021	LGUN_random_Scaffold1848:17993:74341:1|gene:BGLB029465	-16.91	-23.9
bgl-miR-1175-5p	BGLB030100-PC_PREDICTED:_uncharacterized_protein_LOC106056966_isoform_X2_[Biomphalaria_glabrata]	GO:0006508_GO:0008236	LG2_random_Scaffold727:155769:157399:1|gene:BGLB030100	-15.21	-19.7
bgl-miR-1175-5p	BGLB030100-PF_PREDICTED:_uncharacterized_protein_LOC106056966_isoform_X2_[Biomphalaria_glabrata]	GO:0006508_GO:0008236	LG2_random_Scaffold727:155581:157399:1|gene:BGLB030100	-15.21	-19.7
bgl-miR-1175-5p	BGLB030201-PA_PREDICTED:_epithelial_splicing_regulatory_protein_1-like_[Biomphalaria_glabrata]	GO:0003676	LGUN_random_Scaffold7840:12090:31073:1|gene:BGLB030201	-16.74	-24.3
bgl-miR-1175-5p	BGLB030201-PB_PREDICTED:_epithelial_splicing_regulatory_protein_1-like_[Biomphalaria_glabrata]	GO:0003676	LGUN_random_Scaffold7840:12090:31073:1|gene:BGLB030201	-16.74	-24.3
bgl-miR-1175-5p	BGLB030507-PB_PREDICTED:_collagen_alpha-5(VI)_chain-like_isoform_X1_[Biomphalaria_glabrata]	NA	LGUN_random_Scaffold8711:839:19157:-1|gene:BGLB030507	-15.03	-20.1
bgl-miR-1175-5p	BGLB030548-PA_PREDICTED:_poly_[ADP-ribose]_polymerase_14-like_[Biomphalaria_glabrata]	NA	LGUN_random_Scaffold37631:275:727:1|gene:BGLB030548	-15.50	-21.1
bgl-miR-1175-5p	BGLB030569-PA_PREDICTED:_uncharacterized_protein_LOC106078862_isoform_X2_[Biomphalaria_glabrata]	GO:0016021	LGUN_random_Scaffold6098:33148:50221:-1|gene:BGLB030569	-15.36	-20.1
bgl-miR-1175-5p	BGLB030569-PB_PREDICTED:_neural_proliferation_differentiation_and_control_protein_1-like_isoform_X1_[Biomphalaria_glabrata]	GO:0016021	LGUN_random_Scaffold6098:33148:50221:-1|gene:BGLB030569	-15.36	-20.1
bgl-miR-1175-5p	BGLB030654-PA_PREDICTED:_stimulated_by_retinoic_acid_gene_6_protein_homolog_[Biomphalaria_glabrata]	GO:0016021	LG17_random_Scaffold37:390361:392349:1|gene:BGLB030654	-19.96	-24.5
bgl-miR-1175-5p	BGLB030654-PB_PREDICTED:_stimulated_by_retinoic_acid_gene_6_protein_homolog_[Biomphalaria_glabrata]	GO:0016021	LG17_random_Scaffold37:390361:392349:1|gene:BGLB030654	-19.96	-24.5
bgl-miR-1175-5p	BGLB030654-PC_PREDICTED:_stimulated_by_retinoic_acid_gene_6_protein_homolog_[Biomphalaria_glabrata]	GO:0016021	LG17_random_Scaffold37:390361:392349:1|gene:BGLB030654	-19.96	-24.5
bgl-miR-1175-5p	BGLB030654-PD_PREDICTED:_stimulated_by_retinoic_acid_gene_6_protein_homolog_[Biomphalaria_glabrata]	GO:0016021	LG17_random_Scaffold37:390361:392349:1|gene:BGLB030654	-19.96	-24.5
bgl-miR-1175-5p	BGLB030654-PE_PREDICTED:_stimulated_by_retinoic_acid_gene_6_protein_homolog_[Biomphalaria_glabrata]	GO:0016021	LG17_random_Scaffold37:390361:392349:1|gene:BGLB030654	-19.96	-24.5
bgl-miR-1175-5p	BGLB030881-PA_PREDICTED:_uncharacterized_protein_LOC106053738_[Biomphalaria_glabrata]	GO:0005515	LGUN_random_Scaffold9715:10545:20073:1|gene:BGLB030881	-18.02	-24.3
bgl-miR-1175-5p	BGLB030893-PA_PREDICTED:_transmembrane_protein_192-like_[Biomphalaria_glabrata]	GO:0016021	LGUN_random_Scaffold3907:4852:14496:1|gene:BGLB030893	-16.03	-20.1
bgl-miR-1175-5p	BGLB030943-PA_PREDICTED:_arachidonate_5-lipoxygenase-like_[Biomphalaria_glabrata]	GO:0016702_GO:0046872_GO:0055114	LGUN_random_Scaffold4768:2691:12612:1|gene:BGLB030943	-15.21	-21.5
bgl-miR-1175-5p	BGLB030951-PA_PREDICTED:_uncharacterized_protein_LOC106067860_[Biomphalaria_glabrata]	GO:0016021	LGUN_random_Scaffold2638:33512:39437:-1|gene:BGLB030951	-15.03	-20.1
bgl-miR-1175-5p	BGLB031248-PC_PREDICTED:_uncharacterized_protein_LOC106069790_isoform_X2_[Biomphalaria_glabrata]	NA	LGUN_random_Scaffold3139:1459:24128:-1|gene:BGLB031248	-20.45	-24.2
bgl-miR-1175-5p	BGLB031352-PA_PREDICTED:_laminin_subunit_gamma-1-like_[Biomphalaria_glabrata]	NA	LGUN_random_Scaffold11874:935:3972:1|gene:BGLB031352	-16.51	-22.0
bgl-miR-1175-5p	BGLB031531-PA_PREDICTED:_UPF0047_protein_YjbQ-like_[Biomphalaria_glabrata]	NA	LG19i_random_Scaffold3:797916:803541:-1|gene:BGLB031531	-15.90	-22.0
bgl-miR-1175-5p	BGLB032052-PB_PREDICTED:_serine_incorporator_1-like_isoform_X1_[Biomphalaria_glabrata]	GO:0016020_GO:0016021	LGUN_random_Scaffold1:641358:667403:-1|gene:BGLB032052	-17.73	-26.1
bgl-miR-1175-5p	BGLB032052-PD_PREDICTED:_serine_incorporator_1-like_isoform_X1_[Biomphalaria_glabrata]	GO:0016020_GO:0016021	LGUN_random_Scaffold1:641358:667403:-1|gene:BGLB032052	-17.73	-26.1
bgl-miR-1175-5p	BGLB032217-PA_PREDICTED:_uncharacterized_protein_LOC106056538_[Biomphalaria_glabrata]	NA	LG5i_random_Scaffold95:172765:175565:-1|gene:BGLB032217	-16.63	-20.9
bgl-miR-1175-5p	BGLB032452-PA_PREDICTED:_uncharacterized_protein_LOC106064042_[Biomphalaria_glabrata]	NA	LGUN_random_Scaffold1847:15124:17385:-1|gene:BGLB032452	-15.55	-19.2
bgl-miR-1175-5p	BGLB032542-PA_PREDICTED:_TIMELESS-interacting_protein-like_[Biomphalaria_glabrata]	GO:0005634_GO:0006974_GO:0007049_GO:0048478	LGUN_random_Scaffold8353:3619:8557:1|gene:BGLB032542	-20.29	-27.4
bgl-miR-1175-5p	BGLB032565-PB_PREDICTED:_pleckstrin_homology_domain-containing_family_D_member_1-like_isoform_X1_[Biomphalaria_glabrata]	NA	LG18_random_Scaffold355:46429:66799:1|gene:BGLB032565	-15.25	-24.5
bgl-miR-1175-5p	BGLB032565-PD_PREDICTED:_pleckstrin_homology_domain-containing_family_D_member_1-like_isoform_X2_[Biomphalaria_glabrata]	NA	LG18_random_Scaffold355:46429:66799:1|gene:BGLB032565	-15.25	-24.5
bgl-miR-1175-5p	BGLB032578-PA_PREDICTED:_uncharacterized_protein_LOC106066321_[Biomphalaria_glabrata]	GO:0005515	LGUN_random_Scaffold226:5510:37232:-1|gene:BGLB032578	-15.21	-18.2
bgl-miR-1175-5p	BGLB032578-PB_PREDICTED:_uncharacterized_protein_LOC106066321_[Biomphalaria_glabrata]	GO:0005515	LGUN_random_Scaffold226:5510:37232:-1|gene:BGLB032578	-15.21	-18.2
bgl-miR-1175-5p	BGLB032578-PC_PREDICTED:_uncharacterized_protein_LOC106066321_[Biomphalaria_glabrata]	GO:0005515	LGUN_random_Scaffold226:5510:37232:-1|gene:BGLB032578	-15.21	-18.2
bgl-miR-1175-5p	BGLB032578-PD_PREDICTED:_uncharacterized_protein_LOC106066321_[Biomphalaria_glabrata]	GO:0005515	LGUN_random_Scaffold226:5510:37232:-1|gene:BGLB032578	-15.21	-18.2
bgl-miR-1175-5p	BGLB032578-PE_PREDICTED:_uncharacterized_protein_LOC106066321_[Biomphalaria_glabrata]	GO:0005515	LGUN_random_Scaffold226:5510:37232:-1|gene:BGLB032578	-15.21	-18.2
bgl-miR-1175-5p	BGLB032578-PF_PREDICTED:_uncharacterized_protein_LOC106066321_[Biomphalaria_glabrata]	GO:0005515	LGUN_random_Scaffold226:5510:37232:-1|gene:BGLB032578	-15.21	-18.2
bgl-miR-1175-5p	BGLB032615-PA_PREDICTED:_uncharacterized_protein_LOC106053697_[Biomphalaria_glabrata]	GO:0003700_GO:0006355	LGUN_random_Scaffold967:80984:116287:-1|gene:BGLB032615	-15.61	-21.6
bgl-miR-1175-5p	BGLB032991-PA_PREDICTED:_uncharacterized_protein_LOC106066490_[Biomphalaria_glabrata]	NA	LGUN_random_Scaffold23:851069:862097:1|gene:BGLB032991	-16.34	-22.5
bgl-miR-1175-5p	BGLB033226-PA_PREDICTED:_uncharacterized_protein_LOC106054299_isoform_X1_[Biomphalaria_glabrata]	NA	LG19i_random_Scaffold3:837790:844302:1|gene:BGLB033226	-16.77	-21.4
bgl-miR-1175-5p	BGLB033226-PB_PREDICTED:_uncharacterized_protein_LOC106054299_isoform_X2_[Biomphalaria_glabrata]	NA	LG19i_random_Scaffold3:837790:843041:1|gene:BGLB033226	-16.77	-21.4
bgl-miR-1175-5p	BGLB033257-PA_PREDICTED:_activated_RNA_polymerase_II_transcriptional_coactivator_p15-like_[Biomphalaria_glabrata]	GO:0003677_GO:0003713_GO:0006355	LGUN_random_Scaffold3838:14023:16455:1|gene:BGLB033257	-15.21	-19.0
bgl-miR-1175-5p	BGLB033257-PB_PREDICTED:_activated_RNA_polymerase_II_transcriptional_coactivator_p15-like_[Biomphalaria_glabrata]	GO:0003677_GO:0003713_GO:0006355	LGUN_random_Scaffold3838:14023:16455:1|gene:BGLB033257	-15.21	-19.0
bgl-miR-1175-5p	BGLB033939-PB_PREDICTED:_disintegrin_and_metalloproteinase_domain-containing_protein_17-like_isoform_X2_[Biomphalaria_glabrata]	GO:0004222_GO:0006508_GO:0008237_GO:0016021_GO:0046872	LGUN_random_Scaffold889:98257:126441:-1|gene:BGLB033939	-16.44	-23.4
bgl-miR-1175-5p	BGLB034106-PA_PREDICTED:_UDP-glucose_4-epimerase-like_[Biomphalaria_glabrata]	GO:0003978_GO:0005975_GO:0006012_GO:0016857	LG4_random_Scaffold36:248154:258325:-1|gene:BGLB034106	-29.69	-20.2
bgl-miR-1175-5p	BGLB034106-PB_PREDICTED:_UDP-glucose_4-epimerase-like_[Biomphalaria_glabrata]	GO:0003978_GO:0005975_GO:0006012_GO:0016857	LG4_random_Scaffold36:248154:258325:-1|gene:BGLB034106	-29.69	-20.2
bgl-miR-1175-5p	BGLB034137-PA_PREDICTED:_uncharacterized_protein_LOC106077946_[Biomphalaria_glabrata]	GO:0016021	LGUN_random_Scaffold568:119419:122695:1|gene:BGLB034137	-15.03	-26.0
bgl-miR-1175-5p	BGLB034568-PA_PREDICTED:_uncharacterized_protein_LOC106050706_[Biomphalaria_glabrata]	NA	LGUN_random_Scaffold737:108782:110854:1|gene:BGLB034568	-21.63	-28.3
bgl-miR-1175-5p	BGLB034655-PA_PREDICTED:_phosphatidylinositol_3-kinase_regulatory_subunit_gamma-like_[Biomphalaria_glabrata]	GO:0005942_GO:0035014	LGUN_random_Scaffold29:314454:325713:1|gene:BGLB034655	-17.06	-19.2
bgl-miR-1175-5p	BGLB035010-PC_PREDICTED:_sphingomyelin_phosphodiesterase_3-like_isoform_X4_[Biomphalaria_glabrata]	GO:0016021	LGUN_random_Scaffold1194:81823:89397:1|gene:BGLB035010	-15.62	-21.0
bgl-miR-1175-5p	BGLB035034-PA_PREDICTED:_uncharacterized_protein_LOC106069896_[Biomphalaria_glabrata]	GO:0016021	LGUN_random_Scaffold317:18236:20962:1|gene:BGLB035034	-15.50	-19.2
bgl-miR-1175-5p	BGLB035034-PB_PREDICTED:_uncharacterized_protein_LOC106069896_[Biomphalaria_glabrata]	GO:0016021	LGUN_random_Scaffold317:18236:20962:1|gene:BGLB035034	-15.50	-19.2
bgl-miR-1175-5p	BGLB035144-PA_PREDICTED:_G-protein_coupled_receptor_GRL101-like_[Biomphalaria_glabrata]	GO:0004930_GO:0005515_GO:0007186_GO:0016021_GO:0016500	LGUN_random_Scaffold409:146304:148601:1|gene:BGLB035144	-15.40	-20.7
bgl-miR-1175-5p	BGLB035268-PA_PREDICTED:_C3_and_PZP-like_alpha-2-macroglobulin_domain-containing_protein_8_[Biomphalaria_glabrata]	GO:0005576_GO:0005615_GO:0016021	LGUN_random_Scaffold7577:8461:17057:-1|gene:BGLB035268	-15.92	-21.5
bgl-miR-1175-5p	BGLB035273-PA_PREDICTED:_uncharacterized_protein_LOC106060201_[Biomphalaria_glabrata]	GO:0004089_GO:0008270	LGUN_random_Scaffold13211:16900:18885:1|gene:BGLB035273	-17.08	-22.4
bgl-miR-1175-5p	BGLB035298-PA_PREDICTED:_uncharacterized_protein_LOC106056405_[Biomphalaria_glabrata]	NA	LG4i_random_Scaffold314:70947:77810:-1|gene:BGLB035298	-16.98	-23.0
bgl-miR-1175-5p	BGLB035463-PA_PREDICTED:_uncharacterized_protein_LOC106080224_[Biomphalaria_glabrata]	NA	LGUN_random_Scaffold6896:13295:16700:-1|gene:BGLB035463	-19.00	-25.0
bgl-miR-1175-5p	BGLB035562-PA_PREDICTED:_probable_C-mannosyltransferase_DPY19L1_[Biomphalaria_glabrata]	GO:0000030_GO:0016021	LGUN_random_Scaffold333:251930:266887:1|gene:BGLB035562	-15.98	-22.0
bgl-miR-1175-5p	BGLB035599-PA_PREDICTED:_millepora_cytotoxin-1-like_[Biomphalaria_glabrata]	NA	LGUN_random_Scaffold7789:5807:9006:1|gene:BGLB035599	-18.46	-18.3
bgl-miR-1175-5p	BGLB036241-PB_PREDICTED:_FAD_synthase-like_isoform_X1_[Biomphalaria_glabrata]	GO:0003824_GO:0008152	LG20_random_Scaffold198:68735:80616:-1|gene:BGLB036241	-16.86	-21.0
bgl-miR-1175-5p	BGLB036241-PC_PREDICTED:_FAD_synthase-like_isoform_X1_[Biomphalaria_glabrata]	GO:0003824_GO:0008152	LG20_random_Scaffold198:68735:80742:-1|gene:BGLB036241	-16.86	-21.0
bgl-miR-1175-5p	BGLB036241-PD_PREDICTED:_FAD_synthase-like_isoform_X1_[Biomphalaria_glabrata]	GO:0003824_GO:0008152	LG20_random_Scaffold198:68735:80742:-1|gene:BGLB036241	-16.86	-21.0
bgl-miR-1175-5p	BGLB036244-PA_PREDICTED:_type-2_histone_deacetylase_1-like_[Biomphalaria_glabrata]	NA	LGUN_random_Scaffold88:454398:463443:-1|gene:BGLB036244	-17.06	-23.7
bgl-miR-1175-5p	BGLB036461-PA_PREDICTED:_armadillo_repeat-containing_protein_3-like_isoform_X7_[Biomphalaria_glabrata]	GO:0005488_GO:0005515	LGUN_random_Scaffold543:37126:63568:-1|gene:BGLB036461	-16.21	-21.1
bgl-miR-1175-5p	BGLB036461-PB_PREDICTED:_armadillo_repeat-containing_protein_3-like_isoform_X5_[Biomphalaria_glabrata]	GO:0005488_GO:0005515	LGUN_random_Scaffold543:37126:63568:-1|gene:BGLB036461	-16.21	-21.1
bgl-miR-1175-5p	BGLB036461-PC_PREDICTED:_armadillo_repeat-containing_protein_3-like_isoform_X1_[Biomphalaria_glabrata]	GO:0005488_GO:0005515	LGUN_random_Scaffold543:37126:63568:-1|gene:BGLB036461	-16.21	-21.1
bgl-miR-1175-5p	BGLB036461-PD_PREDICTED:_armadillo_repeat-containing_protein_3-like_isoform_X4_[Biomphalaria_glabrata]	GO:0005488_GO:0005515	LGUN_random_Scaffold543:37126:63568:-1|gene:BGLB036461	-16.21	-21.1
bgl-miR-1175-5p	BGLB036461-PE_PREDICTED:_armadillo_repeat-containing_protein_3-like_isoform_X6_[Biomphalaria_glabrata]	GO:0005488_GO:0005515	LGUN_random_Scaffold543:37126:63568:-1|gene:BGLB036461	-16.21	-21.1
bgl-miR-1175-5p	BGLB036461-PF_PREDICTED:_armadillo_repeat-containing_protein_3-like_isoform_X3_[Biomphalaria_glabrata]	GO:0005488_GO:0005515	LGUN_random_Scaffold543:37126:63568:-1|gene:BGLB036461	-16.21	-21.1
bgl-miR-1175-5p	BGLB036461-PG_PREDICTED:_armadillo_repeat-containing_protein_3-like_isoform_X2_[Biomphalaria_glabrata]	GO:0005488_GO:0005515	LGUN_random_Scaffold543:37126:63568:-1|gene:BGLB036461	-16.21	-21.1
bgl-miR-1175-5p	BGLB036461-PH_PREDICTED:_armadillo_repeat-containing_protein_3-like_isoform_X1_[Biomphalaria_glabrata]	GO:0005488_GO:0005515	LGUN_random_Scaffold543:37126:60273:-1|gene:BGLB036461	-16.21	-21.1
bgl-miR-1175-5p	BGLB036940-PA_PREDICTED:_F-box/WD_repeat-containing_protein_9-like_isoform_X2_[Biomphalaria_glabrata]	GO:0005515	LGUN_random_Scaffold2001:87777:95504:-1|gene:BGLB036940	-15.20	-23.4
bgl-miR-1175-5p	BGLB036940-PB_PREDICTED:_F-box/WD_repeat-containing_protein_9-like_isoform_X1_[Biomphalaria_glabrata]	GO:0005515	LGUN_random_Scaffold2001:87777:95504:-1|gene:BGLB036940	-15.20	-23.4
bgl-miR-1175-5p	BGLB036978-PA_PREDICTED:_centrosomal_protein_of_290_kDa-like_[Biomphalaria_glabrata]	NA	LG21_random_Scaffold123:405060:423935:-1|gene:BGLB036978	-33.26	-21.6
bgl-miR-1175-5p	BGLB037061-PA_PREDICTED:_probable_lysosomal_cobalamin_transporter_[Biomphalaria_glabrata]	GO:0016021	LGUN_random_Scaffold29:551830:559863:-1|gene:BGLB037061	-15.98	-21.8
bgl-miR-1175-5p	BGLB037280-PA_PREDICTED:_flocculation_protein_FLO11-like_[Biomphalaria_glabrata]	GO:0005622_GO:0035556	LGUN_random_Scaffold2950:22633:32429:-1|gene:BGLB037280	-31.31	-22.0
bgl-miR-1175-5p	BGLB037691-PA_PREDICTED:_uncharacterized_protein_LOC106063173_[Biomphalaria_glabrata]	NA	LGUN_random_Scaffold17237:3783:4520:1|gene:BGLB037691	-15.70	-22.7
bgl-miR-1175-5p	BGLB037984-PB_PREDICTED:_uncharacterized_protein_LOC106057790_[Biomphalaria_glabrata]	NA	LGUN_random_Scaffold10124:1971:6423:-1|gene:BGLB037984	-18.76	-23.3
bgl-miR-1175-5p	BGLB038145-PA_PREDICTED:_uncharacterized_protein_LOC106055718_[Biomphalaria_glabrata]	GO:0005515_GO:0016021	LG29_random_Scaffold106:7524:12532:-1|gene:BGLB038145	-15.90	-20.5
bgl-miR-1175-5p	BGLB038157-PA_PREDICTED:_uncharacterized_protein_LOC106053379_isoform_X2_[Biomphalaria_glabrata]	GO:0016021	LG17_random_Scaffold460:113822:119876:1|gene:BGLB038157	-15.37	-20.8
bgl-miR-1175-5p	BGLB038157-PB_PREDICTED:_uncharacterized_protein_LOC106053379_isoform_X1_[Biomphalaria_glabrata]	GO:0016021	LG17_random_Scaffold460:113822:119876:1|gene:BGLB038157	-15.37	-20.8
bgl-miR-1175-5p	BGLB038222-PA_PREDICTED:_P2X_purinoceptor_4-like_isoform_X2_[Biomphalaria_glabrata]	GO:0001614_GO:0004931_GO:0005887_GO:0033198_GO:0098655_GO:0098794	LGUN_random_Scaffold523:52218:72148:1|gene:BGLB038222	-21.45	-25.4
bgl-miR-1175-5p	BGLB038222-PC_PREDICTED:_P2X_purinoceptor_4-like_isoform_X1_[Biomphalaria_glabrata]	GO:0001614_GO:0004931_GO:0005887_GO:0033198_GO:0098655_GO:0098794	LGUN_random_Scaffold523:52218:72148:1|gene:BGLB038222	-21.45	-25.4
bgl-miR-1175-5p	BGLB038400-PA_PREDICTED:_uncharacterized_protein_LOC106063052_[Biomphalaria_glabrata]	NA	LGUN_random_Scaffold1708:39006:40940:-1|gene:BGLB038400	-23.96	-28.4
bgl-miR-1175-5p	BGLB039015-PA_PREDICTED:_uncharacterized_protein_LOC106061804-_partial_[Biomphalaria_glabrata]	NA	LGUN_random_Scaffold15610:2546:4597:-1|gene:BGLB039015	-18.62	-23.6
bgl-miR-1175-5p	BGLB039098-PA_PREDICTED:_uncharacterized_protein_LOC106056094_[Biomphalaria_glabrata]	GO:0005515	LG36i_random_Scaffold552:75199:80715:-1|gene:BGLB039098	-15.03	-23.8
bgl-miR-1175-5p	BGLB039109-PA_PREDICTED:_ubiquitin-like_protein_3_[Biomphalaria_glabrata]	GO:0005515	LG10_random_Scaffold130:90360:95776:1|gene:BGLB039109	-23.34	-27.1
bgl-miR-1175-5p	BGLB039373-PA_PREDICTED:_putative_thiamine_transporter_SLC35F3_[Biomphalaria_glabrata]	GO:0016021	LG28i_random_Scaffold401:104403:117593:1|gene:BGLB039373	-15.21	-19.6
bgl-miR-1175-5p	BGLB039592-PC_PREDICTED:_synaptoporin-like_isoform_X1_[Biomphalaria_glabrata]	GO:0008021_GO:0016020_GO:0016021	LGUN_random_Scaffold499:9761:49617:1|gene:BGLB039592	-35.71	-25.0
bgl-miR-1175-5p	BGLB039592-PD_PREDICTED:_synaptoporin-like_isoform_X3_[Biomphalaria_glabrata]	GO:0008021_GO:0016020_GO:0016021	LGUN_random_Scaffold499:28721:49617:1|gene:BGLB039592	-35.71	-25.0
bgl-miR-1175-5p	BGLB039663-PA_PREDICTED:_uncharacterized_protein_LOC106065510_[Biomphalaria_glabrata]	NA	LGUN_random_Scaffold208:226879:233792:-1|gene:BGLB039663	-28.81	-22.4
bgl-miR-1175-5p	BGLB039670-PA_PREDICTED:_uncharacterized_protein_LOC106079858_[Biomphalaria_glabrata]	GO:0005488	LGUN_random_Scaffold6670:3831:15223:1|gene:BGLB039670	-17.17	-22.2
bgl-miR-1175-5p	BGLB039670-PB_PREDICTED:_uncharacterized_protein_LOC106079858_[Biomphalaria_glabrata]	GO:0005488	LGUN_random_Scaffold6670:3831:15223:1|gene:BGLB039670	-17.17	-22.2
bgl-miR-1175-5p	BGLB040088-PA_PREDICTED:_G_patch_domain_and_ankyrin_repeat-containing_protein_1_homolog_[Biomphalaria_glabrata]	GO:0003676_GO:0005515	LGUN_random_Scaffold294:248340:249425:-1|gene:BGLB040088	-15.70	-26.1
bgl-miR-1175-5p	BGLB040088-PB_PREDICTED:_G_patch_domain_and_ankyrin_repeat-containing_protein_1_homolog_[Biomphalaria_glabrata]	GO:0003676_GO:0005515	LGUN_random_Scaffold294:248340:249425:-1|gene:BGLB040088	-15.70	-26.1
bgl-miR-1175-5p	BGLB040119-PA_PREDICTED:_phosphoribosyl_pyrophosphate_synthase-associated_protein_1-like_[Biomphalaria_glabrata]	GO:0000287_GO:0004749_GO:0009116_GO:0009165	LGUN_random_Scaffold5992:27704:38776:-1|gene:BGLB040119	-15.47	-22.7
bgl-miR-1175-5p	BGLB040207-PA_PREDICTED:_zinc_finger_homeobox_protein_4-like_isoform_X1_[Biomphalaria_glabrata]	GO:0003676_GO:0003677_GO:0005634_GO:0006355_GO:0008270_GO:0043565	LG6_random_Scaffold643:61075:171859:1|gene:BGLB040207	-18.06	-25.0
bgl-miR-1175-5p	BGLB040207-PB_PREDICTED:_zinc_finger_homeobox_protein_4-like_isoform_X2_[Biomphalaria_glabrata]	GO:0003676_GO:0003677_GO:0005634_GO:0006355_GO:0008270_GO:0043565	LG6_random_Scaffold643:61075:171859:1|gene:BGLB040207	-18.06	-25.0
bgl-miR-1175-5p	BGLB040207-PC_PREDICTED:_zinc_finger_homeobox_protein_4-like_isoform_X3_[Biomphalaria_glabrata]	GO:0003676_GO:0003677_GO:0005634_GO:0006355_GO:0008270_GO:0043565	LG6_random_Scaffold643:61075:171859:1|gene:BGLB040207	-18.06	-25.0
bgl-miR-1175-5p	BGLB040207-PD_PREDICTED:_zinc_finger_homeobox_protein_4-like_isoform_X1_[Biomphalaria_glabrata]	GO:0003676_GO:0003677_GO:0005634_GO:0006355_GO:0008270_GO:0043565	LG6_random_Scaffold643:96608:171859:1|gene:BGLB040207	-18.06	-25.0
bgl-miR-1175-5p	BGLB040207-PE_PREDICTED:_zinc_finger_homeobox_protein_4-like_isoform_X1_[Biomphalaria_glabrata]	GO:0003676_GO:0003677_GO:0005634_GO:0006355_GO:0008270_GO:0043565	LG6_random_Scaffold643:96608:171859:1|gene:BGLB040207	-18.06	-25.0
bgl-miR-1175-5p	BGLB040207-PF_PREDICTED:_zinc_finger_homeobox_protein_4-like_isoform_X1_[Biomphalaria_glabrata]	GO:0003676_GO:0003677_GO:0005634_GO:0006355_GO:0008270_GO:0043565	LG6_random_Scaffold643:96608:171859:1|gene:BGLB040207	-18.06	-25.0
bgl-miR-1175-5p	BGLB040207-PG_PREDICTED:_zinc_finger_homeobox_protein_4-like_isoform_X1_[Biomphalaria_glabrata]	GO:0003676_GO:0003677_GO:0005634_GO:0006355_GO:0008270_GO:0043565	LG6_random_Scaffold643:96608:171859:1|gene:BGLB040207	-18.06	-25.0
bgl-miR-1175-5p	BGLB040300-PA_PREDICTED:_uncharacterized_protein_LOC106068982_[Biomphalaria_glabrata]	NA	LGUN_random_Scaffold2905:12911:14814:-1|gene:BGLB040300	-15.50	-18.7
bgl-miR-124-3p	BGLB000046-PB_PREDICTED:_thioredoxin_reductase_1-_cytoplasmic-like_isoform_X3_[Biomphalaria_glabrata]	GO:0004791_GO:0005623_GO:0009055_GO:0015035_GO:0016491_GO:0016668_GO:0045454_GO:0050660_GO:0055114	LGUN_random_Scaffold2221:46561:59171:1|gene:BGLB000046	-18.16	-21.3
bgl-miR-124-3p	BGLB000046-PC_PREDICTED:_thioredoxin_reductase_1-_cytoplasmic-like_isoform_X1_[Biomphalaria_glabrata]	GO:0004791_GO:0005623_GO:0009055_GO:0015035_GO:0016491_GO:0016668_GO:0045454_GO:0050660_GO:0055114	LGUN_random_Scaffold2221:33873:59171:1|gene:BGLB000046	-18.16	-21.3
bgl-miR-124-3p	BGLB000046-PD_PREDICTED:_thioredoxin_reductase_1-_cytoplasmic-like_isoform_X2_[Biomphalaria_glabrata]	GO:0004791_GO:0005623_GO:0009055_GO:0015035_GO:0016491_GO:0016668_GO:0045454_GO:0050660_GO:0055114	LGUN_random_Scaffold2221:33873:59171:1|gene:BGLB000046	-18.16	-21.3
bgl-miR-124-3p	BGLB000108-PB_PREDICTED:_aerolysin-like_[Biomphalaria_glabrata]	GO:0005576_GO:0009405	LGUN_random_Scaffold2594:61387:62586:1|gene:BGLB000108	-18.24	-27.4
bgl-miR-124-3p	BGLB000108-PC_PREDICTED:_aerolysin-like_[Biomphalaria_glabrata]	GO:0005576_GO:0009405	LGUN_random_Scaffold2594:61387:62586:1|gene:BGLB000108	-18.24	-27.4
bgl-miR-124-3p	BGLB000148-PB_PREDICTED:_bcl-2-related_ovarian_killer_protein_homolog_B-like_[Biomphalaria_glabrata]	GO:0042981	LG80i_random_Scaffold35:73494:80307:-1|gene:BGLB000148	-20.18	-21.5
bgl-miR-124-3p	BGLB000666-PB_PREDICTED:_uncharacterized_protein_ZK688.3-like-_partial_[Biomphalaria_glabrata]	GO:0003824_GO:0008152	LG13_random_Scaffold41:912015:913619:-1|gene:BGLB000666	-18.98	-22.3
bgl-miR-124-3p	BGLB000752-PB_PREDICTED:_cortactin-binding_protein_2-like_[Biomphalaria_glabrata]	GO:0005515_GO:0005524_GO:0016887	LG17_random_Scaffold1518:7719:50512:1|gene:BGLB000752	-15.87	-18.8
bgl-miR-124-3p	BGLB000879-PB_PREDICTED:_protein_DD3-3-like-_partial_[Biomphalaria_glabrata]	GO:0016021	LG17_random_Scaffold460:718:10435:1|gene:BGLB000879	-17.83	-23.9
bgl-miR-124-3p	BGLB000936-PB_PREDICTED:_threo-3-hydroxyaspartate_ammonia-lyase-like_[Biomphalaria_glabrata]	GO:0006520_GO:0030170	LG17i_random_Scaffold597:80828:89891:-1|gene:BGLB000936	-16.80	-21.3
bgl-miR-124-3p	BGLB001291-PB_PREDICTED:_uncharacterized_protein_LOC106054926_[Biomphalaria_glabrata]	GO:0016021	LG24_random_Scaffold159:231293:254482:-1|gene:BGLB001291	-22.58	-28.1
bgl-miR-124-3p	BGLB001437-PB_PREDICTED:_N-sulphoglucosamine_sulphohydrolase-like_[Biomphalaria_glabrata]	GO:0003824_GO:0008152_GO:0008484_GO:0016021	LG25i_random_Scaffold98:412517:417739:1|gene:BGLB001437	-15.43	-21.6
bgl-miR-124-3p	BGLB001437-PC_PREDICTED:_N-sulphoglucosamine_sulphohydrolase-like_[Biomphalaria_glabrata]	GO:0003824_GO:0008152_GO:0008484_GO:0016021	LG25i_random_Scaffold98:412517:417739:1|gene:BGLB001437	-15.43	-21.6
bgl-miR-124-3p	BGLB001437-PD_PREDICTED:_N-sulphoglucosamine_sulphohydrolase-like_[Biomphalaria_glabrata]	GO:0003824_GO:0008152_GO:0008484_GO:0016021	LG25i_random_Scaffold98:412517:417739:1|gene:BGLB001437	-15.43	-21.6
bgl-miR-124-3p	BGLB001453-PB_PREDICTED:_zinc_finger_protein_569-like_[Biomphalaria_glabrata]	GO:0003676	LG26_random_Scaffold138:147214:150102:-1|gene:BGLB001453	-21.23	-24.3
bgl-miR-124-3p	BGLB001464-PB_PREDICTED:_uncharacterized_protein_LOC106055230_[Biomphalaria_glabrata]	GO:0003700_GO:0005634_GO:0006355_GO:0043565	LG26_random_Scaffold1753:30487:40638:-1|gene:BGLB001464	-33.75	-32.4
bgl-miR-124-3p	BGLB001578-PB_PREDICTED:_acetyl-coenzyme_A_synthetase_2-like-_mitochondrial_isoform_X1_[Biomphalaria_glabrata]	GO:0003824_GO:0003987_GO:0005524_GO:0008152_GO:0016208_GO:0019427	Acetyl-coenzyme_A_synthetase|protein_coding|LG27_random_Scaffold71:251012:268895:-1|gene:BGLB001578	-18.75	-24.4
bgl-miR-124-3p	BGLB001578-PC_PREDICTED:_acetyl-coenzyme_A_synthetase_2-like-_mitochondrial_isoform_X1_[Biomphalaria_glabrata]	GO:0003824_GO:0003987_GO:0005524_GO:0008152_GO:0016208_GO:0019427	Acetyl-coenzyme_A_synthetase|protein_coding|LG27_random_Scaffold71:251012:267981:-1|gene:BGLB001578	-18.75	-24.4
bgl-miR-124-3p	BGLB001578-PD_PREDICTED:_acetyl-coenzyme_A_synthetase_2-like-_mitochondrial_isoform_X1_[Biomphalaria_glabrata]	GO:0003824_GO:0003987_GO:0005524_GO:0008152_GO:0016208_GO:0019427	Acetyl-coenzyme_A_synthetase|protein_coding|LG27_random_Scaffold71:251012:267981:-1|gene:BGLB001578	-18.75	-24.4
bgl-miR-124-3p	BGLB001578-PE_PREDICTED:_acetyl-coenzyme_A_synthetase_2-like-_mitochondrial_isoform_X1_[Biomphalaria_glabrata]	GO:0003824_GO:0003987_GO:0005524_GO:0008152_GO:0016208_GO:0019427	Acetyl-coenzyme_A_synthetase|protein_coding|LG27_random_Scaffold71:251012:267981:-1|gene:BGLB001578	-18.75	-24.4
bgl-miR-124-3p	BGLB001578-PF_PREDICTED:_acetyl-coenzyme_A_synthetase_2-like-_mitochondrial_isoform_X1_[Biomphalaria_glabrata]	GO:0003824_GO:0003987_GO:0005524_GO:0008152_GO:0016208_GO:0019427	Acetyl-coenzyme_A_synthetase|protein_coding|LG27_random_Scaffold71:251012:267981:-1|gene:BGLB001578	-18.75	-24.4
bgl-miR-124-3p	BGLB001578-PG_PREDICTED:_acetyl-coenzyme_A_synthetase_2-like-_mitochondrial_isoform_X1_[Biomphalaria_glabrata]	GO:0003824_GO:0003987_GO:0005524_GO:0008152_GO:0016208_GO:0019427	Acetyl-coenzyme_A_synthetase|protein_coding|LG27_random_Scaffold71:251012:267981:-1|gene:BGLB001578	-18.75	-24.4
bgl-miR-124-3p	BGLB001586-PB_PREDICTED:_kinesin-like_protein_KIF16B_[Biomphalaria_glabrata]	GO:0003777_GO:0005515_GO:0005524_GO:0007018_GO:0008017_GO:0035091	LG27_random_Scaffold71:535334:566420:1|gene:BGLB001586	-17.67	-22.3
bgl-miR-124-3p	BGLB001620-PB_PREDICTED:_5-aminolevulinate_synthase-_erythroid-specific-_mitochondrial-like_[Biomphalaria_glabrata]	GO:0003824_GO:0003870_GO:0009058_GO:0030170_GO:0033014	LG28i_random_Scaffold2188:49442:54604:1|gene:BGLB001620	-16.90	-24.3
bgl-miR-124-3p	BGLB001689-PB_PREDICTED:_rhomboid-related_protein_4-like_isoform_X3_[Biomphalaria_glabrata]	GO:0004252_GO:0016021	LG29_random_Scaffold27:588178:596636:1|gene:BGLB001689	-15.27	-18.7
bgl-miR-124-3p	BGLB001689-PC_PREDICTED:_rhomboid-related_protein_4-like_isoform_X1_[Biomphalaria_glabrata]	GO:0004252_GO:0016021	LG29_random_Scaffold27:588178:596636:1|gene:BGLB001689	-15.27	-18.7
bgl-miR-124-3p	BGLB001689-PD_PREDICTED:_rhomboid-related_protein_4-like_isoform_X4_[Biomphalaria_glabrata]	GO:0004252_GO:0016021	LG29_random_Scaffold27:588178:596569:1|gene:BGLB001689	-15.27	-19.1
bgl-miR-124-3p	BGLB001689-PE_PREDICTED:_rhomboid-related_protein_4-like_isoform_X1_[Biomphalaria_glabrata]	GO:0004252_GO:0016021	LG29_random_Scaffold27:588178:596636:1|gene:BGLB001689	-15.27	-18.7
bgl-miR-124-3p	BGLB001689-PF_PREDICTED:_rhomboid-related_protein_4-like_isoform_X1_[Biomphalaria_glabrata]	GO:0004252_GO:0016021	LG29_random_Scaffold27:588178:596636:1|gene:BGLB001689	-15.27	-18.7
bgl-miR-124-3p	BGLB001689-PG_PREDICTED:_rhomboid-related_protein_4-like_isoform_X1_[Biomphalaria_glabrata]	GO:0004252_GO:0016021	LG29_random_Scaffold27:588178:596636:1|gene:BGLB001689	-15.27	-18.7
bgl-miR-124-3p	BGLB001689-PH_PREDICTED:_rhomboid-related_protein_4-like_isoform_X2_[Biomphalaria_glabrata]	GO:0004252_GO:0016021	LG29_random_Scaffold27:588178:596569:1|gene:BGLB001689	-15.27	-19.1
bgl-miR-124-3p	BGLB001744-PB_PREDICTED:_alpha-1-2-mannosyltransferase_ALG9-like_isoform_X1_[Biomphalaria_glabrata]	GO:0005789_GO:0016021_GO:0016757	Mannosyltransferase|protein_coding|LG29_random_Scaffold86:191243:209193:1|gene:BGLB001744	-16.35	-22.4
bgl-miR-124-3p	BGLB001744-PC_PREDICTED:_alpha-1-2-mannosyltransferase_ALG9-like_isoform_X2_[Biomphalaria_glabrata]	GO:0005789_GO:0016021_GO:0016757	Mannosyltransferase|protein_coding|LG29_random_Scaffold86:191316:209193:1|gene:BGLB001744	-16.35	-22.4
bgl-miR-124-3p	BGLB001769-PB_PREDICTED:_V-type_proton_ATPase_116_kDa_subunit_a_isoform_1-like_isoform_X4_[Biomphalaria_glabrata]	GO:0000220_GO:0015078_GO:0015991_GO:0016021_GO:0033179	V-type_proton_ATPase_subunit_a|protein_coding|LG2_random_Scaffold1037:70259:84171:-1|gene:BGLB001769	-16.62	-21.4
bgl-miR-124-3p	BGLB001769-PC_PREDICTED:_V-type_proton_ATPase_116_kDa_subunit_a_isoform_1-like_isoform_X3_[Biomphalaria_glabrata]	GO:0000220_GO:0015078_GO:0015991_GO:0016021_GO:0033179	V-type_proton_ATPase_subunit_a|protein_coding|LG2_random_Scaffold1037:70259:84171:-1|gene:BGLB001769	-16.62	-21.4
bgl-miR-124-3p	BGLB001769-PD_PREDICTED:_V-type_proton_ATPase_116_kDa_subunit_a_isoform_1-like_isoform_X1_[Biomphalaria_glabrata]	GO:0000220_GO:0015078_GO:0015991_GO:0016021_GO:0033179	V-type_proton_ATPase_subunit_a|protein_coding|LG2_random_Scaffold1037:70259:84171:-1|gene:BGLB001769	-16.62	-21.4
bgl-miR-124-3p	BGLB001769-PE_PREDICTED:_V-type_proton_ATPase_116_kDa_subunit_a_isoform_1-like_isoform_X1_[Biomphalaria_glabrata]	GO:0000220_GO:0015078_GO:0015991_GO:0016021_GO:0033179	V-type_proton_ATPase_subunit_a|protein_coding|LG2_random_Scaffold1037:70259:84171:-1|gene:BGLB001769	-16.62	-21.4
bgl-miR-124-3p	BGLB001769-PF_PREDICTED:_V-type_proton_ATPase_116_kDa_subunit_a_isoform_1-like_isoform_X2_[Biomphalaria_glabrata]	GO:0000220_GO:0015078_GO:0015991_GO:0016021_GO:0033179	V-type_proton_ATPase_subunit_a|protein_coding|LG2_random_Scaffold1037:70259:84171:-1|gene:BGLB001769	-16.62	-21.4
bgl-miR-124-3p	BGLB001837-PB_PREDICTED:_gastrula_zinc_finger_protein_xLCGF3.1-like_[Biomphalaria_glabrata]	GO:0003676	LG2_random_Scaffold164:443134:445290:-1|gene:BGLB001837	-18.47	-22.8
bgl-miR-124-3p	BGLB001900-PB_PREDICTED:_monocarboxylate_transporter_9-like_[Biomphalaria_glabrata]	GO:0016021_GO:0055085	LG2_random_Scaffold250:19847:22847:-1|gene:BGLB001900	-19.67	-23.0
bgl-miR-124-3p	BGLB001936-PB_PREDICTED:_sphingosine-1-phosphate_lyase_1-like_[Biomphalaria_glabrata]	GO:0003824_GO:0016831_GO:0019752_GO:0030170	LG2_random_Scaffold339:247508:272879:-1|gene:BGLB001936	-16.04	-19.4
bgl-miR-124-3p	BGLB002046-PB_PREDICTED:_2-oxoglutarate_dehydrogenase-_mitochondrial-like_isoform_X1_[Biomphalaria_glabrata]	GO:0004591_GO:0006099_GO:0008152_GO:0016624_GO:0030976_GO:0055114	LG2_random_Scaffold66:395326:415121:1|gene:BGLB002046	-25.11	-29.4
bgl-miR-124-3p	BGLB002046-PC_PREDICTED:_2-oxoglutarate_dehydrogenase-_mitochondrial-like_isoform_X2_[Biomphalaria_glabrata]	GO:0004591_GO:0006099_GO:0008152_GO:0016624_GO:0030976_GO:0055114	LG2_random_Scaffold66:395326:415121:1|gene:BGLB002046	-25.11	-29.4
bgl-miR-124-3p	BGLB002068-PB_PREDICTED:_phosphatidylinositol_3-4-5-trisphosphate_3-phosphatase_and_dual-specificity_protein_phosphatase_PTEN-like_[Biomphalaria_glabrata]	GO:0004725_GO:0016311	LG2_random_Scaffold80:16515:28627:-1|gene:BGLB002068	-16.16	-22.5
bgl-miR-124-3p	BGLB002094-PB_PREDICTED:_alpha-L-fucosidase-like_[Biomphalaria_glabrata]	GO:0004560_GO:0005975_GO:0006004	LG2_random_Scaffold91:349048:355891:1|gene:BGLB002094	-16.57	-26.2
bgl-miR-124-3p	BGLB002094-PC_PREDICTED:_alpha-L-fucosidase-like_[Biomphalaria_glabrata]	GO:0004560_GO:0005975_GO:0006004	LG2_random_Scaffold91:349048:355891:1|gene:BGLB002094	-16.57	-26.2
bgl-miR-124-3p	BGLB002304-PB_PREDICTED:_citron_Rho-interacting_kinase-like-_partial_[Biomphalaria_glabrata]	GO:0004672_GO:0004674_GO:0005524_GO:0005622_GO:0006468_GO:0035556_GO:0046872	LG3i_random_Scaffold24:333:37835:1|gene:BGLB002304	-20.40	-25.2
bgl-miR-124-3p	BGLB002383-PB_PREDICTED:_transcription_factor_E2F3-like_[Biomphalaria_glabrata]	GO:0003677_GO:0003700_GO:0005634_GO:0005667_GO:0006351_GO:0006355_GO:0046983	LG46i_random_Scaffold267:202418:208553:-1|gene:BGLB002383	-17.65	-22.1
bgl-miR-124-3p	BGLB002388-PB_PREDICTED:_insulin_receptor_substrate_1-like_isoform_X3_[Biomphalaria_glabrata]	NA	LG46i_random_Scaffold267:345989:376436:-1|gene:BGLB002388	-20.25	-24.6
bgl-miR-124-3p	BGLB002388-PC_PREDICTED:_insulin_receptor_substrate_1-like_isoform_X1_[Biomphalaria_glabrata]	NA	LG46i_random_Scaffold267:345989:376436:-1|gene:BGLB002388	-20.25	-24.6
bgl-miR-124-3p	BGLB002388-PD_PREDICTED:_insulin_receptor_substrate_1-like_isoform_X2_[Biomphalaria_glabrata]	NA	LG46i_random_Scaffold267:345989:376436:-1|gene:BGLB002388	-20.25	-24.6
bgl-miR-124-3p	BGLB002462-PB_PREDICTED:_alpha-(1-3)-fucosyltransferase_6-like_[Biomphalaria_glabrata]	GO:0006486_GO:0008417_GO:0016020_GO:0016021_GO:0032580	LG4_random_Scaffold16:483371:485116:1|gene:BGLB002462	-15.86	-25.1
bgl-miR-124-3p	BGLB002462-PC_PREDICTED:_alpha-(1-3)-fucosyltransferase_6-like_[Biomphalaria_glabrata]	GO:0006486_GO:0008417_GO:0016020_GO:0016021_GO:0032580	LG4_random_Scaffold16:483371:485116:1|gene:BGLB002462	-15.86	-25.1
bgl-miR-124-3p	BGLB002483-PB_PREDICTED:_uncharacterized_protein_LOC106066654_[Biomphalaria_glabrata]	NA	LG4_random_Scaffold1766:11928:15148:1|gene:BGLB002483	-16.90	-26.4
bgl-miR-124-3p	BGLB002600-PB_PREDICTED:_LOW_QUALITY_PROTEIN:_jouberin-like_[Biomphalaria_glabrata]	GO:0005515	LG4_random_Scaffold36:451600:473202:1|gene:BGLB002600	-17.69	-20.9
bgl-miR-124-3p	BGLB002603-PB_PREDICTED:_digestive_cysteine_proteinase_2-like_[Biomphalaria_glabrata]	GO:0006508_GO:0008234	LG4_random_Scaffold36:664282:671312:-1|gene:BGLB002603	-23.05	-28.3
bgl-miR-124-3p	BGLB002707-PB_PREDICTED:_disks_large-associated_protein_5-like_[Biomphalaria_glabrata]	GO:0023052	LG4_random_Scaffold641:173470:175456:-1|gene:BGLB002707	-19.74	-25.2
bgl-miR-124-3p	BGLB002732-PB_PREDICTED:_tubulin_polyglutamylase_TTLL4-like_[Biomphalaria_glabrata]	GO:0005524_GO:0006464_GO:0016021	LG4_random_Scaffold70:245539:248888:-1|gene:BGLB002732	-15.05	-21.0
bgl-miR-124-3p	BGLB002732-PC_PREDICTED:_tubulin_polyglutamylase_TTLL4-like_[Biomphalaria_glabrata]	GO:0005524_GO:0006464_GO:0016021	LG4_random_Scaffold70:245539:248888:-1|gene:BGLB002732	-15.05	-21.0
bgl-miR-124-3p	BGLB002732-PD_PREDICTED:_tubulin_polyglutamylase_TTLL4-like_[Biomphalaria_glabrata]	GO:0005524_GO:0006464_GO:0016021	LG4_random_Scaffold70:245539:248888:-1|gene:BGLB002732	-15.05	-21.0
bgl-miR-124-3p	BGLB002791-PB_PREDICTED:_THO_complex_subunit_1-like_[Biomphalaria_glabrata]	GO:0005515_GO:0007165	LG4_random_Scaffold8:1362125:1374606:-1|gene:BGLB002791	-15.79	-25.2
bgl-miR-124-3p	BGLB002887-PB_PREDICTED:_Na(+)/H(+)_exchanger_beta-like_[Biomphalaria_glabrata]	GO:0006812_GO:0006814_GO:0006885_GO:0015299_GO:0015385_GO:0016021_GO:0055085	Sodium/hydrogen_exchanger|protein_coding|LG53i_random_Scaffold203:300232:329135:1|gene:BGLB002887	-18.94	-24.4
bgl-miR-124-3p	BGLB002887-PC_PREDICTED:_Na(+)/H(+)_exchanger_beta-like_[Biomphalaria_glabrata]	GO:0006812_GO:0006814_GO:0006885_GO:0015299_GO:0015385_GO:0016021_GO:0055085	Sodium/hydrogen_exchanger|protein_coding|LG53i_random_Scaffold203:300232:329135:1|gene:BGLB002887	-18.94	-24.4
bgl-miR-124-3p	BGLB002934-PB_PREDICTED:_serine/threonine-protein_kinase_Chk2-like_[Biomphalaria_glabrata]	GO:0004672_GO:0005515_GO:0005524_GO:0006468	LG5_random_Scaffold2571:34916:46481:-1|gene:BGLB002934	-16.94	-23.1
bgl-miR-124-3p	BGLB002960-PB_PREDICTED:_gelsolin-like_protein_1_[Biomphalaria_glabrata]	GO:0051015	LG5i_random_Scaffold95:184766:197275:1|gene:BGLB002960	-15.82	-23.4
bgl-miR-124-3p	BGLB003050-PB_PREDICTED:_uncharacterized_protein_LOC106068865_[Biomphalaria_glabrata]	GO:0004383_GO:0004672_GO:0004713_GO:0005524_GO:0006468_GO:0016021	Guanylate_cyclase|protein_coding|LG6_random_Scaffold1132:3757:17160:1|gene:BGLB003050	-15.00	-20.1
bgl-miR-124-3p	BGLB003059-PB_PREDICTED:_transmembrane_protease_serine_11G-like_isoform_X2_[Biomphalaria_glabrata]	GO:0004252_GO:0006508	LG6_random_Scaffold1421:58848:66927:-1|gene:BGLB003059	-26.75	-30.5
bgl-miR-124-3p	BGLB003059-PC_PREDICTED:_trypsin-1-like_isoform_X1_[Biomphalaria_glabrata]	GO:0004252_GO:0006508	LG6_random_Scaffold1421:58848:66927:-1|gene:BGLB003059	-26.75	-30.5
bgl-miR-124-3p	BGLB003142-PB_PREDICTED:_D-aspartate_oxidase-like_[Biomphalaria_glabrata]	GO:0003884_GO:0016491_GO:0046416_GO:0055114_GO:0071949	LG6_random_Scaffold888:91715:105742:-1|gene:BGLB003142	-20.00	-22.4
bgl-miR-124-3p	BGLB003142-PC_PREDICTED:_D-aspartate_oxidase-like_[Biomphalaria_glabrata]	GO:0003884_GO:0016491_GO:0046416_GO:0055114_GO:0071949	LG6_random_Scaffold888:91715:105742:-1|gene:BGLB003142	-20.00	-22.4
bgl-miR-124-3p	BGLB003278-PB_PREDICTED:_LOW_QUALITY_PROTEIN:_mitogen-activated_protein_kinase_kinase_kinase_11-like_[Biomphalaria_glabrata]	GO:0004672_GO:0005515_GO:0005524_GO:0006468	LG78i_random_Scaffold227:103904:115430:1|gene:BGLB003278	-22.17	-28.6
bgl-miR-124-3p	BGLB003398-PB_PREDICTED:_zinc_finger_protein_436-like_isoform_X1_[Biomphalaria_glabrata]	GO:0003676	LG7_random_Scaffold822:115538:118275:1|gene:BGLB003398	-23.39	-30.0
bgl-miR-124-3p	BGLB003398-PC_PREDICTED:_zinc_finger_protein_420-like_isoform_X2_[Biomphalaria_glabrata]	GO:0003676	LG7_random_Scaffold822:115538:118275:1|gene:BGLB003398	-23.39	-30.0
bgl-miR-124-3p	BGLB003476-PB_PREDICTED:_4-trimethylaminobutyraldehyde_dehydrogenase-like_[Biomphalaria_glabrata]	GO:0008152_GO:0016491_GO:0016620_GO:0055114	LG8_random_Scaffold135:127623:133339:-1|gene:BGLB003476	-15.00	-19.2
bgl-miR-124-3p	BGLB003476-PC_PREDICTED:_4-trimethylaminobutyraldehyde_dehydrogenase-like_[Biomphalaria_glabrata]	GO:0008152_GO:0016491_GO:0016620_GO:0055114	LG8_random_Scaffold135:127623:133339:-1|gene:BGLB003476	-15.00	-19.2
bgl-miR-124-3p	BGLB003480-PB_PREDICTED:_inositol_phosphoceramide_mannosyltransferase_2-like_isoform_X1_[Biomphalaria_glabrata]	GO:0016021	LG8_random_Scaffold135:320133:321562:1|gene:BGLB003480	-18.54	-24.8
bgl-miR-124-3p	BGLB003480-PC_PREDICTED:_inositol_phosphoceramide_mannosyltransferase_2-like_isoform_X1_[Biomphalaria_glabrata]	GO:0016021	LG8_random_Scaffold135:320495:321562:1|gene:BGLB003480	-18.54	-24.8
bgl-miR-124-3p	BGLB003480-PD_PREDICTED:_inositol_phosphoceramide_mannosyltransferase_2-like_isoform_X1_[Biomphalaria_glabrata]	GO:0016021	LG8_random_Scaffold135:319544:321562:1|gene:BGLB003480	-18.54	-24.8
bgl-miR-124-3p	BGLB003480-PE_PREDICTED:_inositol_phosphoceramide_mannosyltransferase_2-like_isoform_X1_[Biomphalaria_glabrata]	GO:0016021	LG8_random_Scaffold135:320495:321562:1|gene:BGLB003480	-18.54	-24.8
bgl-miR-124-3p	BGLB003480-PF_PREDICTED:_inositol_phosphoceramide_mannosyltransferase_2-like_isoform_X1_[Biomphalaria_glabrata]	GO:0016021	LG8_random_Scaffold135:320495:321562:1|gene:BGLB003480	-18.54	-24.8
bgl-miR-124-3p	BGLB003539-PB_PREDICTED:_growth_arrest-specific_protein_1-like_[Biomphalaria_glabrata]	NA	LG8_random_Scaffold413:161548:164771:-1|gene:BGLB003539	-18.58	-22.3
bgl-miR-124-3p	BGLB003661-PB_PREDICTED:_uncharacterized_protein_LOC106057528_[Biomphalaria_glabrata]	GO:0046872	LGUN_random_Scaffold1:829230:836072:1|gene:BGLB003661	-16.43	-23.0
bgl-miR-124-3p	BGLB003661-PC_PREDICTED:_uncharacterized_protein_LOC106057528_[Biomphalaria_glabrata]	GO:0046872	LGUN_random_Scaffold1:829230:836072:1|gene:BGLB003661	-16.43	-23.0
bgl-miR-124-3p	BGLB003661-PD_PREDICTED:_uncharacterized_protein_LOC106057528_[Biomphalaria_glabrata]	GO:0046872	LGUN_random_Scaffold1:829230:836072:1|gene:BGLB003661	-16.43	-23.0
bgl-miR-124-3p	BGLB003851-PC_PREDICTED:_uncharacterized_protein_LOC106057948_isoform_X1_[Biomphalaria_glabrata]	NA	LGUN_random_Scaffold103:15955:27026:1|gene:BGLB003851	-15.50	-21.1
bgl-miR-124-3p	BGLB004046-PB_PREDICTED:_paired_mesoderm_homeobox_protein_2-like_[Biomphalaria_glabrata]	GO:0003677_GO:0005634_GO:0006355_GO:0043565	LGUN_random_Scaffold10718:13004:35875:1|gene:BGLB004046	-21.30	-25.2
bgl-miR-124-3p	BGLB004380-PB_PREDICTED:_RNA-binding_protein_Musashi_homolog_2-like_[Biomphalaria_glabrata]	GO:0003676_GO:0003723	LGUN_random_Scaffold1150:2402:108815:-1|gene:BGLB004380	-18.77	-22.4
bgl-miR-124-3p	BGLB005006-PB_PREDICTED:_isocitrate_dehydrogenase_[NADP]_cytoplasmic-like_isoform_X1_[Biomphalaria_glabrata]	GO:0000287_GO:0004450_GO:0006099_GO:0006102_GO:0016616_GO:0051287_GO:0055114	Isocitrate_dehydrogenase_[NADP]|protein_coding|LGUN_random_Scaffold1361:78409:87930:-1|gene:BGLB005006	-21.60	-27.0
bgl-miR-124-3p	BGLB005006-PC_PREDICTED:_isocitrate_dehydrogenase_[NADP]_cytoplasmic-like_isoform_X1_[Biomphalaria_glabrata]	GO:0000287_GO:0004450_GO:0006099_GO:0006102_GO:0016616_GO:0051287_GO:0055114	Isocitrate_dehydrogenase_[NADP]|protein_coding|LGUN_random_Scaffold1361:78409:83953:-1|gene:BGLB005006	-21.60	-27.0
bgl-miR-124-3p	BGLB005179-PB_PREDICTED:_kinesin-like_protein_KIF25_[Biomphalaria_glabrata]	GO:0003777_GO:0005524_GO:0007018_GO:0008017	LGUN_random_Scaffold1416:26458:35757:-1|gene:BGLB005179	-16.20	-21.0
bgl-miR-124-3p	BGLB005180-PB_PREDICTED:_proteoglycan_4-like_[Biomphalaria_glabrata]	NA	LGUN_random_Scaffold1416:43146:43856:-1|gene:BGLB005180	-18.97	-22.9
bgl-miR-124-3p	BGLB005180-PC_PREDICTED:_proteoglycan_4-like_[Biomphalaria_glabrata]	NA	LGUN_random_Scaffold1416:43146:43856:-1|gene:BGLB005180	-18.97	-22.9
bgl-miR-124-3p	BGLB005217-PB_PREDICTED:_peptidyl-prolyl_cis-trans_isomerase_6-like_[Biomphalaria_glabrata]	GO:0000413_GO:0003755_GO:0006457	Peptidyl-prolyl_cis-trans_isomerase|protein_coding|LGUN_random_Scaffold1430:25885:30121:-1|gene:BGLB005217	-17.26	-21.1
bgl-miR-124-3p	BGLB005227-PB_PREDICTED:_uncharacterized_protein_LOC106061064_[Biomphalaria_glabrata]	GO:0005509_GO:0016021	LGUN_random_Scaffold1438:6528:49808:1|gene:BGLB005227	-21.61	-25.9
bgl-miR-124-3p	BGLB005230-PB_PREDICTED:_uncharacterized_protein_LOC106061080_[Biomphalaria_glabrata]	GO:0016021	LGUN_random_Scaffold1441:57586:63189:-1|gene:BGLB005230	-19.48	-23.0
bgl-miR-124-3p	BGLB005309-PB_PREDICTED:_polypeptide_N-acetylgalactosaminyltransferase_11-like_[Biomphalaria_glabrata]	NA	LGUN_random_Scaffold1464:10313:13036:-1|gene:BGLB005309	-21.97	-25.9
bgl-miR-124-3p	BGLB005311-PB_PREDICTED:_transcription_initiation_factor_IIA_subunit_2-like_[Biomphalaria_glabrata]	GO:0005672_GO:0006355_GO:0006367	Transcription_initiation_factor_IIA_subunit_2|protein_coding|LGUN_random_Scaffold1467:11804:14020:1|gene:BGLB005311	-15.22	-24.8
bgl-miR-124-3p	BGLB005311-PC_PREDICTED:_transcription_initiation_factor_IIA_subunit_2-like_[Biomphalaria_glabrata]	GO:0005672_GO:0006355_GO:0006367	Transcription_initiation_factor_IIA_subunit_2|protein_coding|LGUN_random_Scaffold1467:11804:14020:1|gene:BGLB005311	-15.22	-24.8
bgl-miR-124-3p	BGLB005311-PD_PREDICTED:_transcription_initiation_factor_IIA_subunit_2-like_[Biomphalaria_glabrata]	GO:0005672_GO:0006355_GO:0006367	Transcription_initiation_factor_IIA_subunit_2|protein_coding|LGUN_random_Scaffold1467:11804:14020:1|gene:BGLB005311	-15.22	-24.8
bgl-miR-124-3p	BGLB005311-PE_PREDICTED:_transcription_initiation_factor_IIA_subunit_2-like_[Biomphalaria_glabrata]	GO:0005672_GO:0006355_GO:0006367	Transcription_initiation_factor_IIA_subunit_2|protein_coding|LGUN_random_Scaffold1467:11804:14020:1|gene:BGLB005311	-15.22	-24.8
bgl-miR-124-3p	BGLB005505-PB_PREDICTED:_ETS_domain-containing_protein_Elk-4-like_isoform_X3_[Biomphalaria_glabrata]	GO:0003700_GO:0005634_GO:0006355_GO:0043565	LGUN_random_Scaffold154:223020:241597:1|gene:BGLB005505	-17.47	-20.9
bgl-miR-124-3p	BGLB005505-PC_PREDICTED:_uncharacterized_protein_LOC106061659_isoform_X1_[Biomphalaria_glabrata]	GO:0003700_GO:0005634_GO:0006355_GO:0043565	LGUN_random_Scaffold154:136505:241597:1|gene:BGLB005505	-17.47	-20.9
bgl-miR-124-3p	BGLB005505-PD_PREDICTED:_uncharacterized_protein_LOC106061659_isoform_X1_[Biomphalaria_glabrata]	GO:0003700_GO:0005634_GO:0006355_GO:0043565	LGUN_random_Scaffold154:205234:241597:1|gene:BGLB005505	-17.47	-20.9
bgl-miR-124-3p	BGLB005505-PE_PREDICTED:_uncharacterized_protein_LOC106061659_isoform_X1_[Biomphalaria_glabrata]	GO:0003700_GO:0005634_GO:0006355_GO:0043565	LGUN_random_Scaffold154:205234:241597:1|gene:BGLB005505	-17.47	-20.9
bgl-miR-124-3p	BGLB005505-PF_PREDICTED:_uncharacterized_protein_LOC106061659_isoform_X1_[Biomphalaria_glabrata]	GO:0003700_GO:0005634_GO:0006355_GO:0043565	LGUN_random_Scaffold154:205234:241597:1|gene:BGLB005505	-17.47	-20.9
bgl-miR-124-3p	BGLB005505-PG_PREDICTED:_uncharacterized_protein_LOC106061659_isoform_X1_[Biomphalaria_glabrata]	GO:0003700_GO:0005634_GO:0006355_GO:0043565	LGUN_random_Scaffold154:205234:241597:1|gene:BGLB005505	-17.47	-20.9
bgl-miR-124-3p	BGLB005505-PH_PREDICTED:_uncharacterized_protein_LOC106061659_isoform_X1_[Biomphalaria_glabrata]	GO:0003700_GO:0005634_GO:0006355_GO:0043565	LGUN_random_Scaffold154:205234:241597:1|gene:BGLB005505	-17.47	-20.9
bgl-miR-124-3p	BGLB005505-PI_PREDICTED:_uncharacterized_protein_LOC106061659_isoform_X1_[Biomphalaria_glabrata]	GO:0003700_GO:0005634_GO:0006355_GO:0043565	LGUN_random_Scaffold154:136505:241597:1|gene:BGLB005505	-17.47	-20.9
bgl-miR-124-3p	BGLB005505-PJ_PREDICTED:_uncharacterized_protein_LOC106061659_isoform_X1_[Biomphalaria_glabrata]	GO:0003700_GO:0005634_GO:0006355_GO:0043565	LGUN_random_Scaffold154:205234:241597:1|gene:BGLB005505	-17.47	-20.9
bgl-miR-124-3p	BGLB005727-PB_PREDICTED:_centrosomal_protein_of_72_kDa-like_[Biomphalaria_glabrata]	GO:0005515	LGUN_random_Scaffold1589:3171:22152:-1|gene:BGLB005727	-16.12	-20.9
bgl-miR-124-3p	BGLB005761-PB_PREDICTED:_cathepsin_B-like_[Biomphalaria_glabrata]	GO:0004197_GO:0006508_GO:0008234_GO:0050790	LGUN_random_Scaffold15977:2939:7678:-1|gene:BGLB005761	-18.25	-21.2
bgl-miR-124-3p	BGLB006298-PB_PREDICTED:_actin-_gamma-like_[Biomphalaria_glabrata]	NA	LGUN_random_Scaffold178:95258:100906:1|gene:BGLB006298	-16.86	-21.6
bgl-miR-124-3p	BGLB006298-PC_PREDICTED:_actin-_gamma-like_[Biomphalaria_glabrata]	NA	LGUN_random_Scaffold178:95258:100906:1|gene:BGLB006298	-16.86	-21.6
bgl-miR-124-3p	BGLB006511-PB_PREDICTED:_neuroglobin-like_[Biomphalaria_glabrata]	GO:0005344_GO:0019825_GO:0020037_GO:0046872	LGUN_random_Scaffold1855:26085:63187:1|gene:BGLB006511	-19.81	-25.8
bgl-miR-124-3p	BGLB006514-PB_PREDICTED:_LOW_QUALITY_PROTEIN:_protein_unc-45_homolog_B-like_[Biomphalaria_glabrata]	GO:0005488_GO:0005515	LGUN_random_Scaffold1856:23080:42289:-1|gene:BGLB006514	-22.49	-24.1
bgl-miR-124-3p	BGLB006600-PB_PREDICTED:_glycine_dehydrogenase_(decarboxylating)-_mitochondrial-like_[Biomphalaria_glabrata]	GO:0003824_GO:0004375_GO:0005739_GO:0006544_GO:0006546_GO:0055114	Glycine_cleavage_system_P_protein|protein_coding|LGUN_random_Scaffold19:674769:690296:-1|gene:BGLB006600	-16.01	-20.3
bgl-miR-124-3p	BGLB006844-PB_PREDICTED:_sodium/potassium-transporting_ATPase_subunit_beta-1-like_[Biomphalaria_glabrata]	GO:0005890_GO:0006813_GO:0006814	LGUN_random_Scaffold199:226866:238207:-1|gene:BGLB006844	-19.39	-22.8
bgl-miR-124-3p	BGLB007115-PB_PREDICTED:_pre-mRNA-splicing_factor_ISY1_homolog_[Biomphalaria_glabrata]	GO:0000350	LGUN_random_Scaffold2108:23291:30580:-1|gene:BGLB007115	-16.25	-22.1
bgl-miR-124-3p	BGLB007330-PB_PREDICTED:_5'-AMP-activated_protein_kinase_subunit_gamma-1-like_isoform_X1_[Biomphalaria_glabrata]	NA	LGUN_random_Scaffold2249:6702:42380:-1|gene:BGLB007330	-15.03	-21.4
bgl-miR-124-3p	BGLB007330-PC_PREDICTED:_5'-AMP-activated_protein_kinase_subunit_gamma-1-like_isoform_X2_[Biomphalaria_glabrata]	NA	LGUN_random_Scaffold2249:6702:42380:-1|gene:BGLB007330	-15.03	-21.4
bgl-miR-124-3p	BGLB007330-PD_PREDICTED:_5'-AMP-activated_protein_kinase_subunit_gamma-1-like_isoform_X4_[Biomphalaria_glabrata]	NA	LGUN_random_Scaffold2249:6702:30470:-1|gene:BGLB007330	-15.03	-21.4
bgl-miR-124-3p	BGLB007330-PE_PREDICTED:_5'-AMP-activated_protein_kinase_subunit_gamma-1-like_isoform_X3_[Biomphalaria_glabrata]	NA	LGUN_random_Scaffold2249:6702:35781:-1|gene:BGLB007330	-15.03	-21.4
bgl-miR-124-3p	BGLB007348-PB_PREDICTED:_protein_NPC2_homolog_[Biomphalaria_glabrata]	NA	LGUN_random_Scaffold2254:20171:23714:1|gene:BGLB007348	-19.68	-25.6
bgl-miR-124-3p	BGLB007355-PB_PREDICTED:_ER_lumen_protein-retaining_receptor_2_isoform_X2_[Biomphalaria_glabrata]	GO:0005789_GO:0006621_GO:0015031_GO:0016021_GO:0046923	ER_lumen_protein-retaining_receptor|protein_coding|LGUN_random_Scaffold226:117831:123126:1|gene:BGLB007355	-19.61	-27.1
bgl-miR-124-3p	BGLB007355-PC_PREDICTED:_ER_lumen_protein-retaining_receptor_2_isoform_X1_[Biomphalaria_glabrata]	GO:0005789_GO:0006621_GO:0015031_GO:0016021_GO:0046923	ER_lumen_protein-retaining_receptor|protein_coding|LGUN_random_Scaffold226:117831:123137:1|gene:BGLB007355	-19.61	-27.1
bgl-miR-124-3p	BGLB007472-PB_PREDICTED:_uncharacterized_protein_LOC106066601_[Biomphalaria_glabrata]	NA	LGUN_random_Scaffold232:218524:229055:1|gene:BGLB007472	-18.07	-21.3
bgl-miR-124-3p	BGLB007552-PB_PREDICTED:_collagen_alpha-3(VI)_chain-like_isoform_X4_[Biomphalaria_glabrata]	GO:0005509	LGUN_random_Scaffold237:265901:344979:-1|gene:BGLB007552	-18.49	-22.9
bgl-miR-124-3p	BGLB007552-PC_PREDICTED:_collagen_alpha-3(VI)_chain-like_isoform_X7_[Biomphalaria_glabrata]	GO:0005509	LGUN_random_Scaffold237:265901:344979:-1|gene:BGLB007552	-18.49	-22.9
bgl-miR-124-3p	BGLB007552-PD_PREDICTED:_collagen_alpha-3(VI)_chain-like_isoform_X6_[Biomphalaria_glabrata]	GO:0005509	LGUN_random_Scaffold237:265901:344979:-1|gene:BGLB007552	-18.49	-22.9
bgl-miR-124-3p	BGLB007552-PE_PREDICTED:_collagen_alpha-3(VI)_chain-like_isoform_X9_[Biomphalaria_glabrata]	GO:0005509	LGUN_random_Scaffold237:265901:344979:-1|gene:BGLB007552	-18.49	-22.9
bgl-miR-124-3p	BGLB007552-PF_PREDICTED:_collagen_alpha-3(VI)_chain-like_isoform_X5_[Biomphalaria_glabrata]	GO:0005509	LGUN_random_Scaffold237:265901:344979:-1|gene:BGLB007552	-18.49	-22.9
bgl-miR-124-3p	BGLB007552-PG_PREDICTED:_collagen_alpha-3(VI)_chain-like_isoform_X3_[Biomphalaria_glabrata]	GO:0005509	LGUN_random_Scaffold237:265901:344979:-1|gene:BGLB007552	-18.49	-22.9
bgl-miR-124-3p	BGLB007552-PH_PREDICTED:_collagen_alpha-3(VI)_chain-like_isoform_X1_[Biomphalaria_glabrata]	GO:0005509	LGUN_random_Scaffold237:265901:344979:-1|gene:BGLB007552	-18.49	-22.9
bgl-miR-124-3p	BGLB007552-PI_PREDICTED:_collagen_alpha-3(VI)_chain-like_isoform_X8_[Biomphalaria_glabrata]	GO:0005509	LGUN_random_Scaffold237:265901:344979:-1|gene:BGLB007552	-18.49	-22.9
bgl-miR-124-3p	BGLB007552-PJ_PREDICTED:_collagen_alpha-3(VI)_chain-like_isoform_X1_[Biomphalaria_glabrata]	GO:0005509	LGUN_random_Scaffold237:265901:344979:-1|gene:BGLB007552	-18.49	-22.9
bgl-miR-124-3p	BGLB007573-PB_PREDICTED:_pre-mRNA-splicing_factor_38B-like_[Biomphalaria_glabrata]	GO:0016021	LGUN_random_Scaffold238:178678:180021:-1|gene:BGLB007573	-19.46	-24.5
bgl-miR-124-3p	BGLB007792-PB_PREDICTED:_uncharacterized_protein_LOC106067510_[Biomphalaria_glabrata]	GO:0005089_GO:0035023	LGUN_random_Scaffold2537:28969:38066:-1|gene:BGLB007792	-22.89	-28.2
bgl-miR-124-3p	BGLB007818-PB_PREDICTED:_importin-7-like-_partial_[Biomphalaria_glabrata]	GO:0005488_GO:0005634_GO:0006886_GO:0008536	LGUN_random_Scaffold2553:10087:51758:1|gene:BGLB007818	-26.54	-30.5
bgl-miR-124-3p	BGLB007886-PB_PREDICTED:_SAGA-associated_factor_29_homolog_isoform_X1_[Biomphalaria_glabrata]	GO:0000124	LGUN_random_Scaffold260:306726:315377:-1|gene:BGLB007886	-20.05	-24.8
bgl-miR-124-3p	BGLB007886-PC_PREDICTED:_SAGA-associated_factor_29_homolog_isoform_X1_[Biomphalaria_glabrata]	GO:0000124	LGUN_random_Scaffold260:306726:315377:-1|gene:BGLB007886	-20.05	-24.8
bgl-miR-124-3p	BGLB007886-PD_PREDICTED:_SAGA-associated_factor_29_homolog_isoform_X1_[Biomphalaria_glabrata]	GO:0000124	LGUN_random_Scaffold260:306726:315377:-1|gene:BGLB007886	-20.05	-24.8
bgl-miR-124-3p	BGLB007886-PE_PREDICTED:_SAGA-associated_factor_29_homolog_isoform_X1_[Biomphalaria_glabrata]	GO:0000124	LGUN_random_Scaffold260:306726:326016:-1|gene:BGLB007886	-20.05	-24.8
bgl-miR-124-3p	BGLB007886-PF_PREDICTED:_SAGA-associated_factor_29_homolog_isoform_X1_[Biomphalaria_glabrata]	GO:0000124	LGUN_random_Scaffold260:306726:315377:-1|gene:BGLB007886	-20.05	-24.8
bgl-miR-124-3p	BGLB007886-PG_PREDICTED:_SAGA-associated_factor_29_homolog_isoform_X1_[Biomphalaria_glabrata]	GO:0000124	LGUN_random_Scaffold260:306726:315377:-1|gene:BGLB007886	-20.05	-24.8
bgl-miR-124-3p	BGLB007886-PH_PREDICTED:_SAGA-associated_factor_29_homolog_isoform_X1_[Biomphalaria_glabrata]	GO:0000124	LGUN_random_Scaffold260:306726:315377:-1|gene:BGLB007886	-20.05	-24.8
bgl-miR-124-3p	BGLB007886-PI_PREDICTED:_SAGA-associated_factor_29_homolog_isoform_X1_[Biomphalaria_glabrata]	GO:0000124	LGUN_random_Scaffold260:306726:315377:-1|gene:BGLB007886	-20.05	-24.8
bgl-miR-124-3p	BGLB008035-PB_PREDICTED:_DNA_ligase_1-like-_partial_[Biomphalaria_glabrata]	GO:0003677_GO:0003909_GO:0003910_GO:0005524_GO:0006260_GO:0006281_GO:0006310_GO:0051103_GO:0071897	DNA_ligase|protein_coding|LGUN_random_Scaffold2716:27812:41958:-1|gene:BGLB008035	-29.19	-32.3
bgl-miR-124-3p	BGLB008154-PB_PREDICTED:_actin-interacting_protein_1-like_[Biomphalaria_glabrata]	GO:0005515	LGUN_random_Scaffold2799:11784:22393:1|gene:BGLB008154	-15.83	-23.3
bgl-miR-124-3p	BGLB008291-PB_PREDICTED:_uroporphyrinogen_decarboxylase-like-_partial_[Biomphalaria_glabrata]	GO:0004853_GO:0006779	LGUN_random_Scaffold29:257177:261031:-1|gene:BGLB008291	-33.33	-25.0
bgl-miR-124-3p	BGLB008351-PB_PREDICTED:_TPR_and_ankyrin_repeat-containing_protein_1-like_[Biomphalaria_glabrata]	GO:0005515_GO:0005524_GO:0046872	LGUN_random_Scaffold292:207431:261070:1|gene:BGLB008351	-19.19	-23.7
bgl-miR-124-3p	BGLB008394-PB_PREDICTED:_forkhead_box_protein_N3-like_[Biomphalaria_glabrata]	GO:0003700_GO:0005634_GO:0006351_GO:0006355_GO:0043565	LGUN_random_Scaffold295:259375:279436:-1|gene:BGLB008394	-18.61	-21.9
bgl-miR-124-3p	BGLB008793-PB_PREDICTED:_pancreas_transcription_factor_1_subunit_alpha-like_[Biomphalaria_glabrata]	GO:0046983	LGUN_random_Scaffold322:87669:88451:1|gene:BGLB008793	-16.06	-25.4
bgl-miR-124-3p	BGLB008880-PB_PREDICTED:_uncharacterized_protein_YMR196W-like_[Biomphalaria_glabrata]	GO:0003824_GO:0004573_GO:0009311	LGUN_random_Scaffold33:672972:696252:1|gene:BGLB008880	-18.76	-23.3
bgl-miR-124-3p	BGLB008934-PB_PREDICTED:_delta-1-pyrroline-5-carboxylate_synthase-like_isoform_X5_[Biomphalaria_glabrata]	GO:0003824_GO:0004349_GO:0004350_GO:0005524_GO:0005739_GO:0006561_GO:0008152_GO:0016491_GO:0016620_GO:0055114_GO:0055129	Delta-1-pyrroline-5-carboxylate_synthase|protein_coding|LGUN_random_Scaffold333:163990:173442:-1|gene:BGLB008934	-18.85	-20.7
bgl-miR-124-3p	BGLB008934-PC_PREDICTED:_delta-1-pyrroline-5-carboxylate_synthase-like_isoform_X4_[Biomphalaria_glabrata]	GO:0003824_GO:0004349_GO:0004350_GO:0005524_GO:0005739_GO:0006561_GO:0008152_GO:0016491_GO:0016620_GO:0055114_GO:0055129	Delta-1-pyrroline-5-carboxylate_synthase|protein_coding|LGUN_random_Scaffold333:163990:173442:-1|gene:BGLB008934	-18.85	-20.7
bgl-miR-124-3p	BGLB008934-PD_PREDICTED:_delta-1-pyrroline-5-carboxylate_synthase-like_isoform_X1_[Biomphalaria_glabrata]	GO:0003824_GO:0004349_GO:0004350_GO:0005524_GO:0005739_GO:0006561_GO:0008152_GO:0016491_GO:0016620_GO:0055114_GO:0055129	Delta-1-pyrroline-5-carboxylate_synthase|protein_coding|LGUN_random_Scaffold333:163990:173442:-1|gene:BGLB008934	-18.85	-20.7
bgl-miR-124-3p	BGLB008934-PE_PREDICTED:_delta-1-pyrroline-5-carboxylate_synthase-like_isoform_X3_[Biomphalaria_glabrata]	GO:0003824_GO:0004349_GO:0004350_GO:0005524_GO:0005739_GO:0006561_GO:0008152_GO:0016491_GO:0016620_GO:0055114_GO:0055129	Delta-1-pyrroline-5-carboxylate_synthase|protein_coding|LGUN_random_Scaffold333:163990:173442:-1|gene:BGLB008934	-18.85	-20.7
bgl-miR-124-3p	BGLB008934-PF_PREDICTED:_delta-1-pyrroline-5-carboxylate_synthase-like_isoform_X2_[Biomphalaria_glabrata]	GO:0003824_GO:0004349_GO:0004350_GO:0005524_GO:0005739_GO:0006561_GO:0008152_GO:0016491_GO:0016620_GO:0055114_GO:0055129	Delta-1-pyrroline-5-carboxylate_synthase|protein_coding|LGUN_random_Scaffold333:163990:173442:-1|gene:BGLB008934	-18.85	-20.7
bgl-miR-124-3p	BGLB008934-PG_PREDICTED:_delta-1-pyrroline-5-carboxylate_synthase-like_isoform_X1_[Biomphalaria_glabrata]	GO:0003824_GO:0004349_GO:0004350_GO:0005524_GO:0005739_GO:0006561_GO:0008152_GO:0016491_GO:0016620_GO:0055114_GO:0055129	Delta-1-pyrroline-5-carboxylate_synthase|protein_coding|LGUN_random_Scaffold333:163990:173442:-1|gene:BGLB008934	-18.85	-20.7
bgl-miR-124-3p	BGLB009401-PB_PREDICTED:_carboxy-terminal_kinesin_2-like_isoform_X1_[Biomphalaria_glabrata]	GO:0003777_GO:0005524_GO:0005874_GO:0007018_GO:0008017	Kinesin-like_protein|protein_coding|LGUN_random_Scaffold372:168313:179714:-1|gene:BGLB009401	-15.34	-22.0
bgl-miR-124-3p	BGLB009401-PC_PREDICTED:_carboxy-terminal_kinesin_2-like_isoform_X2_[Biomphalaria_glabrata]	GO:0003777_GO:0005524_GO:0005874_GO:0007018_GO:0008017	Kinesin-like_protein|protein_coding|LGUN_random_Scaffold372:168313:184010:-1|gene:BGLB009401	-15.34	-22.0
bgl-miR-124-3p	BGLB009449-PB_PREDICTED:_oxygen-dependent_coproporphyrinogen-III_oxidase-like_[Biomphalaria_glabrata]	GO:0004109_GO:0006779_GO:0055114	LGUN_random_Scaffold3762:689:8816:1|gene:BGLB009449	-22.03	-25.6
bgl-miR-124-3p	BGLB009566-PB_PREDICTED:_bone_morphogenetic_protein_receptor_type-1B-like_[Biomphalaria_glabrata]	GO:0004672_GO:0004675_GO:0005524_GO:0006468_GO:0007178_GO:0016020_GO:0016021	Receptor_protein_serine/threonine_kinase|protein_coding|LGUN_random_Scaffold386:7203:15599:1|gene:BGLB009566	-17.99	-21.6
bgl-miR-124-3p	BGLB009871-PB_PREDICTED:_enteropeptidase-like_[Biomphalaria_glabrata]	GO:0016020	LGUN_random_Scaffold414:18821:73462:-1|gene:BGLB009871	-18.33	-23.6
bgl-miR-124-3p	BGLB009875-PB_PREDICTED:_leucine-rich_repeat-containing_protein_57-like_[Biomphalaria_glabrata]	GO:0005515	LGUN_random_Scaffold414:214191:217100:-1|gene:BGLB009875	-19.96	-24.6
bgl-miR-124-3p	BGLB009875-PC_PREDICTED:_leucine-rich_repeat-containing_protein_57-like_[Biomphalaria_glabrata]	GO:0005515	LGUN_random_Scaffold414:214191:217100:-1|gene:BGLB009875	-19.96	-24.6
bgl-miR-124-3p	BGLB009875-PD_PREDICTED:_leucine-rich_repeat-containing_protein_57-like_[Biomphalaria_glabrata]	GO:0005515	LGUN_random_Scaffold414:214191:217100:-1|gene:BGLB009875	-19.96	-24.6
bgl-miR-124-3p	BGLB009875-PE_PREDICTED:_leucine-rich_repeat-containing_protein_57-like_[Biomphalaria_glabrata]	GO:0005515	LGUN_random_Scaffold414:214191:217100:-1|gene:BGLB009875	-19.96	-24.6
bgl-miR-124-3p	BGLB009875-PF_PREDICTED:_leucine-rich_repeat-containing_protein_57-like_[Biomphalaria_glabrata]	GO:0005515	LGUN_random_Scaffold414:214191:217100:-1|gene:BGLB009875	-19.96	-24.6
bgl-miR-124-3p	BGLB009919-PB_PREDICTED:_universal_stress_protein_YxiE-like_isoform_X1_[Biomphalaria_glabrata]	GO:0006950	LGUN_random_Scaffold4174:10668:18511:-1|gene:BGLB009919	-16.04	-25.1
bgl-miR-124-3p	BGLB009919-PC_PREDICTED:_universal_stress_protein_YxiE-like_isoform_X1_[Biomphalaria_glabrata]	GO:0006950	LGUN_random_Scaffold4174:10668:18511:-1|gene:BGLB009919	-16.04	-25.1
bgl-miR-124-3p	BGLB009919-PD_PREDICTED:_universal_stress_protein_YxiE-like_isoform_X1_[Biomphalaria_glabrata]	GO:0006950	LGUN_random_Scaffold4174:10668:18511:-1|gene:BGLB009919	-16.04	-25.1
bgl-miR-124-3p	BGLB009919-PE_PREDICTED:_universal_stress_protein_YxiE-like_isoform_X1_[Biomphalaria_glabrata]	GO:0006950	LGUN_random_Scaffold4174:10668:18511:-1|gene:BGLB009919	-16.04	-25.1
bgl-miR-124-3p	BGLB009919-PF_PREDICTED:_universal_stress_protein_YxiE-like_isoform_X1_[Biomphalaria_glabrata]	GO:0006950	LGUN_random_Scaffold4174:10668:14959:-1|gene:BGLB009919	-16.04	-25.1
bgl-miR-124-3p	BGLB009919-PG_PREDICTED:_universal_stress_protein_Sll1388-like_isoform_X2_[Biomphalaria_glabrata]	GO:0006950	LGUN_random_Scaffold4174:10668:25843:-1|gene:BGLB009919	-16.04	-25.1
bgl-miR-124-3p	BGLB010170-PB_PREDICTED:_piwi-like_protein_1_[Biomphalaria_glabrata]	GO:0003676_GO:0005515_GO:0031047	piwi:_piwi_protein|protein_coding|LGUN_random_Scaffold443:34109:49170:1|gene:BGLB010170	-18.95	-24.9
bgl-miR-124-3p	BGLB010170-PC_PREDICTED:_piwi-like_protein_1_[Biomphalaria_glabrata]	GO:0003676_GO:0005515_GO:0031047	piwi:_piwi_protein|protein_coding|LGUN_random_Scaffold443:34109:49170:1|gene:BGLB010170	-18.95	-24.9
bgl-miR-124-3p	BGLB010440-PB_PREDICTED:_uncharacterized_protein_LOC106073862_isoform_X1_[Biomphalaria_glabrata]	GO:0003723	LGUN_random_Scaffold4692:3611:15536:-1|gene:BGLB010440	-15.91	-21.2
bgl-miR-124-3p	BGLB010440-PC_PREDICTED:_uncharacterized_protein_LOC106073862_isoform_X2_[Biomphalaria_glabrata]	GO:0003723	LGUN_random_Scaffold4692:3611:15536:-1|gene:BGLB010440	-15.91	-21.2
bgl-miR-124-3p	BGLB010715-PB_PREDICTED:_cadherin_EGF_LAG_seven-pass_G-type_receptor_2-like_[Biomphalaria_glabrata]	GO:0005509_GO:0007156_GO:0016020_GO:0016021	LGUN_random_Scaffold495:122066:147628:-1|gene:BGLB010715	-16.41	-21.7
bgl-miR-124-3p	BGLB010745-PB_PREDICTED:_twisted_gastrulation_protein_homolog_1-A-like_[Biomphalaria_glabrata]	NA	LGUN_random_Scaffold4988:8598:12000:1|gene:BGLB010745	-18.69	-22.0
bgl-miR-124-3p	BGLB010855-PB_PREDICTED:_lysine-specific_demethylase_7A-like_isoform_X2_[Biomphalaria_glabrata]	GO:0005634_GO:0046872	LGUN_random_Scaffold508:2278:13388:-1|gene:BGLB010855	-17.00	-22.1
bgl-miR-124-3p	BGLB011020-PB_PREDICTED:_P2X_purinoceptor_4-like_[Biomphalaria_glabrata]	GO:0001614_GO:0004931_GO:0005887_GO:0033198_GO:0098655_GO:0098794	LGUN_random_Scaffold523:28827:48162:1|gene:BGLB011020	-18.04	-24.1
bgl-miR-124-3p	BGLB011385-PB_PREDICTED:_GDP-L-fucose_synthase-like-_partial_[Biomphalaria_glabrata]	GO:0003824_GO:0050662	LGUN_random_Scaffold55:407328:409508:-1|gene:BGLB011385	-17.26	-22.7
bgl-miR-124-3p	BGLB011409-PB_PREDICTED:_rho_GDP-dissociation_inhibitor_1-like_[Biomphalaria_glabrata]	GO:0005094_GO:0005737	LGUN_random_Scaffold551:5889:8130:1|gene:BGLB011409	-22.92	-25.6
bgl-miR-124-3p	BGLB011409-PC_PREDICTED:_rho_GDP-dissociation_inhibitor_1-like_[Biomphalaria_glabrata]	GO:0005094_GO:0005737	LGUN_random_Scaffold551:5889:8130:1|gene:BGLB011409	-22.92	-25.6
bgl-miR-124-3p	BGLB011523-PB_PREDICTED:_LOW_QUALITY_PROTEIN:_uncharacterized_protein_LOC106077292_[Biomphalaria_glabrata]	GO:0019825_GO:0020037	LGUN_random_Scaffold558:1428:31780:-1|gene:BGLB011523	-18.69	-22.0
bgl-miR-124-3p	BGLB011604-PB_PREDICTED:_protein_RCC2_homolog_[Biomphalaria_glabrata]	NA	LGUN_random_Scaffold5638:16664:24960:-1|gene:BGLB011604	-16.76	-27.0
bgl-miR-124-3p	BGLB012006-PB_PREDICTED:_cyclin-L1-like_[Biomphalaria_glabrata]	GO:0000079_GO:0005634_GO:0006355_GO:0006396	LGUN_random_Scaffold601:31900:42996:-1|gene:BGLB012006	-15.19	-20.5
bgl-miR-124-3p	BGLB012063-PB_PREDICTED:_cytochrome_P450_3A24-like_[Biomphalaria_glabrata]	GO:0004497_GO:0005506_GO:0016021_GO:0016705_GO:0020037_GO:0055114	LGUN_random_Scaffold6077:21592:25222:-1|gene:BGLB012063	-21.57	-30.4
bgl-miR-124-3p	BGLB012300-PB_PREDICTED:_protocadherin_Fat_4-like_[Biomphalaria_glabrata]	GO:0005509_GO:0005886_GO:0007155_GO:0007156_GO:0016020_GO:0016021	LGUN_random_Scaffold638:111030:143026:1|gene:BGLB012300	-18.45	-19.8
bgl-miR-124-3p	BGLB012344-PB_PREDICTED:_programmed_cell_death_protein_5-like_[Biomphalaria_glabrata]	GO:0003677	LGUN_random_Scaffold6482:6700:7011:1|gene:BGLB012344	-16.23	-21.6
bgl-miR-124-3p	BGLB012382-PB_PREDICTED:_angiopoietin-4-like_[Biomphalaria_glabrata]	NA	LGUN_random_Scaffold6524:20316:23299:1|gene:BGLB012382	-22.70	-25.1
bgl-miR-124-3p	BGLB012450-PB_PREDICTED:_UPF0598_protein_CG30010-like_[Biomphalaria_glabrata]	NA	LGUN_random_Scaffold6612:1952:5480:1|gene:BGLB012450	-21.02	-24.7
bgl-miR-124-3p	BGLB012522-PB_PREDICTED:_transmembrane_emp24_domain-containing_protein_eca-like_isoform_X3_[Biomphalaria_glabrata]	GO:0005789_GO:0016021	LGUN_random_Scaffold67:312895:317603:-1|gene:BGLB012522	-22.91	-23.9
bgl-miR-124-3p	BGLB012522-PC_PREDICTED:_transmembrane_emp24_domain-containing_protein_eca-like_isoform_X1_[Biomphalaria_glabrata]	GO:0005789_GO:0016021	LGUN_random_Scaffold67:312895:317603:-1|gene:BGLB012522	-22.91	-23.9
bgl-miR-124-3p	BGLB012572-PB_PREDICTED:_methylthioribulose-1-phosphate_dehydratase-like_[Biomphalaria_glabrata]	GO:0005737_GO:0008270_GO:0019284_GO:0019509_GO:0046570_GO:0046872	Probable_methylthioribulose-1-phosphate_dehydratase|protein_coding|LGUN_random_Scaffold676:140370:146999:1|gene:BGLB012572	-17.01	-22.9
bgl-miR-124-3p	BGLB012596-PB_PREDICTED:_histone_deacetylase_4-like_[Biomphalaria_glabrata]	GO:0000118_GO:0004407_GO:0006325_GO:0006351_GO:0006355_GO:0016575_GO:0032041_GO:0046872	Histone_deacetylase|protein_coding|LGUN_random_Scaffold680:147214:170365:-1|gene:BGLB012596	-21.36	-26.6
bgl-miR-124-3p	BGLB012770-PB_PREDICTED:_UPF0562_protein_C7orf55_homolog_[Biomphalaria_glabrata]	NA	LGUN_random_Scaffold709:117147:124374:1|gene:BGLB012770	-17.59	-18.0
bgl-miR-124-3p	BGLB013412-PB_PREDICTED:_baculoviral_IAP_repeat-containing_protein_3-like_[Biomphalaria_glabrata]	NA	LGUN_random_Scaffold810:102669:108609:-1|gene:BGLB013412	-19.40	-23.2
bgl-miR-124-3p	BGLB013772-PB_PREDICTED:_uncharacterized_oxidoreductase_YajO-like_[Biomphalaria_glabrata]	GO:0016491_GO:0055114	LGUN_random_Scaffold8683:13249:19205:1|gene:BGLB013772	-23.70	-26.2
bgl-miR-124-3p	BGLB013778-PB_PREDICTED:_LOW_QUALITY_PROTEIN:_BTB/POZ_domain-containing_protein_7-like_[Biomphalaria_glabrata]	GO:0005515	LGUN_random_Scaffold869:123100:130568:-1|gene:BGLB013778	-20.30	-25.7
bgl-miR-124-3p	BGLB013897-PB_PREDICTED:_lens_fiber_major_intrinsic_protein-like_[Biomphalaria_glabrata]	GO:0015267_GO:0016020_GO:0016021_GO:0055085	LGUN_random_Scaffold89:247814:276562:-1|gene:BGLB013897	-17.04	-22.9
bgl-miR-124-3p	BGLB014118-PB_PREDICTED:_LOW_QUALITY_PROTEIN:_protein_PRRC2C-like_[Biomphalaria_glabrata]	NA	LGUN_random_Scaffold9287:18416:41615:-1|gene:BGLB014118	-18.70	-21.4
bgl-miR-124-3p	BGLB014303-PB_PREDICTED:_fibrillin-1-like-_partial_[Biomphalaria_glabrata]	GO:0005509	LGUN_random_Scaffold972:4129:50760:1|gene:BGLB014303	-15.13	-18.5
bgl-miR-124-3p	BGLB014356-PB_PREDICTED:_exosome_complex_component_RRP41-like_[Biomphalaria_glabrata]	NA	LGUN_random_Scaffold982:49762:56594:1|gene:BGLB014356	-15.82	-21.2
bgl-miR-124-3p	BGLB014376-PB_PREDICTED:_cytochrome_P450_3A19-like-_partial_[Biomphalaria_glabrata]	GO:0004497_GO:0005506_GO:0016021_GO:0016705_GO:0020037_GO:0055114	LGUN_random_Scaffold9868:5555:6424:1|gene:BGLB014376	-20.99	-24.4
bgl-miR-124-3p	BGLB014440-PB_PREDICTED:_COUP_transcription_factor_2-like_isoform_X1_[Biomphalaria_glabrata]	GO:0003677_GO:0003700_GO:0003707_GO:0004879_GO:0005634_GO:0006351_GO:0006355_GO:0008270_GO:0043565	LGUN_random_Scaffold2127:57398:88316:-1|gene:BGLB014440	-15.82	-19.5
bgl-miR-124-3p	BGLB014440-PC_PREDICTED:_COUP_transcription_factor_2-like_isoform_X2_[Biomphalaria_glabrata]	GO:0003677_GO:0003700_GO:0003707_GO:0004879_GO:0005634_GO:0006351_GO:0006355_GO:0008270_GO:0043565	LGUN_random_Scaffold2127:57398:88316:-1|gene:BGLB014440	-15.82	-19.5
bgl-miR-124-3p	BGLB016147-PA_PREDICTED:_LOW_QUALITY_PROTEIN:_chloride_channel_protein_2-like_[Biomphalaria_glabrata]	GO:0005247_GO:0006821_GO:0016020_GO:0016021_GO:0055085	Chloride_channel_protein|protein_coding|LG3_random_Scaffold616:15308:56678:-1|gene:BGLB016147	-40.68	-26.1
bgl-miR-124-3p	BGLB016334-PA_PREDICTED:_PR_domain_zinc_finger_protein_10-like_[Biomphalaria_glabrata]	GO:0003676_GO:0005515	LGUN_random_Scaffold1118:63211:75921:1|gene:BGLB016334	-20.37	-24.4
bgl-miR-124-3p	BGLB016335-PA_PREDICTED:_zinc_metalloproteinase_nas-13-like_isoform_X3_[Biomphalaria_glabrata]	GO:0004222_GO:0006508_GO:0008237_GO:0008270	Metalloendopeptidase|protein_coding|LGUN_random_Scaffold134:424825:440774:1|gene:BGLB016335	-19.72	-24.2
bgl-miR-124-3p	BGLB016335-PB_PREDICTED:_zinc_metalloproteinase_nas-13-like_isoform_X2_[Biomphalaria_glabrata]	GO:0004222_GO:0006508_GO:0008237_GO:0008270	Metalloendopeptidase|protein_coding|LGUN_random_Scaffold134:392016:440774:1|gene:BGLB016335	-19.72	-24.2
bgl-miR-124-3p	BGLB016335-PC_PREDICTED:_zinc_metalloproteinase_nas-13-like_isoform_X1_[Biomphalaria_glabrata]	GO:0004222_GO:0006508_GO:0008237_GO:0008270	Metalloendopeptidase|protein_coding|LGUN_random_Scaffold134:424825:440774:1|gene:BGLB016335	-19.72	-24.2
bgl-miR-124-3p	BGLB016356-PA_PREDICTED:_protein_Wnt-1-like_isoform_X1_[Biomphalaria_glabrata]	GO:0005102_GO:0005576_GO:0007275_GO:0016055	Protein_Wnt|protein_coding|LG9i_random_Scaffold194:308294:331426:-1|gene:BGLB016356	-18.36	-28.0
bgl-miR-124-3p	BGLB016356-PB_PREDICTED:_protein_Wnt-1-like_isoform_X1_[Biomphalaria_glabrata]	GO:0005102_GO:0005576_GO:0007275_GO:0016055	Protein_Wnt|protein_coding|LG9i_random_Scaffold194:308294:331426:-1|gene:BGLB016356	-18.36	-28.0
bgl-miR-124-3p	BGLB016356-PC_PREDICTED:_protein_Wnt-1-like_isoform_X2_[Biomphalaria_glabrata]	GO:0005102_GO:0005576_GO:0007275_GO:0016055	Protein_Wnt|protein_coding|LG9i_random_Scaffold194:308294:331426:-1|gene:BGLB016356	-18.36	-28.0
bgl-miR-124-3p	BGLB016434-PA_PREDICTED:_hemicentin-1-like_[Biomphalaria_glabrata]	GO:0005509	LGUN_random_Scaffold2066:34268:49172:1|gene:BGLB016434	-16.19	-24.3
bgl-miR-124-3p	BGLB016533-PA_PREDICTED:_collagen_alpha-2(IV)_chain-like_[Biomphalaria_glabrata]	GO:0005201_GO:0005581_GO:0005604_GO:0016021	LG80i_random_Scaffold35:406316:486023:1|gene:BGLB016533	-15.18	-25.1
bgl-miR-124-3p	BGLB016566-PA_PREDICTED:_uncharacterized_protein_LOC106067665_[Biomphalaria_glabrata]	NA	LGUN_random_Scaffold2583:48049:52773:-1|gene:BGLB016566	-16.97	-25.4
bgl-miR-124-3p	BGLB016626-PA_PREDICTED:_HRAS-like_suppressor_2_[Biomphalaria_glabrata]	GO:0016021	LGUN_random_Scaffold898:5655:12228:1|gene:BGLB016626	-16.66	-21.4
bgl-miR-124-3p	BGLB016650-PA_PREDICTED:_regulating_synaptic_membrane_exocytosis_protein_2-like_[Biomphalaria_glabrata]	GO:0005515_GO:0017157_GO:0048786_GO:0048791	LG33_random_Scaffold1716:7655:72729:-1|gene:BGLB016650	-15.19	-22.4
bgl-miR-124-3p	BGLB016688-PA_PREDICTED:_collagen_alpha-1(I)_chain-like_[Biomphalaria_glabrata]	GO:0005201_GO:0005515	LG24_random_Scaffold17:400851:441698:-1|gene:BGLB016688	-18.28	-21.6
bgl-miR-124-3p	BGLB016839-PA_PREDICTED:_transformation/transcription_domain-associated_protein-like_[Biomphalaria_glabrata]	GO:0000123_GO:0005488_GO:0005515_GO:0005634_GO:0016301_GO:0016573	LGUN_random_Scaffold20:544593:606344:1|gene:BGLB016839	-15.54	-24.5
bgl-miR-124-3p	BGLB016883-PA_PREDICTED:_serine/threonine-protein_phosphatase_6_regulatory_ankyrin_repeat_subunit_B-like_[Biomphalaria_glabrata]	GO:0005515	LGUN_random_Scaffold5286:24652:27534:1|gene:BGLB016883	-18.84	-22.3
bgl-miR-124-3p	BGLB016887-PA_PREDICTED:_uncharacterized_protein_LOC106069289_[Biomphalaria_glabrata]	NA	LGUN_random_Scaffold2981:28011:32917:1|gene:BGLB016887	-20.16	-26.7
bgl-miR-124-3p	BGLB017126-PA_PREDICTED:_guanine_nucleotide-binding_protein-like_1_[Biomphalaria_glabrata]	GO:0005525	LGUN_random_Scaffold132:92531:108775:-1|gene:BGLB017126	-18.26	-23.8
bgl-miR-124-3p	BGLB017190-PA_PREDICTED:_uncharacterized_protein_LOC106055386_isoform_X2_[Biomphalaria_glabrata]	GO:0005515	LG27_random_Scaffold71:298461:318846:1|gene:BGLB017190	-17.86	-25.8
bgl-miR-124-3p	BGLB017190-PB_PREDICTED:_uncharacterized_protein_LOC106055386_isoform_X1_[Biomphalaria_glabrata]	GO:0005515	LG27_random_Scaffold71:298461:318846:1|gene:BGLB017190	-17.86	-25.8
bgl-miR-124-3p	BGLB017273-PA_PREDICTED:_uncharacterized_protein_LOC106073803_[Biomphalaria_glabrata]	NA	LG8_random_Scaffold4142:8781:15570:1|gene:BGLB017273	-19.47	-23.9
bgl-miR-124-3p	BGLB017390-PA_PREDICTED:_homeobox_protein_Nkx-2.5-like_[Biomphalaria_glabrata]	GO:0003677_GO:0003700_GO:0005634_GO:0006355_GO:0006357_GO:0007507_GO:0043565_GO:0060048_GO:1903779	LGUN_random_Scaffold680:42161:68082:-1|gene:BGLB017390	-41.45	-25.4
bgl-miR-124-3p	BGLB017390-PB_PREDICTED:_homeobox_protein_Nkx-2.5-like_[Biomphalaria_glabrata]	GO:0003677_GO:0003700_GO:0005634_GO:0006355_GO:0006357_GO:0007507_GO:0043565_GO:0060048_GO:1903779	LGUN_random_Scaffold680:42161:68082:-1|gene:BGLB017390	-41.45	-25.4
bgl-miR-124-3p	BGLB017390-PC_PREDICTED:_homeobox_protein_Nkx-2.5-like_[Biomphalaria_glabrata]	GO:0003677_GO:0003700_GO:0005634_GO:0006355_GO:0006357_GO:0007507_GO:0043565_GO:0060048_GO:1903779	LGUN_random_Scaffold680:42161:68082:-1|gene:BGLB017390	-41.45	-25.4
bgl-miR-124-3p	BGLB017390-PD_PREDICTED:_homeobox_protein_Nkx-2.5-like_[Biomphalaria_glabrata]	GO:0003677_GO:0003700_GO:0005634_GO:0006355_GO:0006357_GO:0007507_GO:0043565_GO:0060048_GO:1903779	LGUN_random_Scaffold680:42161:68082:-1|gene:BGLB017390	-41.45	-25.4
bgl-miR-124-3p	BGLB017390-PE_PREDICTED:_homeobox_protein_Nkx-2.5-like_[Biomphalaria_glabrata]	GO:0003677_GO:0003700_GO:0005634_GO:0006355_GO:0006357_GO:0007507_GO:0043565_GO:0060048_GO:1903779	LGUN_random_Scaffold680:42161:68082:-1|gene:BGLB017390	-41.45	-25.4
bgl-miR-124-3p	BGLB017489-PA_PREDICTED:_calpain-B-like_isoform_X9_[Biomphalaria_glabrata]	GO:0004198_GO:0005509_GO:0005622_GO:0006508	LG78i_random_Scaffold144:94118:127105:-1|gene:BGLB017489	-15.19	-19.9
bgl-miR-124-3p	BGLB017489-PB_PREDICTED:_calpain-B-like_isoform_X9_[Biomphalaria_glabrata]	GO:0004198_GO:0005509_GO:0005622_GO:0006508	LG78i_random_Scaffold144:94118:127105:-1|gene:BGLB017489	-15.19	-19.9
bgl-miR-124-3p	BGLB017489-PC_PREDICTED:_calpain-B-like_isoform_X1_[Biomphalaria_glabrata]	GO:0004198_GO:0005509_GO:0005622_GO:0006508	LG78i_random_Scaffold144:94118:151588:-1|gene:BGLB017489	-15.19	-19.9
bgl-miR-124-3p	BGLB017489-PD_PREDICTED:_calpain-B-like_isoform_X9_[Biomphalaria_glabrata]	GO:0004198_GO:0005509_GO:0005622_GO:0006508	LG78i_random_Scaffold144:94118:127105:-1|gene:BGLB017489	-15.19	-19.9
bgl-miR-124-3p	BGLB017489-PE_PREDICTED:_calpain-B-like_isoform_X3_[Biomphalaria_glabrata]	GO:0004198_GO:0005509_GO:0005622_GO:0006508	LG78i_random_Scaffold144:94118:151588:-1|gene:BGLB017489	-15.19	-19.9
bgl-miR-124-3p	BGLB017489-PF_PREDICTED:_calpain-B-like_isoform_X5_[Biomphalaria_glabrata]	GO:0004198_GO:0005509_GO:0005622_GO:0006508	LG78i_random_Scaffold144:94118:151588:-1|gene:BGLB017489	-15.19	-19.9
bgl-miR-124-3p	BGLB017489-PG_PREDICTED:_calpain-B-like_isoform_X6_[Biomphalaria_glabrata]	GO:0004198_GO:0005509_GO:0005622_GO:0006508	LG78i_random_Scaffold144:94118:151588:-1|gene:BGLB017489	-15.19	-19.9
bgl-miR-124-3p	BGLB017489-PH_PREDICTED:_calpain-B-like_isoform_X9_[Biomphalaria_glabrata]	GO:0004198_GO:0005509_GO:0005622_GO:0006508	LG78i_random_Scaffold144:94118:127105:-1|gene:BGLB017489	-15.19	-19.9
bgl-miR-124-3p	BGLB017489-PI_PREDICTED:_calpain-B-like_isoform_X10_[Biomphalaria_glabrata]	GO:0004198_GO:0005509_GO:0005622_GO:0006508	LG78i_random_Scaffold144:94118:169305:-1|gene:BGLB017489	-15.19	-19.9
bgl-miR-124-3p	BGLB017489-PJ_PREDICTED:_calpain-B-like_isoform_X7_[Biomphalaria_glabrata]	GO:0004198_GO:0005509_GO:0005622_GO:0006508	LG78i_random_Scaffold144:94118:151588:-1|gene:BGLB017489	-15.19	-19.9
bgl-miR-124-3p	BGLB017489-PL_PREDICTED:_calpain-B-like_isoform_X8_[Biomphalaria_glabrata]	GO:0004198_GO:0005509_GO:0005622_GO:0006508	LG78i_random_Scaffold144:94118:151588:-1|gene:BGLB017489	-15.19	-19.9
bgl-miR-124-3p	BGLB017629-PA_PREDICTED:_uncharacterized_protein_LOC106077931_[Biomphalaria_glabrata]	NA	LG11_random_Scaffold4:339056:348802:-1|gene:BGLB017629	-18.02	-20.2
bgl-miR-124-3p	BGLB017633-PA_PREDICTED:_uncharacterized_protein_LOC106063805_[Biomphalaria_glabrata]	GO:0016491	LGUN_random_Scaffold1808:39362:66120:-1|gene:BGLB017633	-21.74	-25.1
bgl-miR-124-3p	BGLB017734-PA_PREDICTED:_R3H_domain-containing_protein_4-like_[Biomphalaria_glabrata]	GO:0003676	LG4_random_Scaffold2530:51654:58978:1|gene:BGLB017734	-23.13	-26.0
bgl-miR-124-3p	BGLB017734-PB_PREDICTED:_R3H_domain-containing_protein_4-like_[Biomphalaria_glabrata]	GO:0003676	LG4_random_Scaffold2530:51654:58978:1|gene:BGLB017734	-23.13	-26.0
bgl-miR-124-3p	BGLB017740-PA_PREDICTED:_LOW_QUALITY_PROTEIN:_circularly_permutated_Ras_protein_1-like_[Biomphalaria_glabrata]	GO:0003924_GO:0005525_GO:0006886_GO:0006888_GO:0007165_GO:0008270_GO:0016020_GO:0030127	LGUN_random_Scaffold117:369826:389427:-1|gene:BGLB017740	-18.76	-22.5
bgl-miR-124-3p	BGLB017795-PA_PREDICTED:_uncharacterized_protein_LOC106058913_[Biomphalaria_glabrata]	GO:0016021	LGUN_random_Scaffold1133:16823:24010:-1|gene:BGLB017795	-19.27	-24.7
bgl-miR-124-3p	BGLB018514-PA_PREDICTED:_protein_TRC8_homolog_[Biomphalaria_glabrata]	GO:0016021	LG16i_random_Scaffold158:338127:341793:-1|gene:BGLB018514	-25.62	-27.8
bgl-miR-124-3p	BGLB018752-PA_PREDICTED:_ubiquitin_carboxyl-terminal_hydrolase_2-like_isoform_X2_[Biomphalaria_glabrata]	GO:0006511_GO:0016579_GO:0036459	LGUN_random_Scaffold2038:27969:41906:1|gene:BGLB018752	-16.18	-22.3
bgl-miR-124-3p	BGLB018752-PB_PREDICTED:_ubiquitin_carboxyl-terminal_hydrolase_2-like_isoform_X1_[Biomphalaria_glabrata]	GO:0006511_GO:0016579_GO:0036459	LGUN_random_Scaffold2038:27969:41906:1|gene:BGLB018752	-16.18	-22.3
bgl-miR-124-3p	BGLB018793-PA_PREDICTED:_zinc_finger_protein_708-like_isoform_X1_[Biomphalaria_glabrata]	GO:0003676	LG20_random_Scaffold204:37804:41790:-1|gene:BGLB018793	-20.79	-25.3
bgl-miR-124-3p	BGLB019123-PA_PREDICTED:_uncharacterized_protein_LOC106058694_[Biomphalaria_glabrata]	NA	LG4_random_Scaffold719:100751:102687:1|gene:BGLB019123	-19.36	-22.8
bgl-miR-124-3p	BGLB019559-PA_PREDICTED:_uncharacterized_protein_LOC106069546_[Biomphalaria_glabrata]	GO:0016021	LGUN_random_Scaffold306:242811:245551:-1|gene:BGLB019559	-21.99	-26.0
bgl-miR-124-3p	BGLB019651-PA_PREDICTED:_uncharacterized_protein_LOC106074752_[Biomphalaria_glabrata]	NA	LGUN_random_Scaffold5074:10637:20545:1|gene:BGLB019651	-25.78	-28.8
bgl-miR-124-3p	BGLB019651-PB_PREDICTED:_uncharacterized_protein_LOC106074752_[Biomphalaria_glabrata]	NA	LGUN_random_Scaffold5074:10637:20545:1|gene:BGLB019651	-25.78	-28.8
bgl-miR-124-3p	BGLB019752-PA_PREDICTED:_uncharacterized_protein_LOC106060432_isoform_X2_[Biomphalaria_glabrata]	GO:0016021	LGUN_random_Scaffold13580:591:5341:1|gene:BGLB019752	-19.12	-23.6
bgl-miR-124-3p	BGLB019752-PB_PREDICTED:_uncharacterized_protein_LOC106060432_isoform_X1_[Biomphalaria_glabrata]	GO:0016021	LGUN_random_Scaffold13580:591:7088:1|gene:BGLB019752	-19.12	-23.6
bgl-miR-124-3p	BGLB019752-PC_PREDICTED:_uncharacterized_protein_LOC106060432_isoform_X3_[Biomphalaria_glabrata]	GO:0016021	LGUN_random_Scaffold13580:591:7088:1|gene:BGLB019752	-19.12	-23.6
bgl-miR-124-3p	BGLB019849-PA_PREDICTED:_uncharacterized_protein_LOC106078145_[Biomphalaria_glabrata]	GO:0005813_GO:0007052_GO:0031122_GO:0097546_GO:1905515	LG11_random_Scaffold4:695562:710338:1|gene:BGLB019849	-19.58	-23.1
bgl-miR-124-3p	BGLB019849-PB_PREDICTED:_uncharacterized_protein_LOC106078145_[Biomphalaria_glabrata]	GO:0005813_GO:0007052_GO:0031122_GO:0097546_GO:1905515	LG11_random_Scaffold4:695562:710338:1|gene:BGLB019849	-19.58	-23.1
bgl-miR-124-3p	BGLB019856-PA_PREDICTED:_protein_quaking-like_isoform_X1_[Biomphalaria_glabrata]	GO:0003676_GO:0003723_GO:0003727_GO:0006417	LGUN_random_Scaffold510:233371:279821:-1|gene:BGLB019856	-26.37	-30.1
bgl-miR-124-3p	BGLB019856-PB_PREDICTED:_protein_quaking-like_isoform_X2_[Biomphalaria_glabrata]	GO:0003676_GO:0003723_GO:0003727_GO:0006417	LGUN_random_Scaffold510:233371:279821:-1|gene:BGLB019856	-26.37	-30.1
bgl-miR-124-3p	BGLB019856-PC_PREDICTED:_protein_quaking-like_isoform_X3_[Biomphalaria_glabrata]	GO:0003676_GO:0003723_GO:0003727_GO:0006417	LGUN_random_Scaffold510:233371:279821:-1|gene:BGLB019856	-26.37	-30.1
bgl-miR-124-3p	BGLB019856-PD_PREDICTED:_protein_quaking-B-like_isoform_X5_[Biomphalaria_glabrata]	GO:0003676_GO:0003723_GO:0003727_GO:0006417	LGUN_random_Scaffold510:233371:279821:-1|gene:BGLB019856	-26.37	-30.1
bgl-miR-124-3p	BGLB019856-PE_PREDICTED:_protein_quaking-B-like_isoform_X4_[Biomphalaria_glabrata]	GO:0003676_GO:0003723_GO:0003727_GO:0006417	LGUN_random_Scaffold510:233371:279821:-1|gene:BGLB019856	-26.37	-30.1
bgl-miR-124-3p	BGLB019931-PA_PREDICTED:_probable_helicase_senataxin_[Biomphalaria_glabrata]	NA	LGUN_random_Scaffold572:168563:181460:1|gene:BGLB019931	-15.26	-21.6
bgl-miR-124-3p	BGLB019943-PA_PREDICTED:_uncharacterized_protein_LOC106051619_[Biomphalaria_glabrata]	NA	LGUN_random_Scaffold7940:18631:22420:1|gene:BGLB019943	-17.15	-22.3
bgl-miR-124-3p	BGLB020027-PA_PREDICTED:_caM_kinase-like_vesicle-associated_protein_isoform_X2_[Biomphalaria_glabrata]	GO:0004672_GO:0004674_GO:0005524_GO:0006468_GO:0006915	LG80i_random_Scaffold289:93691:101834:-1|gene:BGLB020027	-17.85	-22.7
bgl-miR-124-3p	BGLB020027-PB_PREDICTED:_caM_kinase-like_vesicle-associated_protein_isoform_X3_[Biomphalaria_glabrata]	GO:0004672_GO:0004674_GO:0005524_GO:0006468_GO:0006915	LG80i_random_Scaffold289:93691:101834:-1|gene:BGLB020027	-17.85	-22.7
bgl-miR-124-3p	BGLB020027-PC_PREDICTED:_caM_kinase-like_vesicle-associated_protein_isoform_X4_[Biomphalaria_glabrata]	GO:0004672_GO:0004674_GO:0005524_GO:0006468_GO:0006915	LG80i_random_Scaffold289:93691:101834:-1|gene:BGLB020027	-17.85	-22.7
bgl-miR-124-3p	BGLB020027-PD_PREDICTED:_probable_serine/threonine-protein_kinase_fhkE_isoform_X1_[Biomphalaria_glabrata]	GO:0004672_GO:0004674_GO:0005524_GO:0006468_GO:0006915	LG80i_random_Scaffold289:93691:101834:-1|gene:BGLB020027	-17.85	-22.7
bgl-miR-124-3p	BGLB020057-PA_PREDICTED:_uncharacterized_protein_LOC106054313_[Biomphalaria_glabrata]	GO:0016021	LG19i_random_Scaffold3:1380219:1393500:1|gene:BGLB020057	-16.34	-23.3
bgl-miR-124-3p	BGLB020071-PA_PREDICTED:_nuclear_pore_membrane_glycoprotein_210-like_[Biomphalaria_glabrata]	GO:0016021	LGUN_random_Scaffold58:483060:514245:1|gene:BGLB020071	-22.78	-25.4
bgl-miR-124-3p	BGLB020090-PA_PREDICTED:_serine-rich_adhesin_for_platelets-like_isoform_X1_[Biomphalaria_glabrata]	GO:0003677_GO:0003700_GO:0006355_GO:0006357	LG78i_random_Scaffold11:636917:640159:1|gene:BGLB020090	-26.80	-30.7
bgl-miR-124-3p	BGLB020090-PB_PREDICTED:_serine-rich_adhesin_for_platelets-like_isoform_X1_[Biomphalaria_glabrata]	GO:0003677_GO:0003700_GO:0006355_GO:0006357	LG78i_random_Scaffold11:636872:640159:1|gene:BGLB020090	-26.80	-30.7
bgl-miR-124-3p	BGLB020090-PC_PREDICTED:_serine-rich_adhesin_for_platelets-like_isoform_X2_[Biomphalaria_glabrata]	GO:0003677_GO:0003700_GO:0006355_GO:0006357	LG78i_random_Scaffold11:636872:640159:1|gene:BGLB020090	-26.80	-30.7
bgl-miR-124-3p	BGLB020090-PD_PREDICTED:_serine-rich_adhesin_for_platelets-like_isoform_X2_[Biomphalaria_glabrata]	GO:0003677_GO:0003700_GO:0006355_GO:0006357	LG78i_random_Scaffold11:636872:640159:1|gene:BGLB020090	-26.80	-30.7
bgl-miR-124-3p	BGLB020384-PA_PREDICTED:_serine/threonine-protein_kinase_MARK2-like_isoform_X1_[Biomphalaria_glabrata]	GO:0004672_GO:0005524_GO:0006468	LGUN_random_Scaffold269:41408:78165:-1|gene:BGLB020384	-21.86	-25.2
bgl-miR-124-3p	BGLB020384-PB_PREDICTED:_serine/threonine-protein_kinase_MARK2-like_isoform_X1_[Biomphalaria_glabrata]	GO:0004672_GO:0005524_GO:0006468	LGUN_random_Scaffold269:41408:78165:-1|gene:BGLB020384	-21.86	-25.2
bgl-miR-124-3p	BGLB020384-PC_PREDICTED:_serine/threonine-protein_kinase_MARK2-like_isoform_X1_[Biomphalaria_glabrata]	GO:0004672_GO:0005524_GO:0006468	LGUN_random_Scaffold269:41408:78165:-1|gene:BGLB020384	-21.86	-25.2
bgl-miR-124-3p	BGLB020384-PD_PREDICTED:_serine/threonine-protein_kinase_MARK2-like_isoform_X1_[Biomphalaria_glabrata]	GO:0004672_GO:0005524_GO:0006468	LGUN_random_Scaffold269:41408:78165:-1|gene:BGLB020384	-21.86	-25.2
bgl-miR-124-3p	BGLB020384-PE_PREDICTED:_probable_serine/threonine-protein_kinase_MARK-C_isoform_X2_[Biomphalaria_glabrata]	GO:0004672_GO:0005524_GO:0006468	LGUN_random_Scaffold269:41408:78165:-1|gene:BGLB020384	-21.86	-25.2
bgl-miR-124-3p	BGLB020384-PF_PREDICTED:_serine/threonine-protein_kinase_MARK2-like_isoform_X1_[Biomphalaria_glabrata]	GO:0004672_GO:0005524_GO:0006468	LGUN_random_Scaffold269:41408:78165:-1|gene:BGLB020384	-21.86	-25.2
bgl-miR-124-3p	BGLB020384-PG_PREDICTED:_serine/threonine-protein_kinase_MARK2-like_isoform_X1_[Biomphalaria_glabrata]	GO:0004672_GO:0005524_GO:0006468	LGUN_random_Scaffold269:41408:78165:-1|gene:BGLB020384	-21.86	-25.2
bgl-miR-124-3p	BGLB020648-PA_PREDICTED:_UPF0692_protein_C19orf54_homolog_isoform_X1_[Biomphalaria_glabrata]	NA	LGUN_random_Scaffold103:30136:35253:-1|gene:BGLB020648	-16.00	-19.1
bgl-miR-124-3p	BGLB020648-PB_PREDICTED:_UPF0692_protein_C19orf54_homolog_isoform_X1_[Biomphalaria_glabrata]	NA	LGUN_random_Scaffold103:30136:37516:-1|gene:BGLB020648	-16.00	-19.1
bgl-miR-124-3p	BGLB020744-PA_PREDICTED:_uncharacterized_protein_LOC106068231_[Biomphalaria_glabrata]	NA	LGUN_random_Scaffold274:210435:213688:-1|gene:BGLB020744	-17.05	-22.0
bgl-miR-124-3p	BGLB020759-PA_PREDICTED:_uncharacterized_protein_LOC106075637_[Biomphalaria_glabrata]	NA	LGUN_random_Scaffold5357:13337:16847:1|gene:BGLB020759	-35.14	-25.4
bgl-miR-124-3p	BGLB020957-PA_PREDICTED:_tudor_domain-containing_protein_5-like_isoform_X1_[Biomphalaria_glabrata]	NA	LGUN_random_Scaffold276:111258:156167:-1|gene:BGLB020957	-21.65	-24.1
bgl-miR-124-3p	BGLB020957-PB_PREDICTED:_tudor_domain-containing_protein_5-like_isoform_X1_[Biomphalaria_glabrata]	NA	LGUN_random_Scaffold276:111258:156167:-1|gene:BGLB020957	-21.65	-24.1
bgl-miR-124-3p	BGLB020957-PC_PREDICTED:_tudor_domain-containing_protein_5-like_isoform_X2_[Biomphalaria_glabrata]	NA	LGUN_random_Scaffold276:111258:156167:-1|gene:BGLB020957	-21.65	-24.1
bgl-miR-124-3p	BGLB020957-PD_PREDICTED:_tudor_domain-containing_protein_5-like_isoform_X1_[Biomphalaria_glabrata]	NA	LGUN_random_Scaffold276:111258:156167:-1|gene:BGLB020957	-21.65	-24.1
bgl-miR-124-3p	BGLB020957-PE_PREDICTED:_tudor_domain-containing_protein_5-like_isoform_X1_[Biomphalaria_glabrata]	NA	LGUN_random_Scaffold276:111258:156167:-1|gene:BGLB020957	-21.65	-24.1
bgl-miR-124-3p	BGLB020957-PF_PREDICTED:_tudor_domain-containing_protein_5-like_isoform_X1_[Biomphalaria_glabrata]	NA	LGUN_random_Scaffold276:111258:156167:-1|gene:BGLB020957	-21.65	-24.1
bgl-miR-124-3p	BGLB020969-PA_PREDICTED:_folliculin-interacting_protein_2-like_isoform_X2_[Biomphalaria_glabrata]	NA	LGUN_random_Scaffold294:161174:176360:1|gene:BGLB020969	-20.87	-22.0
bgl-miR-124-3p	BGLB020969-PB_PREDICTED:_folliculin-interacting_protein_2-like_isoform_X2_[Biomphalaria_glabrata]	NA	LGUN_random_Scaffold294:161174:176360:1|gene:BGLB020969	-20.87	-22.0
bgl-miR-124-3p	BGLB020969-PC_PREDICTED:_folliculin-interacting_protein_2-like_isoform_X4_[Biomphalaria_glabrata]	NA	LGUN_random_Scaffold294:159920:176360:1|gene:BGLB020969	-20.87	-22.0
bgl-miR-124-3p	BGLB020969-PD_PREDICTED:_folliculin-interacting_protein_2-like_isoform_X3_[Biomphalaria_glabrata]	NA	LGUN_random_Scaffold294:162984:176360:1|gene:BGLB020969	-20.87	-22.0
bgl-miR-124-3p	BGLB020969-PE_PREDICTED:_folliculin-interacting_protein_2-like_isoform_X1_[Biomphalaria_glabrata]	NA	LGUN_random_Scaffold294:159920:176360:1|gene:BGLB020969	-20.87	-22.0
bgl-miR-124-3p	BGLB021124-PA_PREDICTED:_uncharacterized_protein_LOC106078796_isoform_X6_[Biomphalaria_glabrata]	NA	LGUN_random_Scaffold606:84207:115925:1|gene:BGLB021124	-17.09	-22.0
bgl-miR-124-3p	BGLB021124-PB_PREDICTED:_uncharacterized_protein_LOC106078796_isoform_X1_[Biomphalaria_glabrata]	NA	LGUN_random_Scaffold606:99461:115925:1|gene:BGLB021124	-17.09	-22.0
bgl-miR-124-3p	BGLB021124-PC_PREDICTED:_uncharacterized_protein_LOC106078796_isoform_X2_[Biomphalaria_glabrata]	NA	LGUN_random_Scaffold606:84207:115925:1|gene:BGLB021124	-17.09	-22.0
bgl-miR-124-3p	BGLB021124-PD_PREDICTED:_uncharacterized_protein_LOC106078796_isoform_X5_[Biomphalaria_glabrata]	NA	LGUN_random_Scaffold606:84207:115925:1|gene:BGLB021124	-17.09	-22.0
bgl-miR-124-3p	BGLB021124-PE_PREDICTED:_uncharacterized_protein_LOC106078796_isoform_X4_[Biomphalaria_glabrata]	NA	LGUN_random_Scaffold606:84207:115925:1|gene:BGLB021124	-17.09	-22.0
bgl-miR-124-3p	BGLB021124-PF_PREDICTED:_uncharacterized_protein_LOC106078796_isoform_X1_[Biomphalaria_glabrata]	NA	LGUN_random_Scaffold606:84207:115925:1|gene:BGLB021124	-17.09	-22.0
bgl-miR-124-3p	BGLB021124-PG_PREDICTED:_uncharacterized_protein_LOC106078796_isoform_X3_[Biomphalaria_glabrata]	NA	LGUN_random_Scaffold606:84207:115925:1|gene:BGLB021124	-17.09	-22.0
bgl-miR-124-3p	BGLB021124-PH_PREDICTED:_uncharacterized_protein_LOC106078796_isoform_X8_[Biomphalaria_glabrata]	NA	LGUN_random_Scaffold606:95879:115925:1|gene:BGLB021124	-17.09	-22.0
bgl-miR-124-3p	BGLB021124-PI_PREDICTED:_uncharacterized_protein_LOC106078796_isoform_X7_[Biomphalaria_glabrata]	NA	LGUN_random_Scaffold606:89265:115925:1|gene:BGLB021124	-17.09	-22.0
bgl-miR-124-3p	BGLB021381-PA_PREDICTED:_uncharacterized_protein_LOC106079986_isoform_X2_[Biomphalaria_glabrata]	GO:0005164_GO:0005515_GO:0006955_GO:0016020	LGUN_random_Scaffold674:68323:79826:-1|gene:BGLB021381	-17.43	-24.5
bgl-miR-124-3p	BGLB021381-PB_PREDICTED:_uncharacterized_protein_LOC106079986_isoform_X1_[Biomphalaria_glabrata]	GO:0005164_GO:0005515_GO:0006955_GO:0016020_GO:0016021	LGUN_random_Scaffold674:68323:79826:-1|gene:BGLB021381	-17.43	-24.5
bgl-miR-124-3p	BGLB021381-PC_PREDICTED:_uncharacterized_protein_LOC106079986_isoform_X1_[Biomphalaria_glabrata]	GO:0005164_GO:0005515_GO:0006955_GO:0016020_GO:0016021	LGUN_random_Scaffold674:68323:79826:-1|gene:BGLB021381	-17.43	-24.5
bgl-miR-124-3p	BGLB021416-PA_PREDICTED:_twinkle_protein-_mitochondrial-like_[Biomphalaria_glabrata]	GO:0003678_GO:0005524_GO:0006260	LGUN_random_Scaffold1617:92558:106601:1|gene:BGLB021416	-21.51	-25.6
bgl-miR-124-3p	BGLB021558-PA_PREDICTED:_metabotropic_glutamate_receptor_3-like_[Biomphalaria_glabrata]	GO:0004930_GO:0007186_GO:0016021	LGUN_random_Scaffold260:203401:206887:1|gene:BGLB021558	-19.59	-23.8
bgl-miR-124-3p	BGLB021652-PA_PREDICTED:_uncharacterized_protein_LOC106063486_[Biomphalaria_glabrata]	NA	LGUN_random_Scaffold177:293624:295963:1|gene:BGLB021652	-21.09	-26.3
bgl-miR-124-3p	BGLB021652-PB_PREDICTED:_uncharacterized_protein_LOC106063486_[Biomphalaria_glabrata]	NA	LGUN_random_Scaffold177:293624:295963:1|gene:BGLB021652	-21.09	-26.3
bgl-miR-124-3p	BGLB021652-PC_PREDICTED:_uncharacterized_protein_LOC106063486_[Biomphalaria_glabrata]	NA	LGUN_random_Scaffold177:293624:295963:1|gene:BGLB021652	-21.09	-26.3
bgl-miR-124-3p	BGLB021652-PD_PREDICTED:_uncharacterized_protein_LOC106063486_[Biomphalaria_glabrata]	NA	LGUN_random_Scaffold177:293624:295963:1|gene:BGLB021652	-21.09	-26.3
bgl-miR-124-3p	BGLB021652-PE_PREDICTED:_uncharacterized_protein_LOC106063486_[Biomphalaria_glabrata]	NA	LGUN_random_Scaffold177:293624:295963:1|gene:BGLB021652	-21.09	-26.3
bgl-miR-124-3p	BGLB021652-PF_PREDICTED:_uncharacterized_protein_LOC106063486_[Biomphalaria_glabrata]	NA	LGUN_random_Scaffold177:293624:295963:1|gene:BGLB021652	-21.09	-26.3
bgl-miR-124-3p	BGLB021652-PG_PREDICTED:_uncharacterized_protein_LOC106063486_[Biomphalaria_glabrata]	NA	LGUN_random_Scaffold177:293624:295963:1|gene:BGLB021652	-21.09	-26.3
bgl-miR-124-3p	BGLB021781-PA_PREDICTED:_mitochondrial_fission_regulator_2-like_[Biomphalaria_glabrata]	NA	LGUN_random_Scaffold4621:82324:89498:1|gene:BGLB021781	-20.30	-22.1
bgl-miR-124-3p	BGLB021889-PA_PREDICTED:_leucine-rich_repeat-containing_protein_40-like-_partial_[Biomphalaria_glabrata]	GO:0005515	LGUN_random_Scaffold3505:38965:40149:-1|gene:BGLB021889	-17.50	-22.1
bgl-miR-124-3p	BGLB022005-PA_PREDICTED:_acyl-coenzyme_A_thioesterase_8-like_[Biomphalaria_glabrata]	GO:0006637_GO:0047617	LGUN_random_Scaffold1290:11029:15595:1|gene:BGLB022005	-15.49	-21.1
bgl-miR-124-3p	BGLB022060-PA_PREDICTED:_protein_regulator_of_cytokinesis_1-like_isoform_X3_[Biomphalaria_glabrata]	GO:0000226_GO:0000910_GO:0001578_GO:0005856_GO:0008017	LGUN_random_Scaffold370:11099:20726:-1|gene:BGLB022060	-16.58	-24.1
bgl-miR-124-3p	BGLB022081-PA_PREDICTED:_galactoside_2-alpha-L-fucosyltransferase_2-like_[Biomphalaria_glabrata]	GO:0005975_GO:0006486_GO:0008107_GO:0016020_GO:0016021_GO:0032580	L-Fucosyltransferase|protein_coding|LGUN_random_Scaffold23:912796:919859:-1|gene:BGLB022081	-23.18	-26.3
bgl-miR-124-3p	BGLB022149-PA_PREDICTED:_monocarboxylate_transporter_2-like_[Biomphalaria_glabrata]	GO:0016021_GO:0055085	LGUN_random_Scaffold342:169340:186707:-1|gene:BGLB022149	-21.44	-26.4
bgl-miR-124-3p	BGLB022149-PB_PREDICTED:_monocarboxylate_transporter_2-like_[Biomphalaria_glabrata]	GO:0016021_GO:0055085	LGUN_random_Scaffold342:169340:186707:-1|gene:BGLB022149	-21.44	-26.4
bgl-miR-124-3p	BGLB022149-PC_PREDICTED:_monocarboxylate_transporter_2-like_[Biomphalaria_glabrata]	GO:0016021_GO:0055085	LGUN_random_Scaffold342:169340:186707:-1|gene:BGLB022149	-21.44	-26.4
bgl-miR-124-3p	BGLB022149-PD_PREDICTED:_monocarboxylate_transporter_2-like_[Biomphalaria_glabrata]	GO:0016021_GO:0055085	LGUN_random_Scaffold342:169340:186707:-1|gene:BGLB022149	-21.44	-26.4
bgl-miR-124-3p	BGLB022149-PE_PREDICTED:_monocarboxylate_transporter_2-like_[Biomphalaria_glabrata]	GO:0016021_GO:0055085	LGUN_random_Scaffold342:169340:186707:-1|gene:BGLB022149	-21.44	-26.4
bgl-miR-124-3p	BGLB022149-PF_PREDICTED:_monocarboxylate_transporter_2-like_[Biomphalaria_glabrata]	GO:0016021_GO:0055085	LGUN_random_Scaffold342:169340:186707:-1|gene:BGLB022149	-21.44	-26.4
bgl-miR-124-3p	BGLB022149-PG_PREDICTED:_monocarboxylate_transporter_2-like_[Biomphalaria_glabrata]	GO:0016021_GO:0055085	LGUN_random_Scaffold342:169340:186707:-1|gene:BGLB022149	-21.44	-26.4
bgl-miR-124-3p	BGLB022149-PH_PREDICTED:_monocarboxylate_transporter_2-like_[Biomphalaria_glabrata]	GO:0016021_GO:0055085	LGUN_random_Scaffold342:169340:186707:-1|gene:BGLB022149	-21.44	-26.4
bgl-miR-124-3p	BGLB022149-PI_PREDICTED:_monocarboxylate_transporter_2-like_[Biomphalaria_glabrata]	GO:0016021_GO:0055085	LGUN_random_Scaffold342:169340:186707:-1|gene:BGLB022149	-21.44	-26.4
bgl-miR-124-3p	BGLB022233-PA_PREDICTED:_proton-coupled_folate_transporter-like_[Biomphalaria_glabrata]	GO:0016021	LGUN_random_Scaffold54:250407:259610:1|gene:BGLB022233	-15.36	-21.6
bgl-miR-124-3p	BGLB022233-PB_PREDICTED:_proton-coupled_folate_transporter-like_[Biomphalaria_glabrata]	GO:0016021	LGUN_random_Scaffold54:250407:259610:1|gene:BGLB022233	-15.36	-21.6
bgl-miR-124-3p	BGLB022233-PC_PREDICTED:_proton-coupled_folate_transporter-like_[Biomphalaria_glabrata]	GO:0016021	LGUN_random_Scaffold54:250407:259610:1|gene:BGLB022233	-15.36	-21.6
bgl-miR-124-3p	BGLB022233-PD_PREDICTED:_proton-coupled_folate_transporter-like_[Biomphalaria_glabrata]	GO:0016021	LGUN_random_Scaffold54:250407:259610:1|gene:BGLB022233	-15.36	-21.6
bgl-miR-124-3p	BGLB022455-PA_PREDICTED:_uncharacterized_protein_LOC106053764_isoform_X1_[Biomphalaria_glabrata]	GO:0004672_GO:0005524_GO:0006468	LG17_random_Scaffold578:112058:161636:-1|gene:BGLB022455	-19.81	-22.7
bgl-miR-124-3p	BGLB022455-PB_PREDICTED:_uncharacterized_protein_LOC106053764_isoform_X1_[Biomphalaria_glabrata]	GO:0004672_GO:0005524_GO:0006468	LG17_random_Scaffold578:112058:160187:-1|gene:BGLB022455	-19.81	-22.7
bgl-miR-124-3p	BGLB022455-PC_PREDICTED:_uncharacterized_protein_LOC106053764_isoform_X1_[Biomphalaria_glabrata]	GO:0004672_GO:0005524_GO:0006468	LG17_random_Scaffold578:112058:160187:-1|gene:BGLB022455	-19.81	-22.7
bgl-miR-124-3p	BGLB022455-PD_PREDICTED:_uncharacterized_protein_LOC106053764_isoform_X3_[Biomphalaria_glabrata]	GO:0004672_GO:0005524_GO:0006468	LG17_random_Scaffold578:112058:161636:-1|gene:BGLB022455	-19.81	-22.7
bgl-miR-124-3p	BGLB022455-PE_PREDICTED:_uncharacterized_protein_LOC106053764_isoform_X1_[Biomphalaria_glabrata]	GO:0004672_GO:0005524_GO:0006468	LG17_random_Scaffold578:112058:133550:-1|gene:BGLB022455	-19.81	-22.7
bgl-miR-124-3p	BGLB022455-PF_PREDICTED:_uncharacterized_protein_LOC106053764_isoform_X1_[Biomphalaria_glabrata]	GO:0004672_GO:0005524_GO:0006468	LG17_random_Scaffold578:112058:160187:-1|gene:BGLB022455	-19.81	-22.7
bgl-miR-124-3p	BGLB022475-PA_PREDICTED:_organic_solute_transporter_subunit_alpha-like_[Biomphalaria_glabrata]	GO:0016021	LG2_random_Scaffold339:118625:141854:1|gene:BGLB022475	-15.86	-23.9
bgl-miR-124-3p	BGLB022475-PB_PREDICTED:_organic_solute_transporter_subunit_alpha-like_[Biomphalaria_glabrata]	GO:0016021	LG2_random_Scaffold339:118625:141854:1|gene:BGLB022475	-15.86	-23.9
bgl-miR-124-3p	BGLB022475-PC_PREDICTED:_organic_solute_transporter_subunit_alpha-like_[Biomphalaria_glabrata]	GO:0016021	LG2_random_Scaffold339:118625:141854:1|gene:BGLB022475	-15.86	-23.9
bgl-miR-124-3p	BGLB022549-PA_PREDICTED:_PCNA-associated_factor-like_[Biomphalaria_glabrata]	GO:0006974_GO:0051726	LGUN_random_Scaffold1013:87216:91064:-1|gene:BGLB022549	-20.82	-24.9
bgl-miR-124-3p	BGLB022570-PA_PREDICTED:_ankyrin-3-like_[Biomphalaria_glabrata]	GO:0005515	LGUN_random_Scaffold322:303083:321347:-1|gene:BGLB022570	-16.53	-24.8
bgl-miR-124-3p	BGLB022810-PA_PREDICTED:_thyrotropin-releasing_hormone_receptor-like_[Biomphalaria_glabrata]	GO:0004930_GO:0007186_GO:0016021	LGUN_random_Scaffold269:15690:19016:-1|gene:BGLB022810	-21.36	-29.2
bgl-miR-124-3p	BGLB022942-PA_PREDICTED:_uncharacterized_protein_LOC106057552_[Biomphalaria_glabrata]	GO:0010038_GO:0016756_GO:0046872_GO:0046938	LG2_random_Scaffold3850:3962:15647:1|gene:BGLB022942	-15.69	-20.1
bgl-miR-124-3p	BGLB023097-PA_PREDICTED:_uncharacterized_protein_LOC106066592_[Biomphalaria_glabrata]	NA	LGUN_random_Scaffold23196:504:1722:-1|gene:BGLB023097	-15.68	-19.9
bgl-miR-124-3p	BGLB023265-PA_PREDICTED:_peroxisomal_membrane_protein_11C-like_[Biomphalaria_glabrata]	GO:0005779_GO:0016559	LGUN_random_Scaffold687:82688:85580:-1|gene:BGLB023265	-16.79	-22.1
bgl-miR-124-3p	BGLB023678-PA_PREDICTED:_maternal_embryonic_leucine_zipper_kinase-like_[Biomphalaria_glabrata]	GO:0004672_GO:0004674_GO:0005524_GO:0006468	Non-specific_serine/threonine_protein_kinase|protein_coding|LG45i_random_Scaffold44:449813:468385:-1|gene:BGLB023678	-15.06	-22.4
bgl-miR-124-3p	BGLB023678-PB_PREDICTED:_maternal_embryonic_leucine_zipper_kinase-like_[Biomphalaria_glabrata]	GO:0004672_GO:0004674_GO:0005524_GO:0006468	Non-specific_serine/threonine_protein_kinase|protein_coding|LG45i_random_Scaffold44:449813:468385:-1|gene:BGLB023678	-15.06	-22.4
bgl-miR-124-3p	BGLB023813-PA_PREDICTED:_uncharacterized_protein_LOC106077996_[Biomphalaria_glabrata]	NA	LGUN_random_Scaffold57:192346:201887:1|gene:BGLB023813	-18.47	-28.0
bgl-miR-124-3p	BGLB023982-PA_PREDICTED:_uncharacterized_protein_LOC106077122_[Biomphalaria_glabrata]	GO:0016021	LG11_random_Scaffold509:71105:91766:-1|gene:BGLB023982	-19.89	-23.2
bgl-miR-124-3p	BGLB024293-PA_PREDICTED:_uncharacterized_protein_LOC106051901_[Biomphalaria_glabrata]	GO:0016021	LGUN_random_Scaffold812:12177:13217:-1|gene:BGLB024293	-18.04	-23.4
bgl-miR-124-3p	BGLB024308-PA_PREDICTED:_uncharacterized_protein_LOC106078939_[Biomphalaria_glabrata]	NA	LGUN_random_Scaffold6129:2204:3601:1|gene:BGLB024308	-26.80	-30.8
bgl-miR-124-3p	BGLB024358-PA_PREDICTED:_N-acetylglutamate_synthase-_mitochondrial-like_[Biomphalaria_glabrata]	GO:0003991_GO:0005737_GO:0006526	LGUN_random_Scaffold1986:4429:13601:1|gene:BGLB024358	-18.11	-24.8
bgl-miR-124-3p	BGLB024358-PB_PREDICTED:_N-acetylglutamate_synthase-_mitochondrial-like_[Biomphalaria_glabrata]	GO:0003991_GO:0005737_GO:0006526	LGUN_random_Scaffold1986:4429:13601:1|gene:BGLB024358	-18.11	-24.8
bgl-miR-124-3p	BGLB024482-PA_PREDICTED:_uncharacterized_threonine-rich_GPI-anchored_glycoprotein_PJ4664.02-like_[Biomphalaria_glabrata]	GO:0016021	LGUN_random_Scaffold140:311084:340185:1|gene:BGLB024482	-23.67	-27.4
bgl-miR-124-3p	BGLB024513-PA_PREDICTED:_uncharacterized_protein_LOC106056420_[Biomphalaria_glabrata]	GO:0016021	LG50i_random_Scaffold525:48154:52838:1|gene:BGLB024513	-19.41	-22.4
bgl-miR-124-3p	BGLB024523-PA_PREDICTED:_uncharacterized_protein_LOC106062397_isoform_X1_[Biomphalaria_glabrata]	NA	LGUN_random_Scaffold1619:7587:9019:-1|gene:BGLB024523	-17.57	-23.6
bgl-miR-124-3p	BGLB024523-PB_PREDICTED:_uncharacterized_protein_LOC106062397_isoform_X2_[Biomphalaria_glabrata]	NA	LGUN_random_Scaffold1619:7587:9019:-1|gene:BGLB024523	-17.57	-23.6
bgl-miR-124-3p	BGLB024523-PC_PREDICTED:_uncharacterized_protein_LOC106062397_isoform_X1_[Biomphalaria_glabrata]	NA	LGUN_random_Scaffold1619:7587:9019:-1|gene:BGLB024523	-17.57	-23.6
bgl-miR-124-3p	BGLB024523-PD_PREDICTED:_uncharacterized_protein_LOC106062397_isoform_X1_[Biomphalaria_glabrata]	NA	LGUN_random_Scaffold1619:7587:8429:-1|gene:BGLB024523	-17.57	-23.6
bgl-miR-124-3p	BGLB024563-PA_PREDICTED:_charged_multivesicular_body_protein_2b-A-like_[Biomphalaria_glabrata]	GO:0007034	LGUN_random_Scaffold10:84361:89346:1|gene:BGLB024563	-19.48	-27.7
bgl-miR-124-3p	BGLB024567-PA_PREDICTED:_uncharacterized_protein_LOC106068824_isoform_X6_[Biomphalaria_glabrata]	GO:0004096_GO:0005515_GO:0020037_GO:0055114	LGUN_random_Scaffold287:257155:286275:-1|gene:BGLB024567	-31.32	-26.4
bgl-miR-124-3p	BGLB024567-PB_PREDICTED:_uncharacterized_protein_LOC106068824_isoform_X4_[Biomphalaria_glabrata]	GO:0004096_GO:0005515_GO:0020037_GO:0055114	LGUN_random_Scaffold287:257155:286275:-1|gene:BGLB024567	-31.32	-26.4
bgl-miR-124-3p	BGLB024567-PC_PREDICTED:_uncharacterized_protein_LOC106068824_isoform_X3_[Biomphalaria_glabrata]	GO:0004096_GO:0005515_GO:0020037_GO:0055114	LGUN_random_Scaffold287:257155:286275:-1|gene:BGLB024567	-31.32	-26.4
bgl-miR-124-3p	BGLB024567-PD_PREDICTED:_uncharacterized_protein_LOC106068824_isoform_X5_[Biomphalaria_glabrata]	GO:0004096_GO:0005515_GO:0020037_GO:0055114	LGUN_random_Scaffold287:257155:286275:-1|gene:BGLB024567	-31.32	-26.4
bgl-miR-124-3p	BGLB024567-PE_PREDICTED:_uncharacterized_protein_LOC106068824_isoform_X2_[Biomphalaria_glabrata]	GO:0004096_GO:0005515_GO:0020037_GO:0055114	LGUN_random_Scaffold287:257155:286275:-1|gene:BGLB024567	-31.32	-26.4
bgl-miR-124-3p	BGLB024567-PF_PREDICTED:_uncharacterized_protein_LOC106068824_isoform_X1_[Biomphalaria_glabrata]	GO:0004096_GO:0005515_GO:0020037_GO:0055114	LGUN_random_Scaffold287:257155:272055:-1|gene:BGLB024567	-31.32	-26.4
bgl-miR-124-3p	BGLB024567-PG_PREDICTED:_uncharacterized_protein_LOC106068824_isoform_X1_[Biomphalaria_glabrata]	GO:0004096_GO:0005515_GO:0020037_GO:0055114	LGUN_random_Scaffold287:257155:286275:-1|gene:BGLB024567	-31.32	-26.4
bgl-miR-124-3p	BGLB024601-PA_PREDICTED:_afadin-_and_alpha-actinin-binding_protein-like_[Biomphalaria_glabrata]	NA	LGUN_random_Scaffold4060:10030:24902:-1|gene:BGLB024601	-16.99	-29.3
bgl-miR-124-3p	BGLB024682-PA_PREDICTED:_uncharacterized_protein_LOC106058561_[Biomphalaria_glabrata]	GO:0016021	LGUN_random_Scaffold1096:103766:128952:-1|gene:BGLB024682	-18.29	-24.7
bgl-miR-124-3p	BGLB024686-PA_PREDICTED:_metalloendopeptidase_OMA1-_mitochondrial-like_[Biomphalaria_glabrata]	GO:0004222_GO:0006508_GO:0016021	LGUN_random_Scaffold2:1159530:1165222:-1|gene:BGLB024686	-15.98	-20.9
bgl-miR-124-3p	BGLB024900-PA_PREDICTED:_uncharacterized_protein_C7orf26_homolog_isoform_X1_[Biomphalaria_glabrata]	NA	LG2_random_Scaffold3391:72318:77368:1|gene:BGLB024900	-15.87	-20.5
bgl-miR-124-3p	BGLB024900-PB_PREDICTED:_uncharacterized_protein_C7orf26_homolog_isoform_X1_[Biomphalaria_glabrata]	NA	LG2_random_Scaffold3391:72318:77368:1|gene:BGLB024900	-15.87	-20.5
bgl-miR-124-3p	BGLB024900-PC_PREDICTED:_uncharacterized_protein_C7orf26_homolog_isoform_X1_[Biomphalaria_glabrata]	NA	LG2_random_Scaffold3391:66546:77368:1|gene:BGLB024900	-15.87	-20.5
bgl-miR-124-3p	BGLB024900-PD_PREDICTED:_uncharacterized_protein_C7orf26_homolog_isoform_X1_[Biomphalaria_glabrata]	NA	LG2_random_Scaffold3391:72318:77368:1|gene:BGLB024900	-15.87	-20.5
bgl-miR-124-3p	BGLB024900-PE_PREDICTED:_uncharacterized_protein_C7orf26_homolog_isoform_X1_[Biomphalaria_glabrata]	NA	LG2_random_Scaffold3391:72318:77368:1|gene:BGLB024900	-15.87	-20.5
bgl-miR-124-3p	BGLB024900-PF_PREDICTED:_uncharacterized_protein_C7orf26_homolog_isoform_X1_[Biomphalaria_glabrata]	NA	LG2_random_Scaffold3391:72318:77368:1|gene:BGLB024900	-15.87	-20.5
bgl-miR-124-3p	BGLB024900-PG_PREDICTED:_uncharacterized_protein_C7orf26_homolog_isoform_X1_[Biomphalaria_glabrata]	NA	LG2_random_Scaffold3391:72318:77368:1|gene:BGLB024900	-15.87	-20.5
bgl-miR-124-3p	BGLB025019-PA_PREDICTED:_prominin-1-like_isoform_X3_[Biomphalaria_glabrata]	GO:0016021	LG2_random_Scaffold214:77568:96439:-1|gene:BGLB025019	-16.77	-21.7
bgl-miR-124-3p	BGLB025019-PB_PREDICTED:_prominin-1-A-like_isoform_X2_[Biomphalaria_glabrata]	GO:0016021	LG2_random_Scaffold214:76342:96439:-1|gene:BGLB025019	-16.77	-22.8
bgl-miR-124-3p	BGLB025019-PD_PREDICTED:_prominin-1-like_isoform_X1_[Biomphalaria_glabrata]	GO:0016021	LG2_random_Scaffold214:76342:96439:-1|gene:BGLB025019	-16.77	-22.8
bgl-miR-124-3p	BGLB025027-PA_PREDICTED:_hamartin-like_[Biomphalaria_glabrata]	GO:0005488	LGUN_random_Scaffold5218:14296:36711:-1|gene:BGLB025027	-21.05	-25.1
bgl-miR-124-3p	BGLB025054-PA_PREDICTED:_uncharacterized_protein_LOC106060072_[Biomphalaria_glabrata]	NA	LGUN_random_Scaffold1304:32021:33972:-1|gene:BGLB025054	-23.34	-28.5
bgl-miR-124-3p	BGLB025081-PA_PREDICTED:_protein_DEK-like_[Biomphalaria_glabrata]	NA	LG4_random_Scaffold247:269336:275770:1|gene:BGLB025081	-17.73	-21.7
bgl-miR-124-3p	BGLB025773-PA_PREDICTED:_uncharacterized_protein_LOC106059941_[Biomphalaria_glabrata]	NA	LGUN_random_Scaffold1284:69682:71904:-1|gene:BGLB025773	-17.31	-22.3
bgl-miR-124-3p	BGLB025895-PA_PREDICTED:_uncharacterized_protein_LOC106078951_isoform_X2_[Biomphalaria_glabrata]	NA	LGUN_random_Scaffold613:9318:23831:-1|gene:BGLB025895	-16.50	-19.6
bgl-miR-124-3p	BGLB025895-PB_PREDICTED:_uncharacterized_protein_LOC106078951_isoform_X1_[Biomphalaria_glabrata]	NA	LGUN_random_Scaffold613:9318:23831:-1|gene:BGLB025895	-16.50	-19.6
bgl-miR-124-3p	BGLB025952-PA_PREDICTED:_shootin-1-like-_partial_[Biomphalaria_glabrata]	NA	LGUN_random_Scaffold757:134259:141298:-1|gene:BGLB025952	-16.59	-21.1
bgl-miR-124-3p	BGLB026131-PA_PREDICTED:_sorting_nexin-10-like_isoform_X2_[Biomphalaria_glabrata]	GO:0035091	LGUN_random_Scaffold2673:20052:26470:-1|gene:BGLB026131	-16.12	-23.7
bgl-miR-124-3p	BGLB026131-PB_PREDICTED:_sorting_nexin-10-like_isoform_X1_[Biomphalaria_glabrata]	GO:0035091	LGUN_random_Scaffold2673:20052:32301:-1|gene:BGLB026131	-16.12	-23.7
bgl-miR-124-3p	BGLB026131-PC_PREDICTED:_sorting_nexin-10-like_isoform_X3_[Biomphalaria_glabrata]	GO:0035091	LGUN_random_Scaffold2673:20052:37208:-1|gene:BGLB026131	-16.12	-23.7
bgl-miR-124-3p	BGLB026315-PA_PREDICTED:_transmembrane_protein_187-like_[Biomphalaria_glabrata]	GO:0016021	LGUN_random_Scaffold519:86681:87577:-1|gene:BGLB026315	-15.76	-20.0
bgl-miR-124-3p	BGLB026315-PB_PREDICTED:_transmembrane_protein_187-like_[Biomphalaria_glabrata]	GO:0016021	LGUN_random_Scaffold519:86681:87577:-1|gene:BGLB026315	-15.76	-20.0
bgl-miR-124-3p	BGLB026315-PC_PREDICTED:_transmembrane_protein_187-like_[Biomphalaria_glabrata]	GO:0016021	LGUN_random_Scaffold519:86681:87577:-1|gene:BGLB026315	-15.76	-20.0
bgl-miR-124-3p	BGLB026315-PD_PREDICTED:_transmembrane_protein_187-like_[Biomphalaria_glabrata]	GO:0016021	LGUN_random_Scaffold519:86681:87577:-1|gene:BGLB026315	-15.76	-20.0
bgl-miR-124-3p	BGLB026315-PE_PREDICTED:_transmembrane_protein_187-like_[Biomphalaria_glabrata]	GO:0016021	LGUN_random_Scaffold519:86681:87577:-1|gene:BGLB026315	-15.76	-20.0
bgl-miR-124-3p	BGLB026648-PA_PREDICTED:_uncharacterized_protein_LOC106072620-_partial_[Biomphalaria_glabrata]	NA	LGUN_random_Scaffold4140:19472:22198:-1|gene:BGLB026648	-16.22	-20.9
bgl-miR-124-3p	BGLB027092-PA_PREDICTED:_porimin-like_[Biomphalaria_glabrata]	GO:0016021	LGUN_random_Scaffold507:93789:105059:-1|gene:BGLB027092	-17.06	-21.2
bgl-miR-124-3p	BGLB027150-PA_PREDICTED:_protein_kinase_C-binding_protein_1-like_[Biomphalaria_glabrata]	GO:0005515_GO:0006355_GO:0046872	LG28i_random_Scaffold401:142482:166650:1|gene:BGLB027150	-23.77	-27.0
bgl-miR-124-3p	BGLB027156-PA_PREDICTED:_ATP-binding_cassette_sub-family_A_member_5-like_isoform_X1_[Biomphalaria_glabrata]	GO:0005524_GO:0016021_GO:0016887_GO:0042626_GO:0055085	LG45i_random_Scaffold44:202718:235932:-1|gene:BGLB027156	-21.80	-26.6
bgl-miR-124-3p	BGLB027156-PB_PREDICTED:_ATP-binding_cassette_sub-family_A_member_5-like_isoform_X1_[Biomphalaria_glabrata]	GO:0005524_GO:0016021_GO:0016887_GO:0042626_GO:0055085	LG45i_random_Scaffold44:202718:235932:-1|gene:BGLB027156	-21.80	-26.6
bgl-miR-124-3p	BGLB027156-PC_PREDICTED:_ATP-binding_cassette_sub-family_A_member_5-like_isoform_X1_[Biomphalaria_glabrata]	GO:0005524_GO:0016021_GO:0016887_GO:0042626_GO:0055085	LG45i_random_Scaffold44:202718:232973:-1|gene:BGLB027156	-21.80	-26.6
bgl-miR-124-3p	BGLB027156-PD_PREDICTED:_ATP-binding_cassette_sub-family_A_member_5-like_isoform_X1_[Biomphalaria_glabrata]	GO:0005524_GO:0016021_GO:0016887_GO:0042626_GO:0055085	LG45i_random_Scaffold44:202718:232973:-1|gene:BGLB027156	-21.80	-26.6
bgl-miR-124-3p	BGLB027205-PA_PREDICTED:_chromosome-associated_kinesin_KIF4-like_[Biomphalaria_glabrata]	NA	LG26_random_Scaffold59:525210:530346:-1|gene:BGLB027205	-15.59	-22.5
bgl-miR-124-3p	BGLB027265-PA_PREDICTED:_uncharacterized_protein_LOC106079834_[Biomphalaria_glabrata]	GO:0000776_GO:0003677_GO:0005634_GO:0046982_GO:0051382	LGUN_random_Scaffold6654:32277:41353:-1|gene:BGLB027265	-19.63	-23.3
bgl-miR-124-3p	BGLB027349-PA_PREDICTED:_uncharacterized_protein_LOC106076223_[Biomphalaria_glabrata]	GO:0016021	LGUN_random_Scaffold5431:28241:32334:-1|gene:BGLB027349	-16.15	-23.4
bgl-miR-124-3p	BGLB027349-PB_PREDICTED:_uncharacterized_protein_LOC106076223_[Biomphalaria_glabrata]	GO:0016021	LGUN_random_Scaffold5431:28241:32334:-1|gene:BGLB027349	-16.15	-23.4
bgl-miR-124-3p	BGLB027404-PB_PREDICTED:_uncharacterized_protein_LOC106080062_isoform_X2_[Biomphalaria_glabrata]	NA	LGUN_random_Scaffold679:65370:73742:1|gene:BGLB027404	-16.93	-21.5
bgl-miR-124-3p	BGLB027408-PA_PREDICTED:_serine-rich_adhesin_for_platelets-like_isoform_X2_[Biomphalaria_glabrata]	NA	LGUN_random_Scaffold3647:4686:19698:1|gene:BGLB027408	-17.89	-21.9
bgl-miR-124-3p	BGLB027408-PB_PREDICTED:_serine-rich_adhesin_for_platelets-like_isoform_X4_[Biomphalaria_glabrata]	NA	LGUN_random_Scaffold3647:4686:19698:1|gene:BGLB027408	-17.89	-21.9
bgl-miR-124-3p	BGLB027408-PD_PREDICTED:_serine-rich_adhesin_for_platelets-like_isoform_X1_[Biomphalaria_glabrata]	NA	LGUN_random_Scaffold3647:4686:19698:1|gene:BGLB027408	-17.89	-21.9
bgl-miR-124-3p	BGLB027408-PE_PREDICTED:_serine-rich_adhesin_for_platelets-like_isoform_X3_[Biomphalaria_glabrata]	NA	LGUN_random_Scaffold3647:4686:19698:1|gene:BGLB027408	-17.89	-21.9
bgl-miR-124-3p	BGLB027408-PH_PREDICTED:_serine-rich_adhesin_for_platelets-like_isoform_X1_[Biomphalaria_glabrata]	NA	LGUN_random_Scaffold3647:4686:19698:1|gene:BGLB027408	-17.89	-21.9
bgl-miR-124-3p	BGLB027456-PA_PREDICTED:_WD_repeat-containing_protein_WRAP73-like_[Biomphalaria_glabrata]	GO:0005515	LGUN_random_Scaffold544557:113:1566:1|gene:BGLB027456	-21.20	-26.1
bgl-miR-124-3p	BGLB027502-PA_PREDICTED:_uncharacterized_protein_LOC106062442_[Biomphalaria_glabrata]	NA	LGUN_random_Scaffold1620:67024:73293:-1|gene:BGLB027502	-16.25	-19.5
bgl-miR-124-3p	BGLB027609-PA_PREDICTED:_rac_GTPase-activating_protein_1-like_isoform_X2_[Biomphalaria_glabrata]	GO:0005622_GO:0007165_GO:0035556_GO:0046872	LGUN_random_Scaffold680:123405:138799:1|gene:BGLB027609	-22.20	-26.2
bgl-miR-124-3p	BGLB027609-PB_PREDICTED:_rac_GTPase-activating_protein_1-like_isoform_X1_[Biomphalaria_glabrata]	GO:0005622_GO:0007165_GO:0035556_GO:0046872	LGUN_random_Scaffold680:123405:138799:1|gene:BGLB027609	-22.20	-26.2
bgl-miR-124-3p	BGLB027800-PG_PREDICTED:_uncharacterized_protein_LOC106079054_isoform_X12_[Biomphalaria_glabrata]	GO:0003676	LGUN_random_Scaffold6181:7325:20360:1|gene:BGLB027800	-23.43	-27.1
bgl-miR-124-3p	BGLB027999-PA_PREDICTED:_uncharacterized_protein_LOC106074857_[Biomphalaria_glabrata]	NA	LGUN_random_Scaffold512:34538:42262:-1|gene:BGLB027999	-29.86	-21.7
bgl-miR-124-3p	BGLB027999-PB_PREDICTED:_uncharacterized_protein_LOC106074857_[Biomphalaria_glabrata]	NA	LGUN_random_Scaffold512:34538:42262:-1|gene:BGLB027999	-29.86	-21.7
bgl-miR-124-3p	BGLB027999-PC_PREDICTED:_uncharacterized_protein_LOC106074857_[Biomphalaria_glabrata]	NA	LGUN_random_Scaffold512:34538:42262:-1|gene:BGLB027999	-29.86	-21.7
bgl-miR-124-3p	BGLB028166-PA_PREDICTED:_integrin_beta-1-binding_protein_1-like_[Biomphalaria_glabrata]	GO:0005515	LGUN_random_Scaffold23020:508:2714:-1|gene:BGLB028166	-19.21	-22.8
bgl-miR-124-3p	BGLB028436-PA_PREDICTED:_uncharacterized_protein_LOC106055515_[Biomphalaria_glabrata]	NA	LG27i_random_Scaffold166:358552:377713:1|gene:BGLB028436	-17.83	-22.0
bgl-miR-124-3p	BGLB028710-PA_PREDICTED:_uncharacterized_protein_LOC106074683_[Biomphalaria_glabrata]	GO:0016021	LGUN_random_Scaffold504:56581:58431:-1|gene:BGLB028710	-15.71	-23.8
bgl-miR-124-3p	BGLB028755-PA_PREDICTED:_serine/threonine-protein_kinase_PLK4-like_[Biomphalaria_glabrata]	GO:0004674_GO:0005515_GO:0005814_GO:0006468_GO:0007099	LGUN_random_Scaffold9921:1401:7920:1|gene:BGLB028755	-16.69	-20.8
bgl-miR-124-3p	BGLB028864-PA_PREDICTED:_uncharacterized_protein_LOC106068891_[Biomphalaria_glabrata]	NA	LG6_random_Scaffold1132:72353:76555:1|gene:BGLB028864	-16.57	-20.8
bgl-miR-124-3p	BGLB028978-PA_PREDICTED:_uncharacterized_protein_LOC106073031_[Biomphalaria_glabrata]	NA	LGUN_random_Scaffold43:779276:787694:1|gene:BGLB028978	-15.86	-19.5
bgl-miR-124-3p	BGLB029252-PA_PREDICTED:_anosmin-1-like_[Biomphalaria_glabrata]	GO:0005515	LG80i_random_Scaffold35:557258:563695:-1|gene:BGLB029252	-18.34	-22.0
bgl-miR-124-3p	BGLB029279-PA_PREDICTED:_mitotic-spindle_organizing_protein_2B-like_[Biomphalaria_glabrata]	NA	LGUN_random_Scaffold5974:18046:18769:1|gene:BGLB029279	-20.01	-24.6
bgl-miR-124-3p	BGLB029460-PA_PREDICTED:_uncharacterized_protein_LOC106076179_[Biomphalaria_glabrata]	NA	LG10_random_Scaffold160:80255:84619:-1|gene:BGLB029460	-37.56	-27.6
bgl-miR-124-3p	BGLB029611-PA_PREDICTED:_uncharacterized_protein_LOC106057192_[Biomphalaria_glabrata]	GO:0042981	LG80i_random_Scaffold35:886848:907431:1|gene:BGLB029611	-15.54	-18.5
bgl-miR-124-3p	BGLB029634-PA_PREDICTED:_uncharacterized_protein_LOC106073397_[Biomphalaria_glabrata]	GO:0008237	LGUN_random_Scaffold4489:2004:25423:-1|gene:BGLB029634	-16.18	-20.9
bgl-miR-124-3p	BGLB029710-PA_PREDICTED:_retinol_dehydrogenase_12-like_[Biomphalaria_glabrata]	NA	LG3i_random_Scaffold24:1077164:1085482:-1|gene:BGLB029710	-17.18	-22.7
bgl-miR-124-3p	BGLB030087-PA_PREDICTED:_ankyrin_and_armadillo_repeat-containing_protein-like_[Biomphalaria_glabrata]	GO:0005488_GO:0005515	LGUN_random_Scaffold31:338418:358061:-1|gene:BGLB030087	-19.94	-28.6
bgl-miR-124-3p	BGLB030119-PA_PREDICTED:_NXPE_family_member_3-like_[Biomphalaria_glabrata]	NA	LGUN_random_Scaffold7796:22345:36863:-1|gene:BGLB030119	-25.17	-29.8
bgl-miR-124-3p	BGLB030324-PA_PREDICTED:_transcription_initiation_factor_IIA_subunit_1-like_[Biomphalaria_glabrata]	GO:0005672_GO:0006367	LGUN_random_Scaffold7999:6471:19723:-1|gene:BGLB030324	-20.33	-23.5
bgl-miR-124-3p	BGLB030418-PA_PREDICTED:_carbohydrate_sulfotransferase_11-like_isoform_X1_[Biomphalaria_glabrata]	GO:0000139_GO:0008146_GO:0016021_GO:0016051	Carbohydrate_sulfotransferase|protein_coding|LGUN_random_Scaffold664:76084:81541:1|gene:BGLB030418	-16.91	-21.5
bgl-miR-124-3p	BGLB030418-PB_PREDICTED:_uncharacterized_protein_LOC106079807_isoform_X2_[Biomphalaria_glabrata]	GO:0000139_GO:0008146_GO:0016021_GO:0016051	Carbohydrate_sulfotransferase|protein_coding|LGUN_random_Scaffold664:76084:81541:1|gene:BGLB030418	-16.91	-21.5
bgl-miR-124-3p	BGLB030561-PA_PREDICTED:_aldose_reductase-like_[Biomphalaria_glabrata]	GO:0016491_GO:0055114	LGUN_random_Scaffold740:117930:128445:-1|gene:BGLB030561	-22.38	-26.8
bgl-miR-124-3p	BGLB030578-PA_PREDICTED:_mitochondrial_import_inner_membrane_translocase_subunit_Tim13-like_[Biomphalaria_glabrata]	GO:0005739_GO:0015031_GO:0046872	LGUN_random_Scaffold10:446762:450346:-1|gene:BGLB030578	-20.75	-27.2
bgl-miR-124-3p	BGLB030582-PA_PREDICTED:_acidic_mammalian_chitinase-like_[Biomphalaria_glabrata]	GO:0004553_GO:0005576_GO:0005975_GO:0006030_GO:0008061	LGUN_random_Scaffold637:110128:117887:1|gene:BGLB030582	-16.87	-20.2
bgl-miR-124-3p	BGLB030609-PA_PREDICTED:_uncharacterized_protein_LOC106054257_[Biomphalaria_glabrata]	GO:0003676_GO:0003677	LG18i_random_Scaffold3165:7261:18669:1|gene:BGLB030609	-18.70	-25.6
bgl-miR-124-3p	BGLB030639-PA_PREDICTED:_zinc_finger_CCCH_domain-containing_protein_18-like_[Biomphalaria_glabrata]	GO:0046872	LGUN_random_Scaffold1748:32555:48030:1|gene:BGLB030639	-15.70	-22.0
bgl-miR-124-3p	BGLB030666-PA_PREDICTED:_DNA_fragmentation_factor_subunit_alpha-like_[Biomphalaria_glabrata]	GO:0005622_GO:0006915	LGUN_random_Scaffold5362:546:4147:1|gene:BGLB030666	-22.27	-27.5
bgl-miR-124-3p	BGLB030765-PA_PREDICTED:_coiled-coil_alpha-helical_rod_protein_1-like_[Biomphalaria_glabrata]	GO:0030154	LG5_random_Scaffold321:20418:35738:1|gene:BGLB030765	-19.38	-24.3
bgl-miR-124-3p	BGLB030771-PA_PREDICTED:_uncharacterized_protein_LOC106056740_isoform_X1_[Biomphalaria_glabrata]	NA	LG73i_random_Scaffold498:56743:65890:-1|gene:BGLB030771	-20.22	-24.2
bgl-miR-124-3p	BGLB030771-PB_PREDICTED:_uncharacterized_protein_LOC106056740_isoform_X1_[Biomphalaria_glabrata]	NA	LG73i_random_Scaffold498:56743:65890:-1|gene:BGLB030771	-20.22	-24.2
bgl-miR-124-3p	BGLB030771-PC_PREDICTED:_uncharacterized_protein_LOC106056740_isoform_X2_[Biomphalaria_glabrata]	NA	LG73i_random_Scaffold498:56743:65890:-1|gene:BGLB030771	-20.22	-24.2
bgl-miR-124-3p	BGLB030868-PA_PREDICTED:_uncharacterized_protein_LOC106075997_[Biomphalaria_glabrata]	GO:0016021	LGUN_random_Scaffold54:500653:505651:1|gene:BGLB030868	-20.35	-24.0
bgl-miR-124-3p	BGLB031137-PA_PREDICTED:_solute_carrier_family_22_member_8-like_[Biomphalaria_glabrata]	GO:0016021_GO:0022857_GO:0055085	LGUN_random_Scaffold11298:4430:7346:1|gene:BGLB031137	-24.22	-29.0
bgl-miR-124-3p	BGLB031269-PA_PREDICTED:_neural_cell_adhesion_molecule_1-like_[Biomphalaria_glabrata]	GO:0005515_GO:0016021	LG26_random_Scaffold59:123706:153914:-1|gene:BGLB031269	-17.51	-22.8
bgl-miR-124-3p	BGLB031320-PA_PREDICTED:_carbohydrate_sulfotransferase_3-like_[Biomphalaria_glabrata]	GO:0008146	LGUN_random_Scaffold2616:30458:38695:-1|gene:BGLB031320	-18.71	-23.9
bgl-miR-124-3p	BGLB031402-PB_PREDICTED:_MORC_family_CW-type_zinc_finger_protein_3-like_isoform_X1_[Biomphalaria_glabrata]	GO:0008270	LG11_random_Scaffold2675:3213:29553:1|gene:BGLB031402	-15.87	-19.4
bgl-miR-124-3p	BGLB031453-PA_PREDICTED:_protein_disulfide-isomerase_A5-like_[Biomphalaria_glabrata]	GO:0005623_GO:0045454	LG7_random_Scaffold119:22579:97417:-1|gene:BGLB031453	-16.00	-22.1
bgl-miR-124-3p	BGLB031471-PA_PREDICTED:_uncharacterized_protein_LOC106077899_[Biomphalaria_glabrata]	NA	LGUN_random_Scaffold566:116161:117606:-1|gene:BGLB031471	-22.50	-25.5
bgl-miR-124-3p	BGLB031481-PA_PREDICTED:_perlucin-like_protein_[Biomphalaria_glabrata]	NA	LGUN_random_Scaffold4637:36025:37276:-1|gene:BGLB031481	-15.10	-18.7
bgl-miR-124-3p	BGLB031533-PA_PREDICTED:_carbohydrate_deacetylase-like_isoform_X1_[Biomphalaria_glabrata]	GO:0003824_GO:0005975	LG31i_random_Scaffold2871:24980:31266:-1|gene:BGLB031533	-20.43	-24.3
bgl-miR-124-3p	BGLB031533-PB_PREDICTED:_carbohydrate_deacetylase-like_isoform_X2_[Biomphalaria_glabrata]	GO:0003824_GO:0005975	LG31i_random_Scaffold2871:24980:31266:-1|gene:BGLB031533	-20.43	-24.3
bgl-miR-124-3p	BGLB031533-PC_PREDICTED:_carbohydrate_deacetylase-like_isoform_X2_[Biomphalaria_glabrata]	GO:0003824_GO:0005975	LG31i_random_Scaffold2871:24980:31266:-1|gene:BGLB031533	-20.43	-24.3
bgl-miR-124-3p	BGLB031533-PD_PREDICTED:_carbohydrate_deacetylase-like_isoform_X2_[Biomphalaria_glabrata]	GO:0003824_GO:0005975	LG31i_random_Scaffold2871:24980:31266:-1|gene:BGLB031533	-20.43	-24.3
bgl-miR-124-3p	BGLB031533-PE_PREDICTED:_carbohydrate_deacetylase-like_isoform_X2_[Biomphalaria_glabrata]	GO:0003824_GO:0005975	LG31i_random_Scaffold2871:24980:31266:-1|gene:BGLB031533	-20.43	-24.3
bgl-miR-124-3p	BGLB031601-PA_PREDICTED:_nose_resistant_to_fluoxetine_protein_6-like_[Biomphalaria_glabrata]	GO:0016021_GO:0016747	LG69i_random_Scaffold2257:20955:36117:1|gene:BGLB031601	-17.44	-22.3
bgl-miR-124-3p	BGLB031601-PB_PREDICTED:_nose_resistant_to_fluoxetine_protein_6-like_[Biomphalaria_glabrata]	GO:0016021_GO:0016747	LG69i_random_Scaffold2257:20955:36117:1|gene:BGLB031601	-17.44	-22.3
bgl-miR-124-3p	BGLB031601-PC_PREDICTED:_nose_resistant_to_fluoxetine_protein_6-like_[Biomphalaria_glabrata]	GO:0016021_GO:0016747	LG69i_random_Scaffold2257:20955:36117:1|gene:BGLB031601	-17.44	-22.3
bgl-miR-124-3p	BGLB031688-PA_PREDICTED:_uncharacterized_protein_C11orf63_homolog_[Biomphalaria_glabrata]	NA	LGUN_random_Scaffold4557:6531:15995:1|gene:BGLB031688	-27.47	-24.4
bgl-miR-124-3p	BGLB031712-PA_PREDICTED:_uncharacterized_protein_LOC106050392_[Biomphalaria_glabrata]	NA	LGUN_random_Scaffold7168:18708:24128:1|gene:BGLB031712	-17.98	-20.8
bgl-miR-124-3p	BGLB031854-PA_PREDICTED:_LOW_QUALITY_PROTEIN:_uncharacterized_protein_LOC106057163_[Biomphalaria_glabrata]	NA	LG80i_random_Scaffold35:109711:127406:1|gene:BGLB031854	-17.44	-20.9
bgl-miR-124-3p	BGLB032044-PA_PREDICTED:_LOW_QUALITY_PROTEIN:_uncharacterized_protein_LOC106070164_[Biomphalaria_glabrata]	NA	LGUN_random_Scaffold3264:780:14915:1|gene:BGLB032044	-21.68	-24.9
bgl-miR-124-3p	BGLB032064-PA_PREDICTED:_mucin-1-like_[Biomphalaria_glabrata]	NA	LGUN_random_Scaffold1204:39709:41697:-1|gene:BGLB032064	-17.14	-22.1
bgl-miR-124-3p	BGLB032130-PA_PREDICTED:_uncharacterized_protein_LOC106054356_isoform_X1_[Biomphalaria_glabrata]	GO:0016021	LG20_random_Scaffold198:181145:190251:1|gene:BGLB032130	-19.88	-22.5
bgl-miR-124-3p	BGLB032130-PB_PREDICTED:_uncharacterized_protein_LOC106054356_isoform_X1_[Biomphalaria_glabrata]	GO:0016021	LG20_random_Scaffold198:181145:190251:1|gene:BGLB032130	-19.88	-22.5
bgl-miR-124-3p	BGLB032130-PC_PREDICTED:_uncharacterized_protein_LOC106054356_isoform_X1_[Biomphalaria_glabrata]	GO:0016021	LG20_random_Scaffold198:181145:190251:1|gene:BGLB032130	-19.88	-22.5
bgl-miR-124-3p	BGLB032130-PD_PREDICTED:_uncharacterized_protein_LOC106054356_isoform_X3_[Biomphalaria_glabrata]	GO:0016021	LG20_random_Scaffold198:183561:190251:1|gene:BGLB032130	-19.88	-22.5
bgl-miR-124-3p	BGLB032130-PE_PREDICTED:_uncharacterized_protein_LOC106054356_isoform_X2_[Biomphalaria_glabrata]	GO:0016021	LG20_random_Scaffold198:181145:190251:1|gene:BGLB032130	-19.88	-22.5
bgl-miR-124-3p	BGLB032205-PA_PREDICTED:_serine/threonine-protein_phosphatase_2A_regulatory_subunit_B''_subunit_beta-like_[Biomphalaria_glabrata]	NA	LGUN_random_Scaffold3018:16461:18343:1|gene:BGLB032205	-17.70	-20.3
bgl-miR-124-3p	BGLB032263-PA_PREDICTED:_uncharacterized_protein_LOC106052248_[Biomphalaria_glabrata]	NA	LGUN_random_Scaffold838:132680:134007:1|gene:BGLB032263	-16.89	-18.0
bgl-miR-124-3p	BGLB032386-PA_PREDICTED:_uncharacterized_protein_LOC106069093_[Biomphalaria_glabrata]	GO:0003676	LGUN_random_Scaffold2932:11335:38184:1|gene:BGLB032386	-15.35	-18.1
bgl-miR-124-3p	BGLB032670-PA_PREDICTED:_uncharacterized_protein_LOC106052516_[Biomphalaria_glabrata]	NA	LGUN_random_Scaffold858:51326:71847:1|gene:BGLB032670	-21.90	-26.4
bgl-miR-124-3p	BGLB032754-PA_PREDICTED:_uncharacterized_protein_LOC106065657_[Biomphalaria_glabrata]	GO:0016021	LGUN_random_Scaffold2109:11973:21747:-1|gene:BGLB032754	-16.59	-21.8
bgl-miR-124-3p	BGLB032818-PA_PREDICTED:_uncharacterized_protein_LOC106062556_isoform_X1_[Biomphalaria_glabrata]	NA	LGUN_random_Scaffold16336:1120:7877:1|gene:BGLB032818	-16.97	-23.6
bgl-miR-124-3p	BGLB032818-PB_PREDICTED:_uncharacterized_protein_LOC106062556_isoform_X1_[Biomphalaria_glabrata]	NA	LGUN_random_Scaffold16336:1120:6888:1|gene:BGLB032818	-16.97	-23.6
bgl-miR-124-3p	BGLB032818-PC_PREDICTED:_uncharacterized_protein_LOC106062556_isoform_X1_[Biomphalaria_glabrata]	NA	LGUN_random_Scaffold16336:1120:7877:1|gene:BGLB032818	-16.97	-23.6
bgl-miR-124-3p	BGLB032900-PA_PREDICTED:_cysteine-rich_and_transmembrane_domain-containing_protein_1-like_isoform_X1_[Biomphalaria_glabrata]	GO:0016021	LGUN_random_Scaffold74:432460:438067:1|gene:BGLB032900	-37.38	-26.7
bgl-miR-124-3p	BGLB032900-PB_PREDICTED:_cysteine-rich_and_transmembrane_domain-containing_protein_1-like_isoform_X1_[Biomphalaria_glabrata]	GO:0016021	LGUN_random_Scaffold74:432460:438067:1|gene:BGLB032900	-37.38	-26.7
bgl-miR-124-3p	BGLB032900-PC_PREDICTED:_cysteine-rich_and_transmembrane_domain-containing_protein_1-like_isoform_X1_[Biomphalaria_glabrata]	GO:0016021	LGUN_random_Scaffold74:422110:438067:1|gene:BGLB032900	-37.38	-26.7
bgl-miR-124-3p	BGLB032982-PA_PREDICTED:_S-phase_kinase-associated_protein_2-like-_partial_[Biomphalaria_glabrata]	GO:0005515	LGUN_random_Scaffold8249:136:4228:1|gene:BGLB032982	-19.55	-22.5
bgl-miR-124-3p	BGLB033044-PA_PREDICTED:_D-threo-3-hydroxyaspartate_dehydratase-like_[Biomphalaria_glabrata]	NA	LGUN_random_Scaffold2184:57353:63176:-1|gene:BGLB033044	-16.41	-20.8
bgl-miR-124-3p	BGLB033044-PB_PREDICTED:_D-threo-3-hydroxyaspartate_dehydratase-like_[Biomphalaria_glabrata]	NA	LGUN_random_Scaffold2184:57353:63176:-1|gene:BGLB033044	-16.41	-20.8
bgl-miR-124-3p	BGLB033044-PC_PREDICTED:_D-threo-3-hydroxyaspartate_dehydratase-like_[Biomphalaria_glabrata]	NA	LGUN_random_Scaffold2184:57353:63176:-1|gene:BGLB033044	-16.41	-20.8
bgl-miR-124-3p	BGLB033044-PD_PREDICTED:_D-threo-3-hydroxyaspartate_dehydratase-like_[Biomphalaria_glabrata]	NA	LGUN_random_Scaffold2184:57353:63176:-1|gene:BGLB033044	-16.41	-20.8
bgl-miR-124-3p	BGLB033338-PA_PREDICTED:_protein_inturned-like_[Biomphalaria_glabrata]	GO:0005515	LG74i_random_Scaffold326:245614:260220:1|gene:BGLB033338	-17.29	-20.0
bgl-miR-124-3p	BGLB033705-PC_PREDICTED:_uncharacterized_protein_LOC106078893_isoform_X1_[Biomphalaria_glabrata]	GO:0016021	LGUN_random_Scaffold61:372008:379653:1|gene:BGLB033705	-22.39	-25.9
bgl-miR-124-3p	BGLB033791-PA_PREDICTED:_uncharacterized_protein_LOC106071107_[Biomphalaria_glabrata]	GO:0005525	LGUN_random_Scaffold3592:6868:27726:-1|gene:BGLB033791	-15.84	-24.8
bgl-miR-124-3p	BGLB033837-PA_PREDICTED:_uncharacterized_protein_LOC106053592_[Biomphalaria_glabrata]	GO:0005515	LGUN_random_Scaffold957:14844:49536:1|gene:BGLB033837	-15.30	-23.6
bgl-miR-124-3p	BGLB033837-PB_PREDICTED:_uncharacterized_protein_LOC106053592_[Biomphalaria_glabrata]	GO:0005515	LGUN_random_Scaffold957:14844:49536:1|gene:BGLB033837	-15.30	-23.6
bgl-miR-124-3p	BGLB033966-PA_PREDICTED:_uncharacterized_protein_LOC106056584_[Biomphalaria_glabrata]	NA	LG63i_random_Scaffold170:13362:15547:1|gene:BGLB033966	-16.29	-20.0
bgl-miR-124-3p	BGLB033966-PB_PREDICTED:_uncharacterized_protein_LOC106056584_[Biomphalaria_glabrata]	NA	LG63i_random_Scaffold170:13362:15547:1|gene:BGLB033966	-16.29	-20.0
bgl-miR-124-3p	BGLB033982-PA_PREDICTED:_sorting_nexin-16-like_[Biomphalaria_glabrata]	GO:0035091	LGUN_random_Scaffold219:136290:144220:-1|gene:BGLB033982	-21.48	-23.9
bgl-miR-124-3p	BGLB033982-PB_PREDICTED:_sorting_nexin-16-like_[Biomphalaria_glabrata]	GO:0035091	LGUN_random_Scaffold219:136290:144220:-1|gene:BGLB033982	-21.48	-23.9
bgl-miR-124-3p	BGLB034216-PA_PREDICTED:_MFS-type_transporter_SLC18B1-like_[Biomphalaria_glabrata]	GO:0016021_GO:0055085	LGUN_random_Scaffold270:174229:196887:-1|gene:BGLB034216	-15.47	-23.1
bgl-miR-124-3p	BGLB034333-PA_PREDICTED:_aquaporin_AQPAn.G-like_[Biomphalaria_glabrata]	GO:0015267_GO:0016020_GO:0016021_GO:0055085	LGUN_random_Scaffold34:815579:825885:1|gene:BGLB034333	-21.76	-25.9
bgl-miR-124-3p	BGLB034333-PB_PREDICTED:_aquaporin_AQPAn.G-like_[Biomphalaria_glabrata]	GO:0015267_GO:0016020_GO:0016021_GO:0055085	LGUN_random_Scaffold34:815579:825885:1|gene:BGLB034333	-21.76	-25.9
bgl-miR-124-3p	BGLB034333-PC_PREDICTED:_aquaporin_AQPAn.G-like_[Biomphalaria_glabrata]	GO:0015267_GO:0016020_GO:0016021_GO:0055085	LGUN_random_Scaffold34:815579:825885:1|gene:BGLB034333	-21.76	-25.9
bgl-miR-124-3p	BGLB034469-PA_PREDICTED:_uncharacterized_protein_KIAA2026-like_isoform_X1_[Biomphalaria_glabrata]	GO:0005515	LG20_random_Scaffold198:274383:292742:1|gene:BGLB034469	-21.33	-28.6
bgl-miR-124-3p	BGLB034469-PB_PREDICTED:_uncharacterized_protein_KIAA2026-like_isoform_X1_[Biomphalaria_glabrata]	GO:0005515	LG20_random_Scaffold198:274383:292742:1|gene:BGLB034469	-21.33	-28.6
bgl-miR-124-3p	BGLB034469-PC_PREDICTED:_uncharacterized_protein_KIAA2026-like_isoform_X2_[Biomphalaria_glabrata]	GO:0005515	LG20_random_Scaffold198:274383:292742:1|gene:BGLB034469	-21.33	-28.6
bgl-miR-124-3p	BGLB034469-PD_PREDICTED:_uncharacterized_protein_KIAA2026-like_isoform_X1_[Biomphalaria_glabrata]	GO:0005515	LG20_random_Scaffold198:274383:292742:1|gene:BGLB034469	-21.33	-28.6
bgl-miR-124-3p	BGLB034494-PA_PREDICTED:_box_C/D_snoRNA_protein_1-like_isoform_X1_[Biomphalaria_glabrata]	GO:0046872	LG7_random_Scaffold444:61303:66110:1|gene:BGLB034494	-20.51	-27.2
bgl-miR-124-3p	BGLB034494-PC_PREDICTED:_box_C/D_snoRNA_protein_1-like_isoform_X2_[Biomphalaria_glabrata]	GO:0046872	LG7_random_Scaffold444:61303:66110:1|gene:BGLB034494	-20.51	-27.2
bgl-miR-124-3p	BGLB034499-PA_PREDICTED:_uncharacterized_protein_LOC106056524_[Biomphalaria_glabrata]	GO:0016021	LG58i_random_Scaffold1186:22036:49673:-1|gene:BGLB034499	-20.77	-25.6
bgl-miR-124-3p	BGLB034499-PB_PREDICTED:_uncharacterized_protein_LOC106056524_[Biomphalaria_glabrata]	GO:0016021	LG58i_random_Scaffold1186:22036:49673:-1|gene:BGLB034499	-20.77	-25.6
bgl-miR-124-3p	BGLB034700-PA_PREDICTED:_protein_aveugle-like_[Biomphalaria_glabrata]	GO:0005515	LGUN_random_Scaffold168:41604:43350:1|gene:BGLB034700	-19.62	-23.6
bgl-miR-124-3p	BGLB034740-PA_PREDICTED:_WD_repeat-containing_protein_WRAP73-like-_partial_[Biomphalaria_glabrata]	GO:0005515	LGUN_random_Scaffold1165:15055:19153:1|gene:BGLB034740	-21.10	-25.8
bgl-miR-124-3p	BGLB035133-PA_PREDICTED:_vinculin-like_[Biomphalaria_glabrata]	GO:0003779_GO:0005198_GO:0007155_GO:0015629_GO:0051015	LGUN_random_Scaffold7490:7216:20136:-1|gene:BGLB035133	-17.02	-23.2
bgl-miR-124-3p	BGLB035172-PA_PREDICTED:_uncharacterized_protein_LOC106062717_[Biomphalaria_glabrata]	GO:0000077_GO:0005634_GO:0071479	LGUN_random_Scaffold1653:3007:4579:1|gene:BGLB035172	-19.15	-23.3
bgl-miR-124-3p	BGLB035309-PA_PREDICTED:_uncharacterized_protein_LOC106073856_[Biomphalaria_glabrata]	GO:0016021	LGUN_random_Scaffold469:104838:110712:-1|gene:BGLB035309	-19.55	-25.1
bgl-miR-124-3p	BGLB035309-PB_PREDICTED:_uncharacterized_protein_LOC106073856_[Biomphalaria_glabrata]	GO:0016021	LGUN_random_Scaffold469:104838:110712:-1|gene:BGLB035309	-19.55	-25.1
bgl-miR-124-3p	BGLB035309-PC_PREDICTED:_uncharacterized_protein_LOC106073856_[Biomphalaria_glabrata]	GO:0016021	LGUN_random_Scaffold469:104838:110712:-1|gene:BGLB035309	-19.55	-25.1
bgl-miR-124-3p	BGLB035314-PA_PREDICTED:_endothelin-converting_enzyme-like_1_[Biomphalaria_glabrata]	GO:0004222_GO:0006508_GO:0007218_GO:0008237	LGUN_random_Scaffold464:227827:240827:1|gene:BGLB035314	-17.05	-22.3
bgl-miR-124-3p	BGLB035400-PA_PREDICTED:_bridging_integrator_3-like-_partial_[Biomphalaria_glabrata]	GO:0005515_GO:0005737	LGUN_random_Scaffold84:870:4624:1|gene:BGLB035400	-18.38	-21.5
bgl-miR-124-3p	BGLB035438-PA_PREDICTED:_lactosylceramide_1-3-N-acetyl-beta-D-glucosaminyltransferase-like_[Biomphalaria_glabrata]	GO:0000139_GO:0006486_GO:0008378_GO:0016020_GO:0016021	Hexosyltransferase|protein_coding|LG24_random_Scaffold17:827077:828174:1|gene:BGLB035438	-15.63	-21.0
bgl-miR-124-3p	BGLB035505-PA_PREDICTED:_sodium-dependent_lysophosphatidylcholine_symporter_1-B-like_[Biomphalaria_glabrata]	GO:0016021	LGUN_random_Scaffold2946:7638:18734:-1|gene:BGLB035505	-18.36	-22.4
bgl-miR-124-3p	BGLB035513-PA_PREDICTED:_uncharacterized_protein_LOC106062067_[Biomphalaria_glabrata]	NA	LGUN_random_Scaffold15850:2245:9754:-1|gene:BGLB035513	-15.54	-19.4
bgl-miR-124-3p	BGLB035513-PB_PREDICTED:_uncharacterized_protein_LOC106062067_[Biomphalaria_glabrata]	NA	LGUN_random_Scaffold15850:2245:9754:-1|gene:BGLB035513	-15.54	-19.4
bgl-miR-124-3p	BGLB035641-PA_PREDICTED:_cadherin-23-like_isoform_X1_[Biomphalaria_glabrata]	GO:0005509_GO:0005886_GO:0007155_GO:0007156_GO:0016020_GO:0016021	LG2_random_Scaffold42:602829:638882:1|gene:BGLB035641	-21.24	-25.5
bgl-miR-124-3p	BGLB035641-PB_PREDICTED:_cadherin-23-like_isoform_X1_[Biomphalaria_glabrata]	GO:0005509_GO:0005886_GO:0007155_GO:0007156_GO:0016020_GO:0016021	LG2_random_Scaffold42:606266:638882:1|gene:BGLB035641	-21.24	-25.5
bgl-miR-124-3p	BGLB035682-PA_PREDICTED:_LOW_QUALITY_PROTEIN:_centrosomal_protein_of_104_kDa-like_[Biomphalaria_glabrata]	NA	LG3_random_Scaffold611:12832:41840:1|gene:BGLB035682	-16.16	-22.6
bgl-miR-124-3p	BGLB035694-PA_PREDICTED:_transmembrane_protein_98-like_isoform_X1_[Biomphalaria_glabrata]	GO:0016021	LGUN_random_Scaffold122:464942:472182:-1|gene:BGLB035694	-15.54	-20.0
bgl-miR-124-3p	BGLB035694-PB_PREDICTED:_transmembrane_protein_98-like_isoform_X1_[Biomphalaria_glabrata]	GO:0016021	LGUN_random_Scaffold122:464942:467211:-1|gene:BGLB035694	-15.54	-20.0
bgl-miR-124-3p	BGLB035694-PC_PREDICTED:_transmembrane_protein_98-like_isoform_X1_[Biomphalaria_glabrata]	GO:0016021	LGUN_random_Scaffold122:464942:467211:-1|gene:BGLB035694	-15.54	-20.0
bgl-miR-124-3p	BGLB035725-PA_PREDICTED:_ubiquitin_carboxyl-terminal_hydrolase_34-like_isoform_X2_[Biomphalaria_glabrata]	GO:0005488_GO:0006511_GO:0016579_GO:0036459	LGUN_random_Scaffold2156:6610:35319:-1|gene:BGLB035725	-22.26	-27.2
bgl-miR-124-3p	BGLB035725-PC_PREDICTED:_ubiquitin_carboxyl-terminal_hydrolase_34-like_isoform_X1_[Biomphalaria_glabrata]	GO:0005488_GO:0006511_GO:0016579_GO:0036459	LGUN_random_Scaffold2156:6610:53745:-1|gene:BGLB035725	-22.26	-27.2
bgl-miR-124-3p	BGLB035725-PD_PREDICTED:_ubiquitin_carboxyl-terminal_hydrolase_34-like_isoform_X2_[Biomphalaria_glabrata]	GO:0005488_GO:0006511_GO:0016579_GO:0036459	LGUN_random_Scaffold2156:6610:53745:-1|gene:BGLB035725	-22.26	-27.2
bgl-miR-124-3p	BGLB035759-PB_PREDICTED:_uncharacterized_protein_LOC106051721_isoform_X2_[Biomphalaria_glabrata]	GO:0009607_GO:0016021	LGUN_random_Scaffold801:115712:130010:1|gene:BGLB035759	-19.36	-21.6
bgl-miR-124-3p	BGLB036375-PA_PREDICTED:_phospholipid_scramblase_2-like_[Biomphalaria_glabrata]	NA	Phospholipid_scramblase|protein_coding|LGUN_random_Scaffold6082:2179:10180:1|gene:BGLB036375	-16.90	-24.2
bgl-miR-124-3p	BGLB036491-PA_PREDICTED:_adenosine_deaminase_domain-containing_protein_1-like_isoform_X1_[Biomphalaria_glabrata]	GO:0003723_GO:0004000_GO:0006396	LG33i_random_Scaffold1262:25465:40776:1|gene:BGLB036491	-16.08	-21.9
bgl-miR-124-3p	BGLB036491-PB_PREDICTED:_adenosine_deaminase_domain-containing_protein_1-like_isoform_X1_[Biomphalaria_glabrata]	GO:0003723_GO:0004000_GO:0006396	LG33i_random_Scaffold1262:20285:40776:1|gene:BGLB036491	-16.08	-21.9
bgl-miR-124-3p	BGLB036491-PC_PREDICTED:_adenosine_deaminase_domain-containing_protein_1-like_isoform_X1_[Biomphalaria_glabrata]	GO:0003723_GO:0004000_GO:0006396	LG33i_random_Scaffold1262:20285:40776:1|gene:BGLB036491	-16.08	-21.9
bgl-miR-124-3p	BGLB036491-PD_PREDICTED:_adenosine_deaminase_domain-containing_protein_1-like_isoform_X1_[Biomphalaria_glabrata]	GO:0003723_GO:0004000_GO:0006396	LG33i_random_Scaffold1262:25465:40776:1|gene:BGLB036491	-16.08	-21.9
bgl-miR-124-3p	BGLB036491-PE_PREDICTED:_adenosine_deaminase_domain-containing_protein_1-like_isoform_X1_[Biomphalaria_glabrata]	GO:0003723_GO:0004000_GO:0006396	LG33i_random_Scaffold1262:20285:40776:1|gene:BGLB036491	-16.08	-21.9
bgl-miR-124-3p	BGLB036491-PF_PREDICTED:_adenosine_deaminase_domain-containing_protein_1-like_isoform_X1_[Biomphalaria_glabrata]	GO:0003723_GO:0004000_GO:0006396	LG33i_random_Scaffold1262:20285:40776:1|gene:BGLB036491	-16.08	-21.9
bgl-miR-124-3p	BGLB036921-PA_PREDICTED:_protein_TSSC4-like_[Biomphalaria_glabrata]	NA	LGUN_random_Scaffold417:149640:150494:1|gene:BGLB036921	-15.48	-21.5
bgl-miR-124-3p	BGLB036946-PA_PREDICTED:_kelch_domain-containing_protein_2-like_[Biomphalaria_glabrata]	GO:0005515	LG27_random_Scaffold1086:12978:23512:-1|gene:BGLB036946	-18.86	-21.4
bgl-miR-124-3p	BGLB037011-PA_PREDICTED:_uncharacterized_protein_LOC106069485_[Biomphalaria_glabrata]	NA	LGUN_random_Scaffold3035:21995:39882:-1|gene:BGLB037011	-17.75	-26.9
bgl-miR-124-3p	BGLB037011-PB_PREDICTED:_uncharacterized_protein_LOC106069485_[Biomphalaria_glabrata]	NA	LGUN_random_Scaffold3035:21995:39882:-1|gene:BGLB037011	-17.75	-26.9
bgl-miR-124-3p	BGLB037011-PC_PREDICTED:_uncharacterized_protein_LOC106069485_[Biomphalaria_glabrata]	NA	LGUN_random_Scaffold3035:21995:39882:-1|gene:BGLB037011	-17.75	-26.9
bgl-miR-124-3p	BGLB037138-PA_PREDICTED:_peroxisome_biogenesis_factor_2-like_[Biomphalaria_glabrata]	GO:0046872	LGUN_random_Scaffold5313:12145:29154:1|gene:BGLB037138	-22.59	-28.3
bgl-miR-124-3p	BGLB037264-PA_PREDICTED:_LOW_QUALITY_PROTEIN:_uncharacterized_protein_LOC106063784_[Biomphalaria_glabrata]	NA	LGUN_random_Scaffold1803:3481:9515:-1|gene:BGLB037264	-17.76	-25.6
bgl-miR-124-3p	BGLB037389-PA_PREDICTED:_balbiani_ring_protein_3-like_[Biomphalaria_glabrata]	GO:0008083_GO:0016020	LG10_random_Scaffold130:348028:351664:-1|gene:BGLB037389	-22.18	-26.1
bgl-miR-124-3p	BGLB037567-PA_PREDICTED:_uncharacterized_protein_LOC106079931_[Biomphalaria_glabrata]	GO:0005515	LGUN_random_Scaffold6703:723:6691:1|gene:BGLB037567	-19.07	-23.8
bgl-miR-124-3p	BGLB037567-PB_PREDICTED:_uncharacterized_protein_LOC106079931_[Biomphalaria_glabrata]	GO:0005515	LGUN_random_Scaffold6703:723:6691:1|gene:BGLB037567	-19.07	-23.8
bgl-miR-124-3p	BGLB037600-PA_PREDICTED:_protein_anon-37Cs-like_[Biomphalaria_glabrata]	GO:0016491_GO:0055114	LGUN_random_Scaffold799:8473:16429:-1|gene:BGLB037600	-16.13	-23.1
bgl-miR-124-3p	BGLB037605-PA_PREDICTED:_triple_functional_domain_protein-like_[Biomphalaria_glabrata]	GO:0005089_GO:0005515_GO:0035023	LGUN_random_Scaffold4846:3973:48870:1|gene:BGLB037605	-16.97	-24.0
bgl-miR-124-3p	BGLB037653-PA_PREDICTED:_acetylcholine_receptor_subunit_alpha-like_[Biomphalaria_glabrata]	GO:0004888_GO:0005216_GO:0005230_GO:0006811_GO:0016021_GO:0034220	LG21_random_Scaffold809:105095:116416:-1|gene:BGLB037653	-15.76	-22.2
bgl-miR-124-3p	BGLB037721-PA_PREDICTED:_zinc_transporter_ZIP1-like_[Biomphalaria_glabrata]	GO:0016020_GO:0016021_GO:0030001_GO:0046873_GO:0055085	LGUN_random_Scaffold528:147298:148476:-1|gene:BGLB037721	-19.89	-20.7
bgl-miR-124-3p	BGLB037850-PA_PREDICTED:_LDLR_chaperone_MESD-like-_partial_[Biomphalaria_glabrata]	GO:0006457	LGUN_random_Scaffold3458:3862:9625:1|gene:BGLB037850	-23.33	-27.1
bgl-miR-124-3p	BGLB037893-PA_PREDICTED:_uncharacterized_protein_LOC106059882_[Biomphalaria_glabrata]	NA	LGUN_random_Scaffold12776:372:4348:1|gene:BGLB037893	-17.09	-21.5
bgl-miR-124-3p	BGLB037917-PA_PREDICTED:_band_4.1-like_protein_4_isoform_X2_[Biomphalaria_glabrata]	GO:0005856	LGUN_random_Scaffold872:3096:44686:-1|gene:BGLB037917	-28.68	-34.0
bgl-miR-124-3p	BGLB037917-PB_PREDICTED:_band_4.1-like_protein_4_isoform_X1_[Biomphalaria_glabrata]	GO:0005856	LGUN_random_Scaffold872:3096:44686:-1|gene:BGLB037917	-28.68	-34.0
bgl-miR-124-3p	BGLB038301-PA_PREDICTED:_basement_membrane_proteoglycan-like-_partial_[Biomphalaria_glabrata]	NA	LG3_random_Scaffold555:798:5132:1|gene:BGLB038301	-15.14	-22.6
bgl-miR-124-3p	BGLB038328-PA_PREDICTED:_caprin-1-like_isoform_X1_[Biomphalaria_glabrata]	NA	LGUN_random_Scaffold427:143401:157120:-1|gene:BGLB038328	-23.34	-25.9
bgl-miR-124-3p	BGLB038328-PB_PREDICTED:_caprin-1-like_isoform_X2_[Biomphalaria_glabrata]	NA	LGUN_random_Scaffold427:143401:157120:-1|gene:BGLB038328	-23.34	-25.9
bgl-miR-124-3p	BGLB038328-PC_PREDICTED:_caprin-1-like_isoform_X3_[Biomphalaria_glabrata]	NA	LGUN_random_Scaffold427:143401:157120:-1|gene:BGLB038328	-23.34	-25.9
bgl-miR-124-3p	BGLB038359-PA_PREDICTED:_uncharacterized_protein_LOC106076396_[Biomphalaria_glabrata]	GO:0016021	LGUN_random_Scaffold545128:547:4269:-1|gene:BGLB038359	-47.87	-23.7
bgl-miR-124-3p	BGLB038419-PA_PREDICTED:_probable_serine/threonine-protein_kinase_kinX_isoform_X1_[Biomphalaria_glabrata]	NA	LGUN_random_Scaffold1693:14565:16127:1|gene:BGLB038419	-16.15	-20.3
bgl-miR-124-3p	BGLB038419-PB_PREDICTED:_mediator_of_DNA_damage_checkpoint_protein_1-like_isoform_X2_[Biomphalaria_glabrata]	NA	LGUN_random_Scaffold1693:14565:16127:1|gene:BGLB038419	-16.15	-20.3
bgl-miR-124-3p	BGLB038573-PA_PREDICTED:_F-box_only_protein_15-like_[Biomphalaria_glabrata]	GO:0005515	LGUN_random_Scaffold804:43079:58162:-1|gene:BGLB038573	-20.75	-25.1
bgl-miR-124-3p	BGLB038796-PA_PREDICTED:_lathosterol_oxidase-like-_partial_[Biomphalaria_glabrata]	GO:0005506_GO:0008610_GO:0016491_GO:0055114	LG26_random_Scaffold5957:12695:13395:-1|gene:BGLB038796	-16.92	-24.5
bgl-miR-124-3p	BGLB038803-PA_PREDICTED:_uncharacterized_protein_LOC106060714_[Biomphalaria_glabrata]	GO:0005488	LGUN_random_Scaffold1394:496:11222:1|gene:BGLB038803	-22.21	-25.8
bgl-miR-124-3p	BGLB038950-PA_PREDICTED:_G2/mitotic-specific_cyclin-A-like_[Biomphalaria_glabrata]	GO:0005634	LGUN_random_Scaffold1536:41704:45953:1|gene:BGLB038950	-37.82	-25.5
bgl-miR-124-3p	BGLB038950-PB_PREDICTED:_G2/mitotic-specific_cyclin-A-like_[Biomphalaria_glabrata]	GO:0005634	LGUN_random_Scaffold1536:41704:45953:1|gene:BGLB038950	-37.82	-25.5
bgl-miR-124-3p	BGLB039098-PA_PREDICTED:_uncharacterized_protein_LOC106056094_[Biomphalaria_glabrata]	GO:0005515	LG36i_random_Scaffold552:75199:80715:-1|gene:BGLB039098	-19.20	-25.1
bgl-miR-124-3p	BGLB039197-PB_PREDICTED:_uncharacterized_protein_LOC106065672_isoform_X1_[Biomphalaria_glabrata]	NA	LGUN_random_Scaffold211:189013:193630:1|gene:BGLB039197	-21.15	-24.0
bgl-miR-124-3p	BGLB039197-PC_PREDICTED:_uncharacterized_protein_LOC106065672_isoform_X1_[Biomphalaria_glabrata]	NA	LGUN_random_Scaffold211:189013:193630:1|gene:BGLB039197	-21.15	-24.0
bgl-miR-124-3p	BGLB039461-PA_PREDICTED:_endonuclease_G-_mitochondrial-like_[Biomphalaria_glabrata]	GO:0003676_GO:0016787_GO:0046872	LG73i_random_Scaffold498:149837:156445:-1|gene:BGLB039461	-21.01	-25.7
bgl-miR-124-3p	BGLB039671-PA_PREDICTED:_synapsin-1-like_[Biomphalaria_glabrata]	NA	LGUN_random_Scaffold4554:2199:3629:-1|gene:BGLB039671	-17.81	-28.8
bgl-miR-124-3p	BGLB039813-PA_PREDICTED:_uncharacterized_protein_LOC106054012_[Biomphalaria_glabrata]	GO:0016021	LGUN_random_Scaffold9971:5856:6812:1|gene:BGLB039813	-16.58	-21.8
bgl-miR-124-3p	BGLB040065-PA_PREDICTED:_polycomb_group_protein_Psc-like_[Biomphalaria_glabrata]	NA	LGUN_random_Scaffold232:278274:291352:1|gene:BGLB040065	-19.23	-23.6
bgl-miR-124-3p	BGLB040173-PA_PREDICTED:_dynein_heavy_chain_12-_axonemal-like_[Biomphalaria_glabrata]	GO:0003777_GO:0005524_GO:0007018_GO:0016887_GO:0030286	LG26_random_Scaffold138:304511:358318:1|gene:BGLB040173	-15.88	-28.9
bgl-miR-124-3p	BGLB040244-PA_PREDICTED:_uncharacterized_protein_LOC106062078_[Biomphalaria_glabrata]	NA	LGUN_random_Scaffold1586:54751:57024:-1|gene:BGLB040244	-17.86	-20.8
bgl-miR-124-3p	BGLB040261-PA_PREDICTED:_collagen_alpha-1(IV)_chain-like_[Biomphalaria_glabrata]	GO:0005201_GO:0005581_GO:0005604	LG80i_random_Scaffold35:339348:404963:-1|gene:BGLB040261	-15.04	-21.4
bgl-miR-124-3p	BGLB040261-PB_PREDICTED:_collagen_alpha-1(IV)_chain-like_[Biomphalaria_glabrata]	GO:0005201_GO:0005581_GO:0005604	LG80i_random_Scaffold35:339348:404963:-1|gene:BGLB040261	-15.04	-21.4
bgl-miR-124-3p	BGLB040358-PA_PREDICTED:_polypeptide_N-acetylgalactosaminyltransferase_5-like_[Biomphalaria_glabrata]	GO:0000139_GO:0006486_GO:0016021_GO:0016757_GO:0030246	Polypeptide_N-acetylgalactosaminyltransferase|protein_coding|LGUN_random_Scaffold538:193429:209049:-1|gene:BGLB040358	-17.52	-21.4
bgl-miR-124-3p	BGLB040408-PA_PREDICTED:_EH_domain-containing_protein_3-like_[Biomphalaria_glabrata]	GO:0005509_GO:0005515_GO:0005525_GO:0005622_GO:0032456	LGUN_random_Scaffold200:177278:188113:1|gene:BGLB040408	-15.41	-20.2
bgl-miR-125-5p	BGLB000123-PA_PREDICTED:_glutathione_S-transferase_P_1-like_[Biomphalaria_glabrata]	GO:0004364_GO:0005515_GO:0008152	LG11_random_Scaffold102:96926:105550:-1|gene:BGLB000123	-22.60	-25.4
bgl-miR-125-5p	BGLB000123-PB_PREDICTED:_glutathione_S-transferase_P_1-like_[Biomphalaria_glabrata]	GO:0004364_GO:0005515_GO:0008152	LG11_random_Scaffold102:96926:105550:-1|gene:BGLB000123	-22.60	-25.4
bgl-miR-125-5p	BGLB000162-PA_PREDICTED:_FAS-associated_factor_1-like_isoform_X1_[Biomphalaria_glabrata]	GO:0005515	LG4_random_Scaffold124:70238:83907:1|gene:BGLB000162	-18.00	-23.5
bgl-miR-125-5p	BGLB000162-PB_PREDICTED:_FAS-associated_factor_1-like_isoform_X1_[Biomphalaria_glabrata]	GO:0005515	LG4_random_Scaffold124:73033:83907:1|gene:BGLB000162	-18.00	-23.5
bgl-miR-125-5p	BGLB000162-PC_PREDICTED:_FAS-associated_factor_1-like_isoform_X1_[Biomphalaria_glabrata]	GO:0005515	LG4_random_Scaffold124:70238:83907:1|gene:BGLB000162	-18.00	-23.5
bgl-miR-125-5p	BGLB000206-PB_PREDICTED:_uncharacterized_protein_LOC106070540_[Biomphalaria_glabrata]	GO:0003950	Poly_[ADP-ribose]_polymerase|protein_coding|LGUN_random_Scaffold3376:18050:23085:-1|gene:BGLB000206	-20.45	-23.3
bgl-miR-125-5p	BGLB000206-PC_PREDICTED:_uncharacterized_protein_LOC106070540_[Biomphalaria_glabrata]	GO:0003950	Poly_[ADP-ribose]_polymerase|protein_coding|LGUN_random_Scaffold3376:18050:23085:-1|gene:BGLB000206	-20.45	-23.3
bgl-miR-125-5p	BGLB000527-PB_PREDICTED:_glucose_dehydrogenase_[FAD-_quinone]-like_[Biomphalaria_glabrata]	GO:0016614_GO:0050660_GO:0055114	LG11_random_Scaffold1963:34674:51656:-1|gene:BGLB000527	-37.70	-20.7
bgl-miR-125-5p	BGLB001196-PB_PREDICTED:_glycoprotein-N-acetylgalactosamine_3-beta-galactosyltransferase_1-like_[Biomphalaria_glabrata]	GO:0016020_GO:0016263_GO:0016266_GO:0016757	LG21_random_Scaffold376:38176:45532:1|gene:BGLB001196	-19.57	-23.2
bgl-miR-125-5p	BGLB001582-PB_PREDICTED:_NF-kappa-B_inhibitor_alpha-like_[Biomphalaria_glabrata]	GO:0005515	LG27_random_Scaffold71:382376:387457:1|gene:BGLB001582	-22.24	-24.7
bgl-miR-125-5p	BGLB002476-PB_PREDICTED:_filamentous_growth_regulator_23-like_isoform_X1_[Biomphalaria_glabrata]	GO:0007160_GO:0016021	LG4_random_Scaffold16:1016238:1041775:1|gene:BGLB002476	-18.92	-21.3
bgl-miR-125-5p	BGLB002476-PC_PREDICTED:_filamentous_growth_regulator_23-like_isoform_X1_[Biomphalaria_glabrata]	GO:0007160_GO:0016021	LG4_random_Scaffold16:1016238:1041775:1|gene:BGLB002476	-18.92	-21.3
bgl-miR-125-5p	BGLB002476-PD_PREDICTED:_filamentous_growth_regulator_23-like_isoform_X1_[Biomphalaria_glabrata]	GO:0007160_GO:0016021	LG4_random_Scaffold16:1016238:1041775:1|gene:BGLB002476	-18.92	-21.3
bgl-miR-125-5p	BGLB002476-PE_PREDICTED:_filamentous_growth_regulator_23-like_isoform_X1_[Biomphalaria_glabrata]	GO:0007160_GO:0016021	LG4_random_Scaffold16:1016238:1041775:1|gene:BGLB002476	-18.92	-21.3
bgl-miR-125-5p	BGLB002476-PF_PREDICTED:_probable_secreted_beta-glucosidase_adg3_isoform_X2_[Biomphalaria_glabrata]	GO:0007160_GO:0016021	LG4_random_Scaffold16:1016238:1041775:1|gene:BGLB002476	-18.92	-21.3
bgl-miR-125-5p	BGLB002476-PG_PREDICTED:_filamentous_growth_regulator_23-like_isoform_X1_[Biomphalaria_glabrata]	GO:0007160_GO:0016021	LG4_random_Scaffold16:1016238:1041775:1|gene:BGLB002476	-18.92	-21.3
bgl-miR-125-5p	BGLB002476-PH_PREDICTED:_mucin-17-like_isoform_X3_[Biomphalaria_glabrata]	GO:0016021	LG4_random_Scaffold16:1016238:1041775:1|gene:BGLB002476	-18.92	-21.3
bgl-miR-125-5p	BGLB002476-PI_PREDICTED:_filamentous_growth_regulator_23-like_isoform_X1_[Biomphalaria_glabrata]	GO:0007160_GO:0016021	LG4_random_Scaffold16:1016238:1041775:1|gene:BGLB002476	-18.92	-21.3
bgl-miR-125-5p	BGLB002711-PB_PREDICTED:_transmembrane_protein_8A-like_isoform_X1_[Biomphalaria_glabrata]	GO:0016021	LG4_random_Scaffold65:144767:154087:1|gene:BGLB002711	-20.55	-24.8
bgl-miR-125-5p	BGLB002711-PC_PREDICTED:_transmembrane_protein_8A-like_isoform_X1_[Biomphalaria_glabrata]	GO:0016021	LG4_random_Scaffold65:144767:154087:1|gene:BGLB002711	-20.55	-24.8
bgl-miR-125-5p	BGLB002711-PD_PREDICTED:_transmembrane_protein_8A-like_isoform_X1_[Biomphalaria_glabrata]	GO:0016021	LG4_random_Scaffold65:144767:154087:1|gene:BGLB002711	-20.55	-24.8
bgl-miR-125-5p	BGLB002711-PE_PREDICTED:_transmembrane_protein_8A-like_isoform_X2_[Biomphalaria_glabrata]	GO:0016021	LG4_random_Scaffold65:144767:154087:1|gene:BGLB002711	-20.55	-24.8
bgl-miR-125-5p	BGLB003199-PB_PREDICTED:_ecdysone-induced_protein_78C-like_[Biomphalaria_glabrata]	GO:0003677_GO:0003700_GO:0003707_GO:0004887_GO:0005634_GO:0006351_GO:0006355_GO:0008270_GO:0043565	E78c:_ecdysone-induced_protein_78C-like|protein_coding|LG75i_random_Scaffold257:219637:238565:-1|gene:BGLB003199	-20.28	-25.6
bgl-miR-125-5p	BGLB003289-PB_PREDICTED:_RNA_polymerase-associated_protein_LEO1-like_isoform_X1_[Biomphalaria_glabrata]	GO:0006368_GO:0016570_GO:0016593	LG78i_random_Scaffold308:80824:91970:1|gene:BGLB003289	-19.37	-25.3
bgl-miR-125-5p	BGLB003289-PC_PREDICTED:_RNA_polymerase-associated_protein_LEO1-like_isoform_X2_[Biomphalaria_glabrata]	GO:0006368_GO:0016570_GO:0016593	LG78i_random_Scaffold308:80824:91970:1|gene:BGLB003289	-19.37	-25.3
bgl-miR-125-5p	BGLB003362-PB_PREDICTED:_potassium_channel_subfamily_T_member_2-like_[Biomphalaria_glabrata]	GO:0006813_GO:0016020_GO:0016021	LG7_random_Scaffold1068:35832:61789:-1|gene:BGLB003362	-19.20	-23.1
bgl-miR-125-5p	BGLB003398-PB_PREDICTED:_zinc_finger_protein_436-like_isoform_X1_[Biomphalaria_glabrata]	GO:0003676	LG7_random_Scaffold822:115538:118275:1|gene:BGLB003398	-21.64	-30.3
bgl-miR-125-5p	BGLB003398-PC_PREDICTED:_zinc_finger_protein_420-like_isoform_X2_[Biomphalaria_glabrata]	GO:0003676	LG7_random_Scaffold822:115538:118275:1|gene:BGLB003398	-21.64	-30.3
bgl-miR-125-5p	BGLB003488-PB_PREDICTED:_myocyte-specific_enhancer_factor_2A-like_[Biomphalaria_glabrata]	GO:0000977_GO:0003677_GO:0005634_GO:0006351_GO:0045944_GO:0046983	LG8_random_Scaffold1583:31648:52445:-1|gene:BGLB003488	-28.11	-30.1
bgl-miR-125-5p	BGLB003563-PB_PREDICTED:_serine/threonine-protein_phosphatase_2A_55_kDa_regulatory_subunit_B_beta_isoform-like_isoform_X1_[Biomphalaria_glabrata]	GO:0000159_GO:0005515_GO:0019888	Serine/threonine-protein_phosphatase_2A_55_kDa_regulatory_subunit_B|protein_coding|LG8_random_Scaffold500:159708:173808:1|gene:BGLB003563	-19.68	-23.8
bgl-miR-125-5p	BGLB003563-PC_PREDICTED:_serine/threonine-protein_phosphatase_2A_55_kDa_regulatory_subunit_B_beta_isoform-like_isoform_X1_[Biomphalaria_glabrata]	GO:0000159_GO:0005515_GO:0019888	Serine/threonine-protein_phosphatase_2A_55_kDa_regulatory_subunit_B|protein_coding|LG8_random_Scaffold500:159708:173808:1|gene:BGLB003563	-19.68	-23.8
bgl-miR-125-5p	BGLB003563-PD_PREDICTED:_serine/threonine-protein_phosphatase_2A_55_kDa_regulatory_subunit_B_alpha_isoform-like_isoform_X2_[Biomphalaria_glabrata]	GO:0000159_GO:0005515_GO:0019888	Serine/threonine-protein_phosphatase_2A_55_kDa_regulatory_subunit_B|protein_coding|LG8_random_Scaffold500:159708:173808:1|gene:BGLB003563	-19.68	-23.8
bgl-miR-125-5p	BGLB003563-PE_PREDICTED:_serine/threonine-protein_phosphatase_2A_55_kDa_regulatory_subunit_B_delta_isoform-like_isoform_X4_[Biomphalaria_glabrata]	GO:0000159_GO:0005515_GO:0019888	Serine/threonine-protein_phosphatase_2A_55_kDa_regulatory_subunit_B|protein_coding|LG8_random_Scaffold500:167440:173808:1|gene:BGLB003563	-19.68	-23.8
bgl-miR-125-5p	BGLB003563-PF_PREDICTED:_serine/threonine-protein_phosphatase_2A_55_kDa_regulatory_subunit_B_beta_isoform-like_isoform_X3_[Biomphalaria_glabrata]	GO:0000159_GO:0005515_GO:0019888	Serine/threonine-protein_phosphatase_2A_55_kDa_regulatory_subunit_B|protein_coding|LG8_random_Scaffold500:167440:173808:1|gene:BGLB003563	-19.68	-23.8
bgl-miR-125-5p	BGLB003814-PB_PREDICTED:_general_transcription_factor_IIE_subunit_1-like_[Biomphalaria_glabrata]	GO:0006355_GO:0006367_GO:0043565	LGUN_random_Scaffold1024:36370:41666:1|gene:BGLB003814	-21.52	-23.9
bgl-miR-125-5p	BGLB003814-PC_PREDICTED:_general_transcription_factor_IIE_subunit_1-like_[Biomphalaria_glabrata]	GO:0006355_GO:0006367_GO:0043565	LGUN_random_Scaffold1024:36370:41666:1|gene:BGLB003814	-21.52	-23.9
bgl-miR-125-5p	BGLB003814-PD_PREDICTED:_general_transcription_factor_IIE_subunit_1-like_[Biomphalaria_glabrata]	GO:0006355_GO:0006367_GO:0043565	LGUN_random_Scaffold1024:36370:41666:1|gene:BGLB003814	-21.52	-23.9
bgl-miR-125-5p	BGLB003814-PE_PREDICTED:_general_transcription_factor_IIE_subunit_1-like_[Biomphalaria_glabrata]	GO:0006355_GO:0006367_GO:0043565	LGUN_random_Scaffold1024:36370:41666:1|gene:BGLB003814	-21.52	-23.9
bgl-miR-125-5p	BGLB003814-PF_PREDICTED:_general_transcription_factor_IIE_subunit_1-like_[Biomphalaria_glabrata]	GO:0006355_GO:0006367_GO:0043565	LGUN_random_Scaffold1024:36370:41666:1|gene:BGLB003814	-21.52	-23.9
bgl-miR-125-5p	BGLB004470-PB_PREDICTED:_regucalcin-like_[Biomphalaria_glabrata]	GO:0005509_GO:0030234	LGUN_random_Scaffold11769:1634:7041:1|gene:BGLB004470	-17.19	-22.0
bgl-miR-125-5p	BGLB004478-PB_PREDICTED:_nuclear_inhibitor_of_protein_phosphatase_1-like_[Biomphalaria_glabrata]	GO:0005515	LGUN_random_Scaffold1179:119:8702:1|gene:BGLB004478	-22.42	-24.8
bgl-miR-125-5p	BGLB004539-PB_PREDICTED:_LON_peptidase_N-terminal_domain_and_RING_finger_protein_3-like_[Biomphalaria_glabrata]	GO:0005515_GO:0046872	LGUN_random_Scaffold120:362348:374023:-1|gene:BGLB004539	-15.67	-21.0
bgl-miR-125-5p	BGLB004733-PC_PREDICTED:_suppressor_of_lurcher_protein_1-like_isoform_X3_[Biomphalaria_glabrata]	NA	LGUN_random_Scaffold1272:49642:140620:1|gene:BGLB004733	-17.53	-22.8
bgl-miR-125-5p	BGLB005016-PB_PREDICTED:_epimerase_family_protein_SDR39U1-like_[Biomphalaria_glabrata]	GO:0003824_GO:0050662	LGUN_random_Scaffold1364:87852:94229:-1|gene:BGLB005016	-26.34	-30.0
bgl-miR-125-5p	BGLB005156-PB_PREDICTED:_C-Jun-amino-terminal_kinase-interacting_protein_4-like_[Biomphalaria_glabrata]	GO:0005515	LGUN_random_Scaffold141:161969:199789:-1|gene:BGLB005156	-17.13	-20.3
bgl-miR-125-5p	BGLB005370-PB_PREDICTED:_uncharacterized_protein_LOC106061421_[Biomphalaria_glabrata]	GO:0004672_GO:0005524_GO:0006468	LGUN_random_Scaffold1494:38529:42782:1|gene:BGLB005370	-19.87	-27.7
bgl-miR-125-5p	BGLB005371-PB_PREDICTED:_uncharacterized_protein_LOC106061432_[Biomphalaria_glabrata]	NA	LGUN_random_Scaffold1497:2963:10898:1|gene:BGLB005371	-16.23	-19.2
bgl-miR-125-5p	BGLB005501-PB_PREDICTED:_uncharacterized_protein_LOC106061673_[Biomphalaria_glabrata]	NA	LGUN_random_Scaffold154:28991:35101:-1|gene:BGLB005501	-22.52	-26.8
bgl-miR-125-5p	BGLB006181-PB_PREDICTED:_phosphoethanolamine_N-methyltransferase-like-_partial_[Biomphalaria_glabrata]	NA	LGUN_random_Scaffold17353:244:4118:1|gene:BGLB006181	-16.98	-24.1
bgl-miR-125-5p	BGLB008041-PB_PREDICTED:_protocadherin-23-like_[Biomphalaria_glabrata]	GO:0005509_GO:0005886_GO:0007155_GO:0007156_GO:0016020_GO:0016021	LGUN_random_Scaffold2724:2864:34944:-1|gene:BGLB008041	-17.56	-20.8
bgl-miR-125-5p	BGLB008049-PB_PREDICTED:_innexin_unc-9-like_isoform_X1_[Biomphalaria_glabrata]	GO:0005886_GO:0005921_GO:0006811_GO:0016021	Innexin|protein_coding|LGUN_random_Scaffold273:200040:254980:1|gene:BGLB008049	-19.27	-26.9
bgl-miR-125-5p	BGLB008049-PC_PREDICTED:_innexin_unc-9-like_isoform_X2_[Biomphalaria_glabrata]	GO:0005886_GO:0005921_GO:0006811_GO:0016021	Innexin|protein_coding|LGUN_random_Scaffold273:207357:254980:1|gene:BGLB008049	-19.27	-26.9
bgl-miR-125-5p	BGLB008050-PB_PREDICTED:_innexin_unc-9-like_[Biomphalaria_glabrata]	GO:0005886_GO:0005921_GO:0006811_GO:0016021	Innexin|protein_coding|LGUN_random_Scaffold273:275008:300354:1|gene:BGLB008050	-19.51	-24.8
bgl-miR-125-5p	BGLB008269-PB_PREDICTED:_putative_protein_PHLOEM_PROTEIN_2-LIKE_A3_[Biomphalaria_glabrata]	GO:0005525	LGUN_random_Scaffold2876:7654:9021:1|gene:BGLB008269	-16.81	-21.2
bgl-miR-125-5p	BGLB008394-PB_PREDICTED:_forkhead_box_protein_N3-like_[Biomphalaria_glabrata]	GO:0003700_GO:0005634_GO:0006351_GO:0006355_GO:0043565	LGUN_random_Scaffold295:259375:279436:-1|gene:BGLB008394	-20.74	-22.8
bgl-miR-125-5p	BGLB008659-PB_PREDICTED:_leucine-rich_repeat-containing_protein_49-like_[Biomphalaria_glabrata]	GO:0005515	LGUN_random_Scaffold3133:6847:20317:1|gene:BGLB008659	-17.66	-22.9
bgl-miR-125-5p	BGLB008659-PC_PREDICTED:_leucine-rich_repeat-containing_protein_49-like_[Biomphalaria_glabrata]	GO:0005515	LGUN_random_Scaffold3133:6847:20317:1|gene:BGLB008659	-17.66	-22.9
bgl-miR-125-5p	BGLB008883-PB_PREDICTED:_uncharacterized_protein_LOC106070269_[Biomphalaria_glabrata]	NA	LGUN_random_Scaffold33:838624:859714:-1|gene:BGLB008883	-19.45	-23.4
bgl-miR-125-5p	BGLB008939-PB_PREDICTED:_tyrosine-protein_kinase_PR2-like_[Biomphalaria_glabrata]	GO:0004672_GO:0004713_GO:0005524_GO:0006468	LGUN_random_Scaffold3334:29482:43222:-1|gene:BGLB008939	-22.85	-28.1
bgl-miR-125-5p	BGLB008939-PC_PREDICTED:_tyrosine-protein_kinase_PR2-like_[Biomphalaria_glabrata]	GO:0004672_GO:0004713_GO:0005524_GO:0006468	LGUN_random_Scaffold3334:29482:43222:-1|gene:BGLB008939	-22.85	-28.1
bgl-miR-125-5p	BGLB008939-PD_PREDICTED:_tyrosine-protein_kinase_PR2-like_[Biomphalaria_glabrata]	GO:0004672_GO:0004713_GO:0005524_GO:0006468	LGUN_random_Scaffold3334:29482:43222:-1|gene:BGLB008939	-22.85	-28.1
bgl-miR-125-5p	BGLB008939-PE_PREDICTED:_tyrosine-protein_kinase_PR2-like_[Biomphalaria_glabrata]	GO:0004672_GO:0004713_GO:0005524_GO:0006468	LGUN_random_Scaffold3334:29482:43222:-1|gene:BGLB008939	-22.85	-28.1
bgl-miR-125-5p	BGLB008991-PB_PREDICTED:_5-hydroxytryptamine_receptor-like_[Biomphalaria_glabrata]	GO:0004930_GO:0007186_GO:0016021	LGUN_random_Scaffold337:319042:339078:-1|gene:BGLB008991	-24.11	-26.8
bgl-miR-125-5p	BGLB008997-PB_PREDICTED:_bifunctional_purine_biosynthesis_protein_PURH-like_[Biomphalaria_glabrata]	GO:0003824_GO:0003937_GO:0004643_GO:0006164	LGUN_random_Scaffold3374:10690:19402:-1|gene:BGLB008997	-15.87	-19.8
bgl-miR-125-5p	BGLB009598-PB_PREDICTED:_ubiquitin_carboxyl-terminal_hydrolase_40-like_isoform_X2_[Biomphalaria_glabrata]	GO:0006511_GO:0016579_GO:0036459	LGUN_random_Scaffold388:2085:23480:-1|gene:BGLB009598	-18.27	-21.6
bgl-miR-125-5p	BGLB009598-PC_PREDICTED:_ubiquitin_carboxyl-terminal_hydrolase_40-like_isoform_X1_[Biomphalaria_glabrata]	GO:0006511_GO:0016579_GO:0036459	LGUN_random_Scaffold388:2085:23480:-1|gene:BGLB009598	-18.27	-21.6
bgl-miR-125-5p	BGLB009598-PD_PREDICTED:_ubiquitin_carboxyl-terminal_hydrolase_40-like_isoform_X3_[Biomphalaria_glabrata]	GO:0006511_GO:0016579_GO:0036459	LGUN_random_Scaffold388:2085:23480:-1|gene:BGLB009598	-18.27	-21.6
bgl-miR-125-5p	BGLB010191-PB_PREDICTED:_ubiquitin_thioesterase_OTUB1-like_[Biomphalaria_glabrata]	GO:0004843_GO:0005634_GO:0016579_GO:0016787_GO:0019784_GO:0043130_GO:0071108	Ubiquitin_thioesterase|protein_coding|LGUN_random_Scaffold445:13204:20089:-1|gene:BGLB010191	-18.22	-20.4
bgl-miR-125-5p	BGLB010807-PB_PREDICTED:_LOW_QUALITY_PROTEIN:_high_mobility_group_protein_B3-like_[Biomphalaria_glabrata]	GO:0003677_GO:0005634	LGUN_random_Scaffold5024:23627:26192:1|gene:BGLB010807	-26.20	-27.7
bgl-miR-125-5p	BGLB010878-PB_PREDICTED:_dol-P-Man:Man(7)GlcNAc(2)-PP-Dol_alpha-1-6-mannosyltransferase-like_[Biomphalaria_glabrata]	GO:0005789_GO:0016021_GO:0016757	Mannosyltransferase|protein_coding|LGUN_random_Scaffold51:294242:303986:1|gene:BGLB010878	-23.72	-29.2
bgl-miR-125-5p	BGLB010954-PB_PREDICTED:_BUD13_homolog_[Biomphalaria_glabrata]	NA	LGUN_random_Scaffold516:72868:82079:-1|gene:BGLB010954	-17.22	-19.5
bgl-miR-125-5p	BGLB011101-PB_PREDICTED:_LOW_QUALITY_PROTEIN:_solute_carrier_family_13_member_5-like_[Biomphalaria_glabrata]	GO:0005215_GO:0006814_GO:0016020_GO:0016021_GO:0055085	LGUN_random_Scaffold53:659453:676528:1|gene:BGLB011101	-15.94	-19.2
bgl-miR-125-5p	BGLB011379-PB_PREDICTED:_toll-like_receptor_13_[Biomphalaria_glabrata]	GO:0005515_GO:0007165_GO:0016021	LGUN_random_Scaffold55:148569:162246:1|gene:BGLB011379	-15.52	-22.8
bgl-miR-125-5p	BGLB011948-PB_PREDICTED:_axin-1-like_[Biomphalaria_glabrata]	GO:0007165_GO:0016055_GO:0030159_GO:0030877	LGUN_random_Scaffold6:773097:781141:1|gene:BGLB011948	-18.26	-21.8
bgl-miR-125-5p	BGLB011948-PC_PREDICTED:_axin-1-like_[Biomphalaria_glabrata]	GO:0007165_GO:0016055_GO:0030159_GO:0030877	LGUN_random_Scaffold6:773097:781141:1|gene:BGLB011948	-18.26	-21.8
bgl-miR-125-5p	BGLB011948-PD_PREDICTED:_axin-1-like_[Biomphalaria_glabrata]	GO:0007165_GO:0016055_GO:0030159_GO:0030877	LGUN_random_Scaffold6:773097:781141:1|gene:BGLB011948	-18.26	-21.8
bgl-miR-125-5p	BGLB011948-PE_PREDICTED:_axin-1-like_[Biomphalaria_glabrata]	GO:0007165_GO:0016055_GO:0030159_GO:0030877	LGUN_random_Scaffold6:773097:781141:1|gene:BGLB011948	-18.26	-21.8
bgl-miR-125-5p	BGLB012382-PB_PREDICTED:_angiopoietin-4-like_[Biomphalaria_glabrata]	NA	LGUN_random_Scaffold6524:20316:23299:1|gene:BGLB012382	-22.49	-24.6
bgl-miR-125-5p	BGLB013275-PB_PREDICTED:_uncharacterized_protein_LOC106051516_[Biomphalaria_glabrata]	NA	LGUN_random_Scaffold789:162907:165363:-1|gene:BGLB013275	-16.14	-24.6
bgl-miR-125-5p	BGLB013929-PB_PREDICTED:_calcium-binding_mitochondrial_carrier_protein_SCaMC-2-like_[Biomphalaria_glabrata]	GO:0005509_GO:0005743_GO:0016021_GO:0055085	LGUN_random_Scaffold899:96831:138364:1|gene:BGLB013929	-17.74	-20.6
bgl-miR-125-5p	BGLB014025-PB_PREDICTED:_cyclin-dependent_kinase_11B-like_isoform_X1_[Biomphalaria_glabrata]	GO:0004672_GO:0005524_GO:0006468	LGUN_random_Scaffold9147:36123:48919:1|gene:BGLB014025	-20.31	-25.4
bgl-miR-125-5p	BGLB014025-PC_PREDICTED:_cyclin-dependent_kinase_11B-like_isoform_X1_[Biomphalaria_glabrata]	GO:0004672_GO:0005524_GO:0006468	LGUN_random_Scaffold9147:34105:48919:1|gene:BGLB014025	-20.31	-25.4
bgl-miR-125-5p	BGLB014357-PB_PREDICTED:_E3_ubiquitin-protein_ligase_MYLIP-like_isoform_X2_[Biomphalaria_glabrata]	GO:0005856	LGUN_random_Scaffold982:117592:122601:1|gene:BGLB014357	-16.20	-20.1
bgl-miR-125-5p	BGLB014357-PC_PREDICTED:_E3_ubiquitin-protein_ligase_MYLIP-like_isoform_X1_[Biomphalaria_glabrata]	GO:0005856	LGUN_random_Scaffold982:117592:122601:1|gene:BGLB014357	-16.20	-20.1
bgl-miR-125-5p	BGLB014403-PB_PREDICTED:_DET1_homolog_[Biomphalaria_glabrata]	NA	LGUN_random_Scaffold995:69830:80112:1|gene:BGLB014403	-20.70	-23.1
bgl-miR-125-5p	BGLB016344-PA_PREDICTED:_protein_PTHB1-like_isoform_X2_[Biomphalaria_glabrata]	GO:0034464	LG19i_random_Scaffold3:1438551:1457872:-1|gene:BGLB016344	-16.72	-18.8
bgl-miR-125-5p	BGLB016344-PB_PREDICTED:_protein_PTHB1-like_isoform_X1_[Biomphalaria_glabrata]	GO:0034464	LG19i_random_Scaffold3:1438551:1457872:-1|gene:BGLB016344	-16.72	-18.8
bgl-miR-125-5p	BGLB016699-PA_PREDICTED:_deoxynucleoside_triphosphate_triphosphohydrolase_SAMHD1-like_[Biomphalaria_glabrata]	NA	LGUN_random_Scaffold1278:15035:18420:1|gene:BGLB016699	-16.06	-19.2
bgl-miR-125-5p	BGLB016955-PA_PREDICTED:_ubiquitin_carboxyl-terminal_hydrolase_24-like_isoform_X1_[Biomphalaria_glabrata]	GO:0005515_GO:0006511_GO:0016579_GO:0036459	LG4_random_Scaffold46:444800:485360:1|gene:BGLB016955	-17.96	-22.0
bgl-miR-125-5p	BGLB016955-PB_PREDICTED:_ubiquitin_carboxyl-terminal_hydrolase_24-like_isoform_X2_[Biomphalaria_glabrata]	GO:0005515_GO:0006511_GO:0016579_GO:0036459	LG4_random_Scaffold46:444800:485360:1|gene:BGLB016955	-17.96	-22.0
bgl-miR-125-5p	BGLB016955-PC_PREDICTED:_ubiquitin_carboxyl-terminal_hydrolase_24-like_isoform_X3_[Biomphalaria_glabrata]	GO:0005515_GO:0006511_GO:0016579_GO:0036459	LG4_random_Scaffold46:444800:485360:1|gene:BGLB016955	-17.96	-22.0
bgl-miR-125-5p	BGLB017436-PA_PREDICTED:_S-adenosylmethionine_synthase_isoform_type-1-like_[Biomphalaria_glabrata]	GO:0004478_GO:0005524_GO:0006556_GO:0006730_GO:0046872	S-adenosylmethionine_synthase|protein_coding|LG2_random_Scaffold1763:61233:84040:-1|gene:BGLB017436	-17.46	-21.7
bgl-miR-125-5p	BGLB017697-PA_PREDICTED:_zinc_finger_protein_358-like_[Biomphalaria_glabrata]	GO:0003676	LGUN_random_Scaffold2696:4995:5981:1|gene:BGLB017697	-20.82	-22.8
bgl-miR-125-5p	BGLB018793-PA_PREDICTED:_zinc_finger_protein_708-like_isoform_X1_[Biomphalaria_glabrata]	GO:0003676	LG20_random_Scaffold204:37804:41790:-1|gene:BGLB018793	-24.54	-27.1
bgl-miR-125-5p	BGLB019191-PA_PREDICTED:_helicase_with_zinc_finger_domain_2-like_isoform_X2_[Biomphalaria_glabrata]	GO:0030374	LGUN_random_Scaffold88:350577:396528:1|gene:BGLB019191	-24.86	-27.1
bgl-miR-125-5p	BGLB019191-PB_PREDICTED:_helicase_with_zinc_finger_domain_2-like_isoform_X1_[Biomphalaria_glabrata]	GO:0030374	LGUN_random_Scaffold88:351830:396528:1|gene:BGLB019191	-24.86	-27.1
bgl-miR-125-5p	BGLB019191-PC_PREDICTED:_helicase_with_zinc_finger_domain_2-like_isoform_X1_[Biomphalaria_glabrata]	GO:0030374	LGUN_random_Scaffold88:351830:396528:1|gene:BGLB019191	-24.86	-27.1
bgl-miR-125-5p	BGLB019191-PD_PREDICTED:_helicase_with_zinc_finger_domain_2-like_isoform_X1_[Biomphalaria_glabrata]	GO:0005515_GO:0030374	LGUN_random_Scaffold88:341532:396528:1|gene:BGLB019191	-24.86	-27.1
bgl-miR-125-5p	BGLB019699-PA_PREDICTED:_LOW_QUALITY_PROTEIN:_WD_repeat-containing_protein_59-like_[Biomphalaria_glabrata]	GO:0005515_GO:0032008_GO:0061700	LGUN_random_Scaffold404:9015:43670:-1|gene:BGLB019699	-17.99	-22.6
bgl-miR-125-5p	BGLB020071-PA_PREDICTED:_nuclear_pore_membrane_glycoprotein_210-like_[Biomphalaria_glabrata]	GO:0016021	LGUN_random_Scaffold58:483060:514245:1|gene:BGLB020071	-17.39	-28.8
bgl-miR-125-5p	BGLB020244-PA_PREDICTED:_uncharacterized_protein_LOC106053086_[Biomphalaria_glabrata]	NA	LG17_random_Scaffold264:251100:252221:-1|gene:BGLB020244	-59.72	-27.6
bgl-miR-125-5p	BGLB020263-PA_PREDICTED:_centrosomal_protein_of_89_kDa-like_[Biomphalaria_glabrata]	GO:0005814_GO:0007005_GO:0007268_GO:0060271	LGUN_random_Scaffold3409:30195:34617:-1|gene:BGLB020263	-16.58	-20.0
bgl-miR-125-5p	BGLB020607-PA_PREDICTED:_beta-hexosaminidase-like_[Biomphalaria_glabrata]	GO:0004553_GO:0005975	LG29i_random_Scaffold644:42286:50340:-1|gene:BGLB020607	-15.85	-18.6
bgl-miR-125-5p	BGLB020654-PA_PREDICTED:_uncharacterized_protein_LOC106051949_[Biomphalaria_glabrata]	NA	LGUN_random_Scaffold817:45600:56093:-1|gene:BGLB020654	-24.52	-26.6
bgl-miR-125-5p	BGLB020970-PA_PREDICTED:_uncharacterized_protein_LOC106075095_[Biomphalaria_glabrata]	NA	LGUN_random_Scaffold5223:12470:15653:-1|gene:BGLB020970	-15.10	-17.6
bgl-miR-125-5p	BGLB021938-PC_PREDICTED:_cysteine_protease_ATG4B-like_[Biomphalaria_glabrata]	GO:0004197_GO:0005737_GO:0006508_GO:0006914_GO:0015031	Cysteine_protease|protein_coding|LGUN_random_Scaffold23:713708:725434:1|gene:BGLB021938	-17.56	-19.9
bgl-miR-125-5p	BGLB022007-PA_PREDICTED:_rab_GTPase-activating_protein_1-like-_isoform_10_[Biomphalaria_glabrata]	NA	LGUN_random_Scaffold15589:875:1948:1|gene:BGLB022007	-19.16	-20.0
bgl-miR-125-5p	BGLB022634-PA_PREDICTED:_interleukin-1_receptor-associated_kinase_4-like_[Biomphalaria_glabrata]	GO:0004672_GO:0005524_GO:0006468	LGUN_random_Scaffold418:94863:108519:1|gene:BGLB022634	-17.68	-21.6
bgl-miR-125-5p	BGLB022634-PB_PREDICTED:_interleukin-1_receptor-associated_kinase_4-like_[Biomphalaria_glabrata]	GO:0004672_GO:0005524_GO:0006468	LGUN_random_Scaffold418:94863:108519:1|gene:BGLB022634	-17.68	-21.6
bgl-miR-125-5p	BGLB023645-PA_PREDICTED:_intraflagellar_transport_protein_81_homolog_[Biomphalaria_glabrata]	GO:0005929_GO:0015631_GO:0030992_GO:0042073_GO:0060271	LGUN_random_Scaffold26595:980:2229:-1|gene:BGLB023645	-23.34	-26.4
bgl-miR-125-5p	BGLB024297-PA_PREDICTED:_uncharacterized_protein_LOC106059020_[Biomphalaria_glabrata]	NA	LGUN_random_Scaffold1149:70291:77655:-1|gene:BGLB024297	-20.27	-22.5
bgl-miR-125-5p	BGLB024316-PA_PREDICTED:_uncharacterized_protein_LOC106063792_[Biomphalaria_glabrata]	GO:0016021	LGUN_random_Scaffold1805:48173:52875:-1|gene:BGLB024316	-16.61	-23.0
bgl-miR-125-5p	BGLB024509-PA_PREDICTED:_uncharacterized_protein_LOC106058793_[Biomphalaria_glabrata]	GO:0016021	LGUN_random_Scaffold11180:8333:8830:-1|gene:BGLB024509	-22.29	-27.2
bgl-miR-125-5p	BGLB024509-PB_PREDICTED:_uncharacterized_protein_LOC106058793_[Biomphalaria_glabrata]	GO:0016021	LGUN_random_Scaffold11180:8333:8830:-1|gene:BGLB024509	-22.29	-27.2
bgl-miR-125-5p	BGLB024509-PC_PREDICTED:_uncharacterized_protein_LOC106058793_[Biomphalaria_glabrata]	GO:0016021	LGUN_random_Scaffold11180:8333:8830:-1|gene:BGLB024509	-22.29	-27.2
bgl-miR-125-5p	BGLB025025-PA_PREDICTED:_uncharacterized_protein_LOC106073816_[Biomphalaria_glabrata]	NA	LGUN_random_Scaffold4675:22067:28771:1|gene:BGLB025025	-27.15	-29.1
bgl-miR-125-5p	BGLB025380-PA_PREDICTED:_protein_HtrL-like_isoform_X2_[Biomphalaria_glabrata]	GO:0016021	LGUN_random_Scaffold645:132991:145373:-1|gene:BGLB025380	-21.00	-24.2
bgl-miR-125-5p	BGLB025380-PB_PREDICTED:_protein_HtrL-like_isoform_X3_[Biomphalaria_glabrata]	GO:0016021	LGUN_random_Scaffold645:132991:145373:-1|gene:BGLB025380	-21.00	-24.2
bgl-miR-125-5p	BGLB025380-PC_PREDICTED:_protein_HtrL-like_isoform_X1_[Biomphalaria_glabrata]	GO:0016021	LGUN_random_Scaffold645:132991:145373:-1|gene:BGLB025380	-21.00	-24.2
bgl-miR-125-5p	BGLB025380-PD_PREDICTED:_protein_HtrL-like_isoform_X1_[Biomphalaria_glabrata]	GO:0016021	LGUN_random_Scaffold645:132991:145373:-1|gene:BGLB025380	-21.00	-24.2
bgl-miR-125-5p	BGLB025380-PE_PREDICTED:_protein_HtrL-like_isoform_X1_[Biomphalaria_glabrata]	GO:0016021	LGUN_random_Scaffold645:132991:145373:-1|gene:BGLB025380	-21.00	-24.2
bgl-miR-125-5p	BGLB025380-PF_PREDICTED:_protein_HtrL-like_isoform_X1_[Biomphalaria_glabrata]	GO:0016021	LGUN_random_Scaffold645:132991:145373:-1|gene:BGLB025380	-21.00	-24.2
bgl-miR-125-5p	BGLB025419-PA_PREDICTED:_uncharacterized_protein_LOC106068385_[Biomphalaria_glabrata]	NA	LGUN_random_Scaffold277:233216:237205:1|gene:BGLB025419	-19.12	-21.7
bgl-miR-125-5p	BGLB025419-PB_PREDICTED:_uncharacterized_protein_LOC106068385_[Biomphalaria_glabrata]	NA	LGUN_random_Scaffold277:233216:237205:1|gene:BGLB025419	-19.12	-21.7
bgl-miR-125-5p	BGLB025596-PA_PREDICTED:_uncharacterized_protein_LOC106065496_[Biomphalaria_glabrata]	GO:0005515_GO:0016021	LGUN_random_Scaffold208:287672:288726:-1|gene:BGLB025596	-21.04	-27.9
bgl-miR-125-5p	BGLB025639-PA_PREDICTED:_bromodomain-containing_protein_DDB_G0280777-like_[Biomphalaria_glabrata]	NA	LGUN_random_Scaffold10715:13439:24312:-1|gene:BGLB025639	-23.50	-25.6
bgl-miR-125-5p	BGLB025658-PA_PREDICTED:_atrial_natriuretic_peptide_receptor_3-like_[Biomphalaria_glabrata]	GO:0016021	LG17_random_Scaffold668:22293:25168:1|gene:BGLB025658	-15.35	-18.0
bgl-miR-125-5p	BGLB025749-PA_PREDICTED:_U7_snRNA-associated_Sm-like_protein_LSm11_[Biomphalaria_glabrata]	NA	LGUN_random_Scaffold196:370927:377766:1|gene:BGLB025749	-16.78	-26.4
bgl-miR-125-5p	BGLB025986-PA_PREDICTED:_uncharacterized_protein_LOC106080014_[Biomphalaria_glabrata]	NA	LGUN_random_Scaffold6758:144:7531:1|gene:BGLB025986	-22.68	-24.1
bgl-miR-125-5p	BGLB026111-PA_PREDICTED:_uncharacterized_protein_LOC106078757_[Biomphalaria_glabrata]	GO:0016021	LG11_random_Scaffold102:375215:376316:1|gene:BGLB026111	-23.85	-26.4
bgl-miR-125-5p	BGLB026111-PB_PREDICTED:_uncharacterized_protein_LOC106078757_[Biomphalaria_glabrata]	GO:0016021	LG11_random_Scaffold102:375215:376316:1|gene:BGLB026111	-23.85	-26.4
bgl-miR-125-5p	BGLB026111-PC_PREDICTED:_uncharacterized_protein_LOC106078757_[Biomphalaria_glabrata]	GO:0016021	LG11_random_Scaffold102:375215:376316:1|gene:BGLB026111	-23.85	-26.4
bgl-miR-125-5p	BGLB026111-PD_PREDICTED:_uncharacterized_protein_LOC106078757_[Biomphalaria_glabrata]	GO:0016021	LG11_random_Scaffold102:375215:376316:1|gene:BGLB026111	-23.85	-26.4
bgl-miR-125-5p	BGLB026161-PA_PREDICTED:_uncharacterized_protein_LOC106056617_isoform_X2_[Biomphalaria_glabrata]	GO:0004672_GO:0005524_GO:0006468	LG65i_random_Scaffold155:85106:117384:-1|gene:BGLB026161	-17.35	-26.2
bgl-miR-125-5p	BGLB026161-PB_PREDICTED:_uncharacterized_protein_LOC106056617_isoform_X1_[Biomphalaria_glabrata]	GO:0004672_GO:0005524_GO:0006468	LG65i_random_Scaffold155:85106:117384:-1|gene:BGLB026161	-17.35	-26.2
bgl-miR-125-5p	BGLB026470-PA_PREDICTED:_fatty-acid_amide_hydrolase_1-like_isoform_X1_[Biomphalaria_glabrata]	GO:0004040	LGUN_random_Scaffold19:450962:461052:-1|gene:BGLB026470	-16.61	-19.9
bgl-miR-125-5p	BGLB026470-PB_PREDICTED:_fatty-acid_amide_hydrolase_1-like_isoform_X1_[Biomphalaria_glabrata]	GO:0004040	LGUN_random_Scaffold19:450962:461052:-1|gene:BGLB026470	-16.61	-19.9
bgl-miR-125-5p	BGLB026470-PC_PREDICTED:_fatty-acid_amide_hydrolase_1-like_isoform_X2_[Biomphalaria_glabrata]	GO:0004040	LGUN_random_Scaffold19:450962:461052:-1|gene:BGLB026470	-16.61	-19.9
bgl-miR-125-5p	BGLB026479-PA_PREDICTED:_alpha-1-antiproteinase-like_[Biomphalaria_glabrata]	GO:0005615	LGUN_random_Scaffold3207:46173:47899:1|gene:BGLB026479	-21.27	-25.6
bgl-miR-125-5p	BGLB026479-PB_PREDICTED:_alpha-1-antiproteinase-like_[Biomphalaria_glabrata]	GO:0005615	LGUN_random_Scaffold3207:46173:47899:1|gene:BGLB026479	-21.27	-25.6
bgl-miR-125-5p	BGLB026479-PC_PREDICTED:_alpha-1-antiproteinase-like_[Biomphalaria_glabrata]	GO:0005615	LGUN_random_Scaffold3207:46173:47899:1|gene:BGLB026479	-21.27	-25.6
bgl-miR-125-5p	BGLB026479-PD_PREDICTED:_alpha-1-antiproteinase-like_[Biomphalaria_glabrata]	GO:0005615	LGUN_random_Scaffold3207:46173:47899:1|gene:BGLB026479	-21.27	-25.6
bgl-miR-125-5p	BGLB026479-PE_PREDICTED:_alpha-1-antiproteinase-like_[Biomphalaria_glabrata]	GO:0005615	LGUN_random_Scaffold3207:46173:47899:1|gene:BGLB026479	-21.27	-25.6
bgl-miR-125-5p	BGLB026479-PF_PREDICTED:_alpha-1-antiproteinase-like_[Biomphalaria_glabrata]	GO:0005615	LGUN_random_Scaffold3207:46173:47899:1|gene:BGLB026479	-21.27	-25.6
bgl-miR-125-5p	BGLB026801-PA_PREDICTED:_uncharacterized_protein_LOC106066614_[Biomphalaria_glabrata]	GO:0016021	LGUN_random_Scaffold2322:4014:10795:1|gene:BGLB026801	-16.74	-21.5
bgl-miR-125-5p	BGLB027210-PA_PREDICTED:_LOW_QUALITY_PROTEIN:_ankyrin_repeat_domain-containing_protein_13C-like_[Biomphalaria_glabrata]	GO:0005515	LG4_random_Scaffold285:143869:154390:-1|gene:BGLB027210	-23.07	-24.8
bgl-miR-125-5p	BGLB027410-PA_PREDICTED:_basic_phospholipase_A2-like_[Biomphalaria_glabrata]	GO:0004623_GO:0005509_GO:0005576_GO:0006644_GO:0016042_GO:0050482_GO:0102567_GO:0102568	Phospholipase_A(2)|protein_coding|LG25_random_Scaffold246:413064:419091:-1|gene:BGLB027410	-29.13	-31.5
bgl-miR-125-5p	BGLB027410-PB_PREDICTED:_basic_phospholipase_A2-like_[Biomphalaria_glabrata]	GO:0004623_GO:0005509_GO:0005576_GO:0006644_GO:0016042_GO:0050482_GO:0102567_GO:0102568	Phospholipase_A(2)|protein_coding|LG25_random_Scaffold246:413064:419091:-1|gene:BGLB027410	-29.13	-31.5
bgl-miR-125-5p	BGLB027410-PC_PREDICTED:_basic_phospholipase_A2-like_[Biomphalaria_glabrata]	GO:0004623_GO:0005509_GO:0005576_GO:0006644_GO:0016042_GO:0050482_GO:0102567_GO:0102568	Phospholipase_A(2)|protein_coding|LG25_random_Scaffold246:413064:419091:-1|gene:BGLB027410	-29.13	-31.5
bgl-miR-125-5p	BGLB027494-PA_PREDICTED:_protein_CLN8-like_[Biomphalaria_glabrata]	GO:0016021	LGUN_random_Scaffold5738:14171:15058:-1|gene:BGLB027494	-26.34	-28.0
bgl-miR-125-5p	BGLB027494-PB_PREDICTED:_protein_CLN8-like_[Biomphalaria_glabrata]	GO:0016021	LGUN_random_Scaffold5738:14171:15058:-1|gene:BGLB027494	-26.34	-28.0
bgl-miR-125-5p	BGLB027816-PA_PREDICTED:_uncharacterized_protein_LOC106072978_[Biomphalaria_glabrata]	NA	LGUN_random_Scaffold4284:8763:9450:1|gene:BGLB027816	-19.03	-24.7
bgl-miR-125-5p	BGLB028317-PA_PREDICTED:_uncharacterized_protein_LOC106051245_[Biomphalaria_glabrata]	NA	LGUN_random_Scaffold7697:1735:10445:1|gene:BGLB028317	-24.21	-27.8
bgl-miR-125-5p	BGLB028509-PA_PREDICTED:_probable_G-protein_coupled_receptor_157_[Biomphalaria_glabrata]	GO:0004888_GO:0007166_GO:0016021	LGUN_random_Scaffold3607:43285:51631:-1|gene:BGLB028509	-21.64	-29.1
bgl-miR-125-5p	BGLB028610-PA_PREDICTED:_LOW_QUALITY_PROTEIN:_ribonuclease_P_protein_subunit_p29-like_[Biomphalaria_glabrata]	GO:0000172_GO:0001682_GO:0003723_GO:0004526_GO:0004540_GO:0005655_GO:0006379_GO:0006396_GO:0008033_GO:0030677	LGUN_random_Scaffold4570:13625:33325:-1|gene:BGLB028610	-16.18	-21.2
bgl-miR-125-5p	BGLB029133-PA_PREDICTED:_UDP-N-acetylglucosamine_transferase_subunit_ALG14_homolog_isoform_X1_[Biomphalaria_glabrata]	GO:0006488_GO:0016021	LGUN_random_Scaffold162:373966:388869:-1|gene:BGLB029133	-19.71	-22.9
bgl-miR-125-5p	BGLB029133-PB_PREDICTED:_UDP-N-acetylglucosamine_transferase_subunit_ALG14_homolog_isoform_X1_[Biomphalaria_glabrata]	GO:0006488	LGUN_random_Scaffold162:373966:385889:-1|gene:BGLB029133	-19.71	-22.9
bgl-miR-125-5p	BGLB029169-PA_PREDICTED:_transcription_factor_HES-4-A-like_[Biomphalaria_glabrata]	GO:0003677_GO:0005634_GO:0006351_GO:0006355_GO:0046983	LGUN_random_Scaffold3996:32706:39842:-1|gene:BGLB029169	-20.47	-24.8
bgl-miR-125-5p	BGLB030096-PA_PREDICTED:_uncharacterized_protein_LOC106061817_isoform_X1_[Biomphalaria_glabrata]	GO:0016021	LGUN_random_Scaffold15625:5178:11276:1|gene:BGLB030096	-18.15	-20.4
bgl-miR-125-5p	BGLB030096-PB_PREDICTED:_uncharacterized_protein_LOC106061817_isoform_X1_[Biomphalaria_glabrata]	GO:0016021	LGUN_random_Scaffold15625:5178:11276:1|gene:BGLB030096	-18.15	-20.4
bgl-miR-125-5p	BGLB030096-PC_PREDICTED:_uncharacterized_protein_LOC106061817_isoform_X1_[Biomphalaria_glabrata]	GO:0016021	LGUN_random_Scaffold15625:2329:11276:1|gene:BGLB030096	-18.15	-20.4
bgl-miR-125-5p	BGLB030096-PD_PREDICTED:_uncharacterized_protein_LOC106061817_isoform_X1_[Biomphalaria_glabrata]	GO:0016021	LGUN_random_Scaffold15625:5178:11276:1|gene:BGLB030096	-18.15	-20.4
bgl-miR-125-5p	BGLB030535-PA_PREDICTED:_uncharacterized_protein_LOC106068139_[Biomphalaria_glabrata]	GO:0005515	LGUN_random_Scaffold271:6460:9652:1|gene:BGLB030535	-17.71	-19.9
bgl-miR-125-5p	BGLB030538-PA_PREDICTED:_LOW_QUALITY_PROTEIN:_pseudouridine-metabolizing_bifunctional_protein_C1861.05-like_[Biomphalaria_glabrata]	GO:0016798	LGUN_random_Scaffold5591:4730:28913:1|gene:BGLB030538	-15.62	-19.9
bgl-miR-125-5p	BGLB030926-PA_PREDICTED:_poly_[ADP-ribose]_polymerase_14-like_[Biomphalaria_glabrata]	NA	LG15i_random_Scaffold857:118185:126663:1|gene:BGLB030926	-27.14	-29.3
bgl-miR-125-5p	BGLB030926-PC_PREDICTED:_poly_[ADP-ribose]_polymerase_14-like_[Biomphalaria_glabrata]	NA	LG15i_random_Scaffold857:118185:126663:1|gene:BGLB030926	-27.14	-29.3
bgl-miR-125-5p	BGLB030926-PD_PREDICTED:_poly_[ADP-ribose]_polymerase_14-like_[Biomphalaria_glabrata]	NA	LG15i_random_Scaffold857:118185:126663:1|gene:BGLB030926	-27.14	-29.3
bgl-miR-125-5p	BGLB030926-PE_PREDICTED:_poly_[ADP-ribose]_polymerase_14-like_[Biomphalaria_glabrata]	NA	LG15i_random_Scaffold857:118185:126663:1|gene:BGLB030926	-27.14	-29.3
bgl-miR-125-5p	BGLB031389-PA_PREDICTED:_multiple_epidermal_growth_factor-like_domains_protein_6-_partial_[Biomphalaria_glabrata]	GO:0016021	LGUN_random_Scaffold2076:114464:129786:-1|gene:BGLB031389	-23.41	-24.7
bgl-miR-125-5p	BGLB031792-PA_PREDICTED:_uncharacterized_protein_LOC106067375_[Biomphalaria_glabrata]	NA	LG4_random_Scaffold1003:16640:30725:1|gene:BGLB031792	-19.45	-25.6
bgl-miR-125-5p	BGLB031792-PB_PREDICTED:_uncharacterized_protein_LOC106067375_[Biomphalaria_glabrata]	NA	LG4_random_Scaffold1003:16640:30725:1|gene:BGLB031792	-19.45	-25.6
bgl-miR-125-5p	BGLB031923-PA_PREDICTED:_uncharacterized_protein_LOC106053353_[Biomphalaria_glabrata]	GO:0016021	LGUN_random_Scaffold9332:36442:37690:1|gene:BGLB031923	-21.97	-25.8
bgl-miR-125-5p	BGLB032042-PA_PREDICTED:_uncharacterized_protein_LOC106060569_[Biomphalaria_glabrata]	GO:0005634_GO:0006260_GO:0010212_GO:0033314	LGUN_random_Scaffold13710:415:14554:1|gene:BGLB032042	-24.08	-26.9
bgl-miR-125-5p	BGLB032044-PA_PREDICTED:_LOW_QUALITY_PROTEIN:_uncharacterized_protein_LOC106070164_[Biomphalaria_glabrata]	NA	LGUN_random_Scaffold3264:780:14915:1|gene:BGLB032044	-19.69	-21.9
bgl-miR-125-5p	BGLB032051-PA_PREDICTED:_uncharacterized_protein_LOC106071174_[Biomphalaria_glabrata]	GO:0003677	LGUN_random_Scaffold36190:412:1296:-1|gene:BGLB032051	-19.44	-22.3
bgl-miR-125-5p	BGLB033325-PA_PREDICTED:_beta-1-3-galactosyltransferase_1-like_[Biomphalaria_glabrata]	GO:0000139_GO:0006486_GO:0008378_GO:0016020_GO:0016021	Hexosyltransferase|protein_coding|LGUN_random_Scaffold207:68656:71012:1|gene:BGLB033325	-19.49	-26.5
bgl-miR-125-5p	BGLB033941-PA_PREDICTED:_anaphase-promoting_complex_subunit_cdh1-like_isoform_X2_[Biomphalaria_glabrata]	NA	LG2_random_Scaffold80:317072:328623:1|gene:BGLB033941	-18.30	-20.8
bgl-miR-125-5p	BGLB033941-PB_PREDICTED:_uncharacterized_protein_LOC106076753_isoform_X1_[Biomphalaria_glabrata]	NA	LG2_random_Scaffold80:317072:328623:1|gene:BGLB033941	-18.30	-20.8
bgl-miR-125-5p	BGLB033941-PC_PREDICTED:_uncharacterized_protein_LOC106076753_isoform_X1_[Biomphalaria_glabrata]	NA	LG2_random_Scaffold80:317072:328623:1|gene:BGLB033941	-18.30	-20.8
bgl-miR-125-5p	BGLB033941-PD_PREDICTED:_uncharacterized_protein_LOC106076753_isoform_X1_[Biomphalaria_glabrata]	NA	LG2_random_Scaffold80:317072:328623:1|gene:BGLB033941	-18.30	-20.8
bgl-miR-125-5p	BGLB033941-PE_PREDICTED:_uncharacterized_protein_LOC106076753_isoform_X1_[Biomphalaria_glabrata]	NA	LG2_random_Scaffold80:317072:328623:1|gene:BGLB033941	-18.30	-20.8
bgl-miR-125-5p	BGLB034007-PA_PREDICTED:_uncharacterized_protein_LOC106070275_[Biomphalaria_glabrata]	GO:0016021	LGUN_random_Scaffold33:373557:378328:-1|gene:BGLB034007	-18.84	-23.2
bgl-miR-125-5p	BGLB034192-PA_PREDICTED:_glycerol-3-phosphate_acyltransferase_1-_mitochondrial-like_[Biomphalaria_glabrata]	GO:0008152_GO:0008374_GO:0016746_GO:0044255	LGUN_random_Scaffold15823:2187:13522:-1|gene:BGLB034192	-20.38	-22.7
bgl-miR-125-5p	BGLB034209-PA_PREDICTED:_fibropellin-3-like_isoform_X2_[Biomphalaria_glabrata]	GO:0005576_GO:0030414	LGUN_random_Scaffold2352:53961:61681:1|gene:BGLB034209	-15.84	-19.2
bgl-miR-125-5p	BGLB034209-PB_PREDICTED:_notch_homolog_2_N-terminal-like_protein_isoform_X1_[Biomphalaria_glabrata]	NA	LGUN_random_Scaffold2352:53961:61681:1|gene:BGLB034209	-15.84	-19.2
bgl-miR-125-5p	BGLB034209-PC_PREDICTED:_notch_homolog_2_N-terminal-like_protein_isoform_X3_[Biomphalaria_glabrata]	GO:0005576_GO:0030414	LGUN_random_Scaffold2352:53961:61681:1|gene:BGLB034209	-15.84	-19.2
bgl-miR-125-5p	BGLB034236-PA_PREDICTED:_LOW_QUALITY_PROTEIN:_ATP-dependent_DNA_helicase_PIF1-like_[Biomphalaria_glabrata]	GO:0000002_GO:0000723_GO:0003677_GO:0003678_GO:0005524_GO:0005634_GO:0005739_GO:0006281_GO:0006310_GO:0043141	ATP-dependent_DNA_helicase_PIF1|protein_coding|LGUN_random_Scaffold162:427238:440394:-1|gene:BGLB034236	-15.62	-21.4
bgl-miR-125-5p	BGLB034424-PA_PREDICTED:_myotubularin-related_protein_4-like_[Biomphalaria_glabrata]	GO:0046872	LGUN_random_Scaffold5909:22734:26851:-1|gene:BGLB034424	-15.98	-20.2
bgl-miR-125-5p	BGLB034552-PA_PREDICTED:_uncharacterized_protein_LOC106068667_[Biomphalaria_glabrata]	NA	LGUN_random_Scaffold2823:47620:48786:1|gene:BGLB034552	-17.66	-21.2
bgl-miR-125-5p	BGLB034552-PB_PREDICTED:_uncharacterized_protein_LOC106068667_[Biomphalaria_glabrata]	NA	LGUN_random_Scaffold2823:47620:48786:1|gene:BGLB034552	-17.66	-21.2
bgl-miR-125-5p	BGLB034552-PC_PREDICTED:_uncharacterized_protein_LOC106068667_[Biomphalaria_glabrata]	NA	LGUN_random_Scaffold2823:47620:48786:1|gene:BGLB034552	-17.66	-21.2
bgl-miR-125-5p	BGLB035084-PA_PREDICTED:_myoglobin-like_[Biomphalaria_glabrata]	GO:0019441_GO:0020037_GO:0046872	LG45i_random_Scaffold44:493464:499545:-1|gene:BGLB035084	-18.38	-20.6
bgl-miR-125-5p	BGLB035191-PA_PREDICTED:_uncharacterized_protein_LOC106065138_[Biomphalaria_glabrata]	GO:0016021	LGUN_random_Scaffold2013:71790:81932:-1|gene:BGLB035191	-19.11	-26.2
bgl-miR-125-5p	BGLB035659-PA_PREDICTED:_putative_amine_oxidase_[copper-containing]_[Biomphalaria_glabrata]	GO:0005507_GO:0008131_GO:0009308_GO:0048038_GO:0055114	Amine_oxidase|protein_coding|LGUN_random_Scaffold812:156500:160478:1|gene:BGLB035659	-21.43	-21.7
bgl-miR-125-5p	BGLB035668-PA_PREDICTED:_proliferation-associated_protein_2G4-like_[Biomphalaria_glabrata]	NA	LGUN_random_Scaffold114:398600:416182:1|gene:BGLB035668	-16.85	-24.6
bgl-miR-125-5p	BGLB036121-PA_PREDICTED:_vacuolar_segregation_protein_PEP7-like_[Biomphalaria_glabrata]	GO:0046872	LGUN_random_Scaffold3373:1164:8200:1|gene:BGLB036121	-21.64	-30.2
bgl-miR-125-5p	BGLB036338-PA_PREDICTED:_short-chain_dehydrogenase/reductase_3-like_[Biomphalaria_glabrata]	GO:0016491	LG3_random_Scaffold688:55099:62993:1|gene:BGLB036338	-18.62	-21.1
bgl-miR-125-5p	BGLB036607-PA_PREDICTED:_ceramide_synthase_5-like_[Biomphalaria_glabrata]	GO:0016021	LGUN_random_Scaffold513:170740:179812:1|gene:BGLB036607	-15.39	-19.4
bgl-miR-125-5p	BGLB036948-PA_PREDICTED:_uncharacterized_protein_LOC106050227_[Biomphalaria_glabrata]	NA	LGUN_random_Scaffold703:74437:75614:1|gene:BGLB036948	-17.57	-26.8
bgl-miR-125-5p	BGLB036948-PB_PREDICTED:_uncharacterized_protein_LOC106050227_[Biomphalaria_glabrata]	NA	LGUN_random_Scaffold703:74437:75614:1|gene:BGLB036948	-17.57	-26.8
bgl-miR-125-5p	BGLB036948-PC_PREDICTED:_uncharacterized_protein_LOC106050227_[Biomphalaria_glabrata]	NA	LGUN_random_Scaffold703:74437:75614:1|gene:BGLB036948	-17.57	-26.8
bgl-miR-125-5p	BGLB036948-PD_PREDICTED:_uncharacterized_protein_LOC106050227_[Biomphalaria_glabrata]	NA	LGUN_random_Scaffold703:74437:75614:1|gene:BGLB036948	-17.57	-26.8
bgl-miR-125-5p	BGLB036948-PE_PREDICTED:_uncharacterized_protein_LOC106050227_[Biomphalaria_glabrata]	NA	LGUN_random_Scaffold703:74437:75614:1|gene:BGLB036948	-17.57	-26.8
bgl-miR-125-5p	BGLB037018-PA_PREDICTED:_uncharacterized_protein_LOC106053541_isoform_X1_[Biomphalaria_glabrata]	NA	LGUN_random_Scaffold952:112802:118594:-1|gene:BGLB037018	-22.90	-28.3
bgl-miR-125-5p	BGLB037018-PB_PREDICTED:_uncharacterized_protein_LOC106053541_isoform_X1_[Biomphalaria_glabrata]	NA	LGUN_random_Scaffold952:112802:118594:-1|gene:BGLB037018	-22.90	-28.3
bgl-miR-125-5p	BGLB037018-PC_PREDICTED:_uncharacterized_protein_LOC106053541_isoform_X1_[Biomphalaria_glabrata]	NA	LGUN_random_Scaffold952:112802:118594:-1|gene:BGLB037018	-22.90	-28.3
bgl-miR-125-5p	BGLB037018-PD_PREDICTED:_uncharacterized_protein_LOC106053541_isoform_X2_[Biomphalaria_glabrata]	NA	LGUN_random_Scaffold952:112802:118594:-1|gene:BGLB037018	-22.90	-28.3
bgl-miR-125-5p	BGLB037018-PE_PREDICTED:_uncharacterized_protein_LOC106053541_isoform_X1_[Biomphalaria_glabrata]	NA	LGUN_random_Scaffold952:112802:118594:-1|gene:BGLB037018	-22.90	-28.3
bgl-miR-125-5p	BGLB037112-PB_PREDICTED:_transcriptional_adapter_2-beta-like_isoform_X1_[Biomphalaria_glabrata]	GO:0003677_GO:0003713_GO:0005634_GO:0006351_GO:0006357_GO:0008270_GO:0035065	Transcriptional_adapter|protein_coding|LGUN_random_Scaffold8938:18655:29167:-1|gene:BGLB037112	-16.18	-20.5
bgl-miR-125-5p	BGLB037717-PA_PREDICTED:_uncharacterized_protein_LOC106060102_isoform_X1_[Biomphalaria_glabrata]	GO:0016021	LG4_random_Scaffold16:1093940:1100093:-1|gene:BGLB037717	-18.61	-22.1
bgl-miR-125-5p	BGLB037717-PB_PREDICTED:_uncharacterized_protein_LOC106060102_isoform_X1_[Biomphalaria_glabrata]	GO:0016021	LG4_random_Scaffold16:1093940:1100093:-1|gene:BGLB037717	-18.61	-22.1
bgl-miR-125-5p	BGLB037717-PC_PREDICTED:_uncharacterized_protein_LOC106060102_isoform_X1_[Biomphalaria_glabrata]	GO:0016021	LG4_random_Scaffold16:1093940:1102821:-1|gene:BGLB037717	-18.61	-22.1
bgl-miR-125-5p	BGLB037717-PD_PREDICTED:_uncharacterized_protein_LOC106060102_isoform_X1_[Biomphalaria_glabrata]	GO:0016021	LG4_random_Scaffold16:1093940:1100093:-1|gene:BGLB037717	-18.61	-22.1
bgl-miR-125-5p	BGLB037990-PA_PREDICTED:_uncharacterized_protein_C16orf78-like_[Biomphalaria_glabrata]	NA	LGUN_random_Scaffold7968:5339:11688:1|gene:BGLB037990	-19.31	-22.4
bgl-miR-125-5p	BGLB038055-PA_PREDICTED:_MAGUK_p55_subfamily_member_7-like_[Biomphalaria_glabrata]	NA	LGUN_random_Scaffold474:87838:105909:1|gene:BGLB038055	-19.79	-24.5
bgl-miR-125-5p	BGLB038145-PA_PREDICTED:_uncharacterized_protein_LOC106055718_[Biomphalaria_glabrata]	GO:0005515_GO:0016021	LG29_random_Scaffold106:7524:12532:-1|gene:BGLB038145	-16.87	-18.9
bgl-miR-125-5p	BGLB038337-PA_PREDICTED:_uncharacterized_protein_LOC106063156_[Biomphalaria_glabrata]	GO:0005515	LGUN_random_Scaffold17211:1143:4158:1|gene:BGLB038337	-16.97	-21.7
bgl-miR-125-5p	BGLB038491-PA_PREDICTED:_putative_leucine-rich_repeat-containing_protein_DDB_G0290503_[Biomphalaria_glabrata]	NA	LG7_random_Scaffold822:2221:11324:-1|gene:BGLB038491	-18.08	-24.2
bgl-miR-125-5p	BGLB038491-PB_PREDICTED:_putative_leucine-rich_repeat-containing_protein_DDB_G0290503_[Biomphalaria_glabrata]	NA	LG7_random_Scaffold822:2221:11324:-1|gene:BGLB038491	-18.08	-24.2
bgl-miR-125-5p	BGLB038565-PA_PREDICTED:_uncharacterized_protein_LOC106053018_[Biomphalaria_glabrata]	NA	LGUN_random_Scaffold904:115944:129147:1|gene:BGLB038565	-16.36	-23.5
bgl-miR-125-5p	BGLB038912-PA_PREDICTED:_uncharacterized_protein_LOC106055245_[Biomphalaria_glabrata]	GO:0003950	Poly_[ADP-ribose]_polymerase|protein_coding|LG26_random_Scaffold380:91271:100452:-1|gene:BGLB038912	-20.52	-22.7
bgl-miR-125-5p	BGLB039373-PA_PREDICTED:_putative_thiamine_transporter_SLC35F3_[Biomphalaria_glabrata]	GO:0016021	LG28i_random_Scaffold401:104403:117593:1|gene:BGLB039373	-36.60	-23.1
bgl-miR-125-5p	BGLB039921-PA_PREDICTED:_uncharacterized_protein_LOC106064440_[Biomphalaria_glabrata]	NA	LGUN_random_Scaffold1907:59396:65050:-1|gene:BGLB039921	-16.67	-20.4
bgl-miR-12-5p	BGLB000032-PA_PREDICTED:_glutathione_S-transferase_omega-1-like_isoform_X1_[Biomphalaria_glabrata]	GO:0004364_GO:0005515_GO:0005737_GO:0008152	LGUN_random_Scaffold270:123914:127419:-1|gene:BGLB000032	-22.86	-20.5
bgl-miR-12-5p	BGLB000577-PB_PREDICTED:_transient_receptor_potential_cation_channel_subfamily_A_member_1_homolog_[Biomphalaria_glabrata]	GO:0005216_GO:0005515_GO:0006811_GO:0016020_GO:0016021_GO:0055085	LG11_random_Scaffold605:37515:65995:-1|gene:BGLB000577	-22.43	-25.5
bgl-miR-12-5p	BGLB000722-PB_PREDICTED:_solute_carrier_family_12_member_2-like_[Biomphalaria_glabrata]	GO:0005215_GO:0006811_GO:0016020_GO:0016021_GO:0055085	LG16i_random_Scaffold213:128109:196324:-1|gene:BGLB000722	-16.82	-21.2
bgl-miR-12-5p	BGLB000795-PB_PREDICTED:_kelch-like_protein_24_[Biomphalaria_glabrata]	GO:0005515	LG17_random_Scaffold259:113289:117393:1|gene:BGLB000795	-16.48	-19.7
bgl-miR-12-5p	BGLB000795-PC_PREDICTED:_kelch-like_protein_24_[Biomphalaria_glabrata]	GO:0005515	LG17_random_Scaffold259:113289:117393:1|gene:BGLB000795	-16.48	-19.7
bgl-miR-12-5p	BGLB000795-PD_PREDICTED:_kelch-like_protein_24_[Biomphalaria_glabrata]	GO:0005515	LG17_random_Scaffold259:113289:117393:1|gene:BGLB000795	-16.48	-19.7
bgl-miR-12-5p	BGLB000795-PE_PREDICTED:_kelch-like_protein_24_[Biomphalaria_glabrata]	GO:0005515	LG17_random_Scaffold259:113289:117393:1|gene:BGLB000795	-16.48	-19.7
bgl-miR-12-5p	BGLB001838-PB_PREDICTED:_gastrula_zinc_finger_protein_XlCGF8.2DB-like_[Biomphalaria_glabrata]	GO:0003676	LG2_random_Scaffold164:492914:493897:-1|gene:BGLB001838	-19.04	-22.9
bgl-miR-12-5p	BGLB001846-PB_PREDICTED:_uncharacterized_protein_LOC106058189_[Biomphalaria_glabrata]	NA	LG2_random_Scaffold1876:64468:65085:1|gene:BGLB001846	-16.43	-20.1
bgl-miR-12-5p	BGLB002043-PB_PREDICTED:_serine/arginine-rich_splicing_factor_3-like_[Biomphalaria_glabrata]	GO:0003676_GO:0003723	LG2_random_Scaffold66:283144:289897:1|gene:BGLB002043	-17.51	-22.2
bgl-miR-12-5p	BGLB002584-PB_PREDICTED:_uncharacterized_protein_LOC106065272_[Biomphalaria_glabrata]	GO:0016021	LG4_random_Scaffold324:128731:133079:1|gene:BGLB002584	-15.32	-18.2
bgl-miR-12-5p	BGLB002823-PB_PREDICTED:_uncharacterized_protein_LOC106056382_isoform_X1_[Biomphalaria_glabrata]	GO:0004620_GO:0004623_GO:0005737_GO:0008152_GO:0009395_GO:0046872_GO:0102567_GO:0102568	Phospholipase_A2|protein_coding|LG4i_random_Scaffold22:453066:475594:1|gene:BGLB002823	-24.77	-19.9
bgl-miR-12-5p	BGLB002823-PC_PREDICTED:_cytosolic_phospholipase_A2-like_isoform_X2_[Biomphalaria_glabrata]	GO:0004620_GO:0004623_GO:0005737_GO:0008152_GO:0009395_GO:0046872_GO:0102567_GO:0102568	Phospholipase_A2|protein_coding|LG4i_random_Scaffold22:458005:475594:1|gene:BGLB002823	-24.77	-19.9
bgl-miR-12-5p	BGLB002960-PB_PREDICTED:_gelsolin-like_protein_1_[Biomphalaria_glabrata]	GO:0051015	LG5i_random_Scaffold95:184766:197275:1|gene:BGLB002960	-27.53	-21.8
bgl-miR-12-5p	BGLB003659-PB_PREDICTED:_phosphatase_and_actin_regulator_4-B-like_[Biomphalaria_glabrata]	NA	LGUN_random_Scaffold1:628155:635541:-1|gene:BGLB003659	-16.23	-20.5
bgl-miR-12-5p	BGLB003954-PC_PREDICTED:_uncharacterized_protein_LOC106058131_isoform_X1_[Biomphalaria_glabrata]	NA	LGUN_random_Scaffold105:299200:302623:-1|gene:BGLB003954	-15.66	-20.4
bgl-miR-12-5p	BGLB004090-PB_PREDICTED:_mammalian_ependymin-related_protein_1-like_[Biomphalaria_glabrata]	GO:0005509_GO:0005576_GO:0007160	LGUN_random_Scaffold108:452215:459264:1|gene:BGLB004090	-17.53	-21.5
bgl-miR-12-5p	BGLB004386-PB_PREDICTED:_FYVE_and_coiled-coil_domain-containing_protein_1-like_[Biomphalaria_glabrata]	NA	LGUN_random_Scaffold11505:7983:10498:-1|gene:BGLB004386	-16.24	-23.0
bgl-miR-12-5p	BGLB004405-PB_PREDICTED:_angiotensin-converting_enzyme-like_[Biomphalaria_glabrata]	GO:0004180_GO:0006508_GO:0008237_GO:0008241_GO:0016020_GO:0046872	Angiotensin-converting_enzyme|protein_coding|LGUN_random_Scaffold1159:1871:44292:-1|gene:BGLB004405	-15.71	-18.6
bgl-miR-12-5p	BGLB004613-PC_PREDICTED:_protein_phosphatase_1_regulatory_subunit_42-like_isoform_X4_[Biomphalaria_glabrata]	GO:0005515	LGUN_random_Scaffold122:290682:296571:-1|gene:BGLB004613	-17.19	-20.8
bgl-miR-12-5p	BGLB004613-PD_PREDICTED:_protein_phosphatase_1_regulatory_subunit_42-like_isoform_X3_[Biomphalaria_glabrata]	GO:0005515	LGUN_random_Scaffold122:290672:296571:-1|gene:BGLB004613	-17.19	-20.8
bgl-miR-12-5p	BGLB004613-PE_PREDICTED:_protein_phosphatase_1_regulatory_subunit_42-like_isoform_X2_[Biomphalaria_glabrata]	GO:0005515	LGUN_random_Scaffold122:291643:296571:-1|gene:BGLB004613	-17.19	-21.8
bgl-miR-12-5p	BGLB004938-PB_PREDICTED:_fatty_acid_desaturase_2-like_[Biomphalaria_glabrata]	GO:0006629_GO:0016021_GO:0016491	LGUN_random_Scaffold134:31027:40005:1|gene:BGLB004938	-24.23	-24.3
bgl-miR-12-5p	BGLB004999-PB_PREDICTED:_pyridoxal_phosphate_phosphatase_PHOSPHO2-like_[Biomphalaria_glabrata]	GO:0016791	LGUN_random_Scaffold136:319337:321418:1|gene:BGLB004999	-15.40	-18.0
bgl-miR-12-5p	BGLB005191-PB_PREDICTED:_protein_unc-93_homolog_A-like_isoform_X1_[Biomphalaria_glabrata]	GO:0016021	LGUN_random_Scaffold142:185745:199375:1|gene:BGLB005191	-16.76	-18.6
bgl-miR-12-5p	BGLB005191-PC_PREDICTED:_protein_unc-93_homolog_A-like_isoform_X1_[Biomphalaria_glabrata]	GO:0016021	LGUN_random_Scaffold142:185745:199375:1|gene:BGLB005191	-16.76	-18.6
bgl-miR-12-5p	BGLB005191-PD_PREDICTED:_protein_unc-93_homolog_A-like_isoform_X2_[Biomphalaria_glabrata]	GO:0016021	LGUN_random_Scaffold142:188142:199375:1|gene:BGLB005191	-16.76	-18.6
bgl-miR-12-5p	BGLB005507-PB_PREDICTED:_E3_ubiquitin-protein_ligase_XIAP-like_[Biomphalaria_glabrata]	NA	LGUN_random_Scaffold154:461803:471121:1|gene:BGLB005507	-17.71	-25.6
bgl-miR-12-5p	BGLB005687-PB_PREDICTED:_ATPase_family_AAA_domain-containing_protein_2B-like_isoform_X2_[Biomphalaria_glabrata]	GO:0005515_GO:0005524_GO:0006325_GO:0006355_GO:0016887	LGUN_random_Scaffold1581:1757:23102:-1|gene:BGLB005687	-16.04	-24.7
bgl-miR-12-5p	BGLB005687-PC_PREDICTED:_ATPase_family_AAA_domain-containing_protein_2-like_isoform_X3_[Biomphalaria_glabrata]	GO:0005515_GO:0005524_GO:0006325_GO:0006355_GO:0016887	LGUN_random_Scaffold1581:1757:23102:-1|gene:BGLB005687	-16.04	-24.7
bgl-miR-12-5p	BGLB005687-PD_PREDICTED:_ATPase_family_AAA_domain-containing_protein_2B-like_isoform_X1_[Biomphalaria_glabrata]	GO:0005515_GO:0005524_GO:0006325_GO:0006355_GO:0016887	LGUN_random_Scaffold1581:1757:23102:-1|gene:BGLB005687	-16.04	-24.7
bgl-miR-12-5p	BGLB005987-PB_PREDICTED:_ethanolamine_kinase_1-like_[Biomphalaria_glabrata]	NA	LGUN_random_Scaffold1671:7891:20642:1|gene:BGLB005987	-18.88	-20.6
bgl-miR-12-5p	BGLB006289-PB_PREDICTED:_probable_sodium/potassium/calcium_exchanger_CG1090_[Biomphalaria_glabrata]	GO:0016021_GO:0055085	LGUN_random_Scaffold1776:6327:13801:1|gene:BGLB006289	-15.40	-20.3
bgl-miR-12-5p	BGLB006380-PB_PREDICTED:_cdc42_homolog_[Biomphalaria_glabrata]	GO:0003924_GO:0005525	LGUN_random_Scaffold18:911119:917488:-1|gene:BGLB006380	-15.94	-20.1
bgl-miR-12-5p	BGLB006380-PC_PREDICTED:_cdc42_homolog_[Biomphalaria_glabrata]	GO:0003924_GO:0005525	LGUN_random_Scaffold18:911119:917488:-1|gene:BGLB006380	-15.94	-20.1
bgl-miR-12-5p	BGLB007097-PB_PREDICTED:_mitotic_spindle_assembly_checkpoint_protein_MAD2A-like_[Biomphalaria_glabrata]	GO:0007094	LGUN_random_Scaffold21:759493:765748:-1|gene:BGLB007097	-17.15	-20.4
bgl-miR-12-5p	BGLB007287-PB_PREDICTED:_protocadherin_gamma-B4-like_isoform_X2_[Biomphalaria_glabrata]	GO:0005509_GO:0005886_GO:0007155_GO:0007156_GO:0016020_GO:0016021	LGUN_random_Scaffold2215:37680:46489:1|gene:BGLB007287	-30.89	-29.2
bgl-miR-12-5p	BGLB007287-PC_PREDICTED:_protocadherin_gamma-B4-like_isoform_X1_[Biomphalaria_glabrata]	GO:0005509_GO:0005886_GO:0007155_GO:0007156_GO:0016020_GO:0016021	LGUN_random_Scaffold2215:37680:46489:1|gene:BGLB007287	-30.89	-29.2
bgl-miR-12-5p	BGLB007534-PB_PREDICTED:_importin_subunit_alpha-7-like_[Biomphalaria_glabrata]	GO:0005488_GO:0005515_GO:0005634_GO:0005737_GO:0006606_GO:0008565_GO:0061608	Importin_subunit_alpha|protein_coding|LGUN_random_Scaffold236:105167:121711:1|gene:BGLB007534	-18.18	-20.4
bgl-miR-12-5p	BGLB007723-PB_PREDICTED:_arylsulfatase_B-like_[Biomphalaria_glabrata]	GO:0003824_GO:0008152_GO:0008484	LGUN_random_Scaffold25:230128:236937:-1|gene:BGLB007723	-15.27	-19.2
bgl-miR-12-5p	BGLB007723-PC_PREDICTED:_arylsulfatase_B-like_[Biomphalaria_glabrata]	GO:0003824_GO:0008152_GO:0008484	LGUN_random_Scaffold25:230128:236937:-1|gene:BGLB007723	-15.27	-19.2
bgl-miR-12-5p	BGLB008204-PB_PREDICTED:_phosducin-like_protein_3_[Biomphalaria_glabrata]	NA	LGUN_random_Scaffold282:5318:11800:-1|gene:BGLB008204	-18.17	-23.4
bgl-miR-12-5p	BGLB008371-PB_PREDICTED:_retinol_dehydrogenase_7-like_[Biomphalaria_glabrata]	NA	LGUN_random_Scaffold294:31539:39410:1|gene:BGLB008371	-21.45	-25.9
bgl-miR-12-5p	BGLB009203-PB_PREDICTED:_LOW_QUALITY_PROTEIN:_formimidoyltransferase-cyclodeaminase-like_[Biomphalaria_glabrata]	GO:0003824_GO:0005542_GO:0008152_GO:0016740_GO:0044237	LGUN_random_Scaffold3530:27639:35479:-1|gene:BGLB009203	-20.60	-25.8
bgl-miR-12-5p	BGLB009350-PB_PREDICTED:_protein_FAM43A-like_[Biomphalaria_glabrata]	GO:0005515	LGUN_random_Scaffold3674:17824:19005:-1|gene:BGLB009350	-16.73	-16.7
bgl-miR-12-5p	BGLB009414-PB_PREDICTED:_LOW_QUALITY_PROTEIN:_zinc_finger_protein_16-like_[Biomphalaria_glabrata]	GO:0003676_GO:0005515	LGUN_random_Scaffold373:132543:138311:-1|gene:BGLB009414	-17.31	-21.9
bgl-miR-12-5p	BGLB010131-PB_PREDICTED:_cyclin-dependent_kinase_1-like_[Biomphalaria_glabrata]	GO:0004672_GO:0004674_GO:0005524_GO:0006468	LGUN_random_Scaffold4382:3043:9880:1|gene:BGLB010131	-18.70	-20.2
bgl-miR-12-5p	BGLB010181-PB_PREDICTED:_85/88_kDa_calcium-independent_phospholipase_A2-like_isoform_X1_[Biomphalaria_glabrata]	GO:0005515_GO:0006629_GO:0008152_GO:0016042_GO:0016787	LGUN_random_Scaffold4439:1139:13342:1|gene:BGLB010181	-28.17	-19.2
bgl-miR-12-5p	BGLB010181-PC_PREDICTED:_85/88_kDa_calcium-independent_phospholipase_A2-like_isoform_X2_[Biomphalaria_glabrata]	GO:0005515_GO:0006629_GO:0008152_GO:0016042_GO:0016787	LGUN_random_Scaffold4439:1139:13342:1|gene:BGLB010181	-28.17	-19.2
bgl-miR-12-5p	BGLB010181-PD_PREDICTED:_85/88_kDa_calcium-independent_phospholipase_A2-like_isoform_X3_[Biomphalaria_glabrata]	GO:0005515_GO:0006629_GO:0008152	LGUN_random_Scaffold4439:1139:13342:1|gene:BGLB010181	-28.17	-19.2
bgl-miR-12-5p	BGLB010499-PB_PREDICTED:_cytochrome_P450_1A1-like_[Biomphalaria_glabrata]	GO:0004497_GO:0005506_GO:0016705_GO:0020037_GO:0055114	LGUN_random_Scaffold4752:26213:27748:-1|gene:BGLB010499	-15.59	-22.3
bgl-miR-12-5p	BGLB010515-PB_PREDICTED:_high_affinity_cGMP-specific_3'-5'-cyclic_phosphodiesterase_9A-like_[Biomphalaria_glabrata]	GO:0004114_GO:0007165_GO:0008081_GO:0046872	Phosphodiesterase|protein_coding|LGUN_random_Scaffold477:26247:42364:-1|gene:BGLB010515	-18.03	-22.4
bgl-miR-12-5p	BGLB010650-PB_PREDICTED:_uncharacterized_protein_LOC106074291_isoform_X1_[Biomphalaria_glabrata]	NA	LGUN_random_Scaffold4883:54608:57711:1|gene:BGLB010650	-15.75	-18.7
bgl-miR-12-5p	BGLB010650-PC_PREDICTED:_uncharacterized_protein_LOC106074291_isoform_X2_[Biomphalaria_glabrata]	NA	LGUN_random_Scaffold4883:51338:57711:1|gene:BGLB010650	-15.75	-18.7
bgl-miR-12-5p	BGLB010650-PD_PREDICTED:_uncharacterized_protein_LOC106074291_isoform_X1_[Biomphalaria_glabrata]	NA	LGUN_random_Scaffold4883:41071:57711:1|gene:BGLB010650	-15.75	-18.7
bgl-miR-12-5p	BGLB010650-PE_PREDICTED:_uncharacterized_protein_LOC106074291_isoform_X3_[Biomphalaria_glabrata]	NA	LGUN_random_Scaffold4883:45128:57711:1|gene:BGLB010650	-15.75	-18.7
bgl-miR-12-5p	BGLB010888-PD_PREDICTED:_serine-rich_adhesin_for_platelets-like_isoform_X2_[Biomphalaria_glabrata]	GO:0004725_GO:0005515_GO:0006470_GO:0016021_GO:0016311_GO:0016791	LGUN_random_Scaffold510:169732:212839:-1|gene:BGLB010888	-18.30	-24.5
bgl-miR-12-5p	BGLB011061-PB_PREDICTED:_protein_ROP-like_[Biomphalaria_glabrata]	GO:0006904_GO:0016192	LGUN_random_Scaffold527:69097:82480:-1|gene:BGLB011061	-16.28	-19.6
bgl-miR-12-5p	BGLB011946-PB_PREDICTED:_signal_peptide_peptidase-like_2B_[Biomphalaria_glabrata]	GO:0004190_GO:0016021_GO:0031293_GO:0042500_GO:0050776	LGUN_random_Scaffold6:678147:681668:1|gene:BGLB011946	-16.22	-20.2
bgl-miR-12-5p	BGLB012901-PC_PREDICTED:_palmitoyltransferase_ZDHHC18-like_isoform_X6_[Biomphalaria_glabrata]	GO:0016021_GO:0019706	Palmitoyltransferase|protein_coding|LGUN_random_Scaffold73:34490:82550:-1|gene:BGLB012901	-24.65	-19.4
bgl-miR-12-5p	BGLB012901-PG_PREDICTED:_probable_palmitoyltransferase_ZDHHC14_isoform_X8_[Biomphalaria_glabrata]	GO:0016021_GO:0019706	Palmitoyltransferase|protein_coding|LGUN_random_Scaffold73:34490:82550:-1|gene:BGLB012901	-24.65	-19.4
bgl-miR-12-5p	BGLB013032-PB_PREDICTED:_uncharacterized_protein_LOC106050896_isoform_X1_[Biomphalaria_glabrata]	NA	LGUN_random_Scaffold748:150964:169172:-1|gene:BGLB013032	-27.26	-18.0
bgl-miR-12-5p	BGLB013032-PC_PREDICTED:_uncharacterized_protein_LOC106050896_isoform_X1_[Biomphalaria_glabrata]	NA	LGUN_random_Scaffold748:150964:156184:-1|gene:BGLB013032	-27.26	-18.0
bgl-miR-12-5p	BGLB013032-PD_PREDICTED:_uncharacterized_protein_LOC106050896_isoform_X1_[Biomphalaria_glabrata]	NA	LGUN_random_Scaffold748:150964:156184:-1|gene:BGLB013032	-27.26	-18.0
bgl-miR-12-5p	BGLB013059-PB_PREDICTED:_sorting_nexin-12-like_[Biomphalaria_glabrata]	GO:0035091	LGUN_random_Scaffold75:561659:567167:-1|gene:BGLB013059	-15.21	-24.6
bgl-miR-12-5p	BGLB013269-PB_PREDICTED:_sulfhydryl_oxidase_1-like_[Biomphalaria_glabrata]	GO:0016021_GO:0016972_GO:0055114	Sulfhydryl_oxidase|protein_coding|LGUN_random_Scaffold7885:1892:11397:-1|gene:BGLB013269	-15.55	-19.7
bgl-miR-12-5p	BGLB013463-PB_PREDICTED:_cysteine-rich_motor_neuron_1_protein-like_[Biomphalaria_glabrata]	GO:0004857_GO:0004867_GO:0005515_GO:0016021	LGUN_random_Scaffold82:78996:99535:1|gene:BGLB013463	-15.04	-20.3
bgl-miR-12-5p	BGLB013540-PC_PREDICTED:_probable_C-mannosyltransferase_DPY19L3_isoform_X1_[Biomphalaria_glabrata]	GO:0016021	LGUN_random_Scaffold83:475230:484575:1|gene:BGLB013540	-16.73	-19.8
bgl-miR-12-5p	BGLB013540-PD_PREDICTED:_probable_C-mannosyltransferase_DPY19L3_isoform_X1_[Biomphalaria_glabrata]	GO:0016021	LGUN_random_Scaffold83:475230:484575:1|gene:BGLB013540	-16.73	-19.8
[truncated: 24,474 more rows]
