# Supplementary material for: Deep sequencing of small RNAs reveals the repertoire of miRNAs and piRNAs in Biomphalaria glabrata
Source: Mem Inst Oswaldo Cruz. 2020 Jul 1;115:e190498. doi: 10.1590/0074-02760190498 (PMC7328434; doi:10.1590/0074-02760190498)
Supplement: Supplementary file 3 [file 1678-8060-mioc-115-e190498-s3.xlsx]

## Sheet: S4 Table
TABLE IV Predicted clusters of Biomphalaria glabrata without shell and resume of results
Cluster 1	Location: LGUN_random_Scaffold6 dna:scaffold scaffold:BglaB1:LGUN_random_Scaffold6:1:1449064:1	Coordinates: 1324594-1350484	Size [bp]: 25891	Hits (absolute): 1636	Hits (normalized): 225.347696602383	Hits (normalized) per kb: 8.7024330807753	Normalized hits with 1T: 73.4%	Normalized hits with 10A: 51.2%	Normalized hits 23-35 nt: 100%	Normalized hits on the main strand(s): 78.9%	Predicted directionality: mono:plus	Binding sites: RHOXF1 (AGATTA: 343) RHOXF1 (GGATTA: 679) RHOXF1 (GGCTTA: 908) RHOXF1 (AGCTTA: 928) RHOXF1 (AGCTTA: 1939) RHOXF1 (GGATTA: 2205) RHOXF1 (AGCTCA: 3052) RHOXF1 (AGATCA: 3296) RHOXF1 (AGATTA: 3522) RHOXF1 (AGCTTA: 3978) RHOXF1 (AGCTTA: 6049) RHOXF1 (AGATCA: 6106) RHOXF1 (AGATTA: 8000) RHOXF1 (AGATCA: 8169) RHOXF1 (AGCTTA: 8580) RHOXF1 (AGCTCA: 12000) RHOXF1 (GGCTTA: 12551) RHOXF1 (GGCT…
Cluster 2	Location: LGUN_random_Scaffold6 dna:scaffold scaffold:BglaB1:LGUN_random_Scaffold6:1:1449064:1	Coordinates: 1355551-1359250	Size [bp]: 3700	Hits (absolute): 390	Hits (normalized): 39.9277853504151	Hits (normalized) per kb: 10.7914187481743	Normalized hits with 1T: 94.3%	Normalized hits with 10A: 8.4%	Normalized hits 23-35 nt: 100%	Normalized hits on the main strand(s): 96.4%	Predicted directionality: mono:minus	Binding sites: RHOXF1 (AGATTA: 460) RHOXF1 (AGATCA: 473) RHOXF1 (TAAGCC: 218) Lhx8 (TTAATTAA: 2857) FOXO3_hsa (GTAAACAT: 115) FOXP1 (GTAAACA: 115) FOXO1 (CTTGTTTAT: 2380) Sox5 (ATTGTT: 1709) Sox5 (ATTGTT: 1778) Sox5 (ATTGTT: 2699) SOX9 (TCATTGTT: 1707) FOXO3_mmu (TGTAAACA: 114) FOXO3_mmu (TGAAAACA: 2259) Gata4 (AGATAAC: 2922) Sox5 (AACAAT: 2485) Sox5 (AACAAT: 3204)
Cluster 3	Location: LGUN_random_Scaffold6 dna:scaffold scaffold:BglaB1:LGUN_random_Scaffold6:1:1449064:1	Coordinates: 1366241-1376093	Size [bp]: 9853	Hits (absolute): 572	Hits (normalized): 64.0161467828143	Hits (normalized) per kb: 6.49795060964988	Normalized hits with 1T: 86.7%	Normalized hits with 10A: 47.9%	Normalized hits 23-35 nt: 100%	Normalized hits on the main strand(s): 97.3%	Predicted directionality: mono:plus	Binding sites: RHOXF1 (AGATTA: 2549) RHOXF1 (AGCTCA: 4455) RHOXF1 (AGCTCA: 4470) RHOXF1 (AGCTCA: 6397) RHOXF1 (AGATTA: 6648) RHOXF1 (AGCTTA: 7151) RHOXF1 (AGATTA: 9631) RHOXF1 (GGCTCA: 9684) RHOXF1 (TAATCT: 6875) RHOXF1 (TGATCC: 9647) Gata4 (GTTATCT: 6176) RFX4_1 (GTTGCTATG: 7483) SOX9 (AACAATAG: 8512) A-MYB (AGGCAGTTGG: 6110) FOXO1 (CTTGTTTAT: 6422) FOXO3_mmu (TGTTTACA: 4625) Sox5 (ATTGTT: 6729)…
Cluster 4	Location: LG78i_random_Scaffold11 dna:scaffold scaffold:BglaB1:LG78i_random_Scaffold11:1:1139427:1	Coordinates: 492769-498849	Size [bp]: 6081	Hits (absolute): 383	Hits (normalized): 13.6984318408405	Hits (normalized) per kb: 2.25469847274559	Normalized hits with 1T: 74.9%	Normalized hits with 10A: 77.1%	Normalized hits 23-35 nt: 100%	Normalized hits on the main strand(s): 80%	Predicted directionality: bi:minus-plus (split between 497830 and 497832)	Binding sites: RFX4_1 (GTTGCCATG: 5736) FOXO3_mmu (TCAAAACA: 4637) Rhox11 (CGCTGTTTT: 3606) Sox5 (AACAAT: 4641)
Cluster 5	Location: LGUN_random_Scaffold18 dna:scaffold scaffold:BglaB1:LGUN_random_Scaffold18:1:1102560:1	Coordinates: 756351-762406	Size [bp]: 6056	Hits (absolute): 131	Hits (normalized): 121.422291917569	Hits (normalized) per kb: 20.0512494469335	Normalized hits with 1T: 98.4%	Normalized hits with 10A: 0.2%	Normalized hits 23-35 nt: 100%	Normalized hits on the main strand(s): 100%	Predicted directionality: mono:plus	Binding sites: RHOXF1 (AGATCA: 1286) RHOXF1 (AGATCA: 2783) RHOXF1 (AGCTTA: 3501) RHOXF1 (AGATTA: 4627) RHOXF1 (AGATCA: 5279) RHOXF1 (TAATCC: 802) RHOXF1 (TGATCT: 1177) RHOXF1 (TAATCC: 2643) RHOXF1 (TAAGCC: 2656) RHOXF1 (TAATCT: 2714) RHOXF1 (TAATCT: 2946) RHOXF1 (TAATCT: 3467) RHOXF1 (TGAGCT: 3704) RHOXF1 (TAATCT: 3873) RHOXF1 (TAATCT: 4139) RHOXF1 (TAATCT: 4196) RHOXF1 (TGATCT: 4984) RHOXF1 (TGA…
Cluster 6	Location: LGUN_random_Scaffold23 dna:scaffold scaffold:BglaB1:LGUN_random_Scaffold23:1:935363:1	Coordinates: 878510-887000	Size [bp]: 8491	Hits (absolute): 169	Hits (normalized): 21.4793280735474	Hits (normalized) per kb: 2.53088648165652	Normalized hits with 1T: 97.9%	Normalized hits with 10A: 25.8%	Normalized hits 23-35 nt: 100%	Normalized hits on the main strand(s): 99.5%	Predicted directionality: mono:minus	Binding sites: RHOXF1 (AGATCA: 3630) RHOXF1 (AGCTTA: 3863) RHOXF1 (AGATCA: 3920) RHOXF1 (GGCTCA: 4308) RHOXF1 (GGATCA: 4680) RHOXF1 (AGCTCA: 4726) RHOXF1 (AGATCA: 4893) RHOXF1 (GGATTA: 6336) RHOXF1 (GGATTA: 6365) RHOXF1 (GGATTA: 6413) RHOXF1 (GGATTA: 6445) RHOXF1 (GGATTA: 6472) RHOXF1 (GGATTA: 6521) RHOXF1 (GGATTA: 6541) RHOXF1 (TAAGCC: 856) RHOXF1 (TAATCT: 4767) RHOXF1 (TAAGCT: 6253) RHOXF1 (TAA…
Cluster 7	Location: LG4_random_Scaffold26 dna:scaffold scaffold:BglaB1:LG4_random_Scaffold26:1:862114:1	Coordinates: 842113-844236	Size [bp]: 2124	Hits (absolute): 109	Hits (normalized): 27.0694480815319	Hits (normalized) per kb: 12.7448212111989	Normalized hits with 1T: 96.7%	Normalized hits with 10A: 93.6%	Normalized hits 23-35 nt: 100%	Normalized hits on the main strand(s): 96.2%	Predicted directionality: bi:plus-minus (split between 842817 and 843005)	Binding sites: RHOXF1 (AGATTA: 250) RHOXF1 (GGCTCA: 486) RHOXF1 (AGCTTA: 590) RHOXF1 (TGAGCT: 588) Gata4 (GTTATCT: 549) Sox5 (ATTGTT: 207) Nobox (TAATTAGC: 347) Gata4 (AGATAAG: 1322)
Cluster 8	Location: LG22_random_Scaffold62 dna:scaffold scaffold:BglaB1:LG22_random_Scaffold62:1:823581:1	Coordinates: 601256-607028	Size [bp]: 5773	Hits (absolute): 446	Hits (normalized): 225.971769909465	Hits (normalized) per kb: 39.1433732629218	Normalized hits with 1T: 83.9%	Normalized hits with 10A: 0.2%	Normalized hits 23-35 nt: 100%	Normalized hits on the main strand(s): 100%	Predicted directionality: mono:minus	Binding sites: RHOXF1 (AGATCA: 1122) RHOXF1 (TGATCT: 770) Lhx8 (TTAATTAG: 3927) SOX9 (AACAATAA: 1034) FOXO1 (GCTGTTTTT: 987) FOXO3_mmu (TGTTTTCC: 3755) Nobox (TAATTACC: 974) Nobox (TAATTGGC: 1095) POU2F1 (ATTAAAATA: 967) Rhox11 (CGCTGTTTT: 986) Gata4 (AGATAAC: 1320) Sox5 (AACAAT: 955) Sox5 (AACAAT: 1034) Sox5 (AACAAT: 1043)
Cluster 9	Location: LGUN_random_Scaffold58 dna:scaffold scaffold:BglaB1:LGUN_random_Scaffold58:1:823346:1	Coordinates: 405169-409981	Size [bp]: 4813	Hits (absolute): 134	Hits (normalized): 13.8591009928664	Hits (normalized) per kb: 2.87737689283569	Normalized hits with 1T: 92.1%	Normalized hits with 10A: 33.9%	Normalized hits 23-35 nt: 100%	Normalized hits on the main strand(s): 92.5%	Predicted directionality: bi:minus-plus (split between 407721 and 407722)	Binding sites: RHOXF1 (AGCTTA: 1150) RHOXF1 (GGATTA: 1160) RHOXF1 (GGATTA: 1518) RHOXF1 (GGATTA: 2158) RHOXF1 (AGCTCA: 2171) RHOXF1 (AGATCA: 2258) RHOXF1 (AGCTCA: 2598) RHOXF1 (AGATTA: 4041) RHOXF1 (AGATTA: 4438) RHOXF1 (AGATCA: 4663) RHOXF1 (TGATCT: 903) RHOXF1 (TAATCC: 1069) RHOXF1 (TAAGCT: 1274) RHOXF1 (TAATCC: 1333) RHOXF1 (TAAGCT: 1690) RHOXF1 (TGAGCC: 2207) RHOXF1 (TGATCT: 2311) RHOXF1 (TGA…
Cluster 10	Location: LG27_random_Scaffold71 dna:scaffold scaffold:BglaB1:LG27_random_Scaffold71:1:784475:1	Coordinates: 399563-403957	Size [bp]: 4395	Hits (absolute): 245	Hits (normalized): 61.1714593069693	Hits (normalized) per kb: 13.9198756491109	Normalized hits with 1T: 85.4%	Normalized hits with 10A: 57.8%	Normalized hits 23-35 nt: 100%	Normalized hits on the main strand(s): 88.9%	Predicted directionality: mono:minus	Binding sites: RHOXF1 (GGATCA: 65) RHOXF1 (GGATTA: 633) RHOXF1 (GGCTCA: 783) RHOXF1 (GGCTCA: 842) RHOXF1 (AGCTCA: 3043) RHOXF1 (GGCTCA: 4072) RHOXF1 (GGCTCA: 4132) RHOXF1 (TAATCT: 8) RHOXF1 (TGATCT: 1263) RHOXF1 (TAATCT: 1303) RHOXF1 (TAAGCC: 1510) RHOXF1 (TAATCC: 2313) RHOXF1 (TAAGCC: 3699) Lhx8 (TTAATTAA: 4280) SOX9 (AACAATGA: 4151) FOXO3_mmu (TGTTTACA: 146) Sox5 (ATTGTT: 144) Sox5 (ATTGTT: 623…
Cluster 11	Location: LG4_random_Scaffold65 dna:scaffold scaffold:BglaB1:LG4_random_Scaffold65:1:776369:1	Coordinates: 512106-514146	Size [bp]: 2041	Hits (absolute): 394	Hits (normalized): 62.8888465623792	Hits (normalized) per kb: 30.8125385941357	Normalized hits with 1T: 92.1%	Normalized hits with 10A: 64%	Normalized hits 23-35 nt: 100%	Normalized hits on the main strand(s): 89.2%	Predicted directionality: mono:plus	Binding sites: RHOXF1 (AGCTCA: 242) RHOXF1 (GGCTTA: 775) RHOXF1 (AGCTCA: 859) RHOXF1 (TAATCC: 180) RHOXF1 (TAAGCT: 240) RHOXF1 (TGATCC: 1199) RHOXF1 (TAAGCT: 1417) RHOXF1 (TAAGCC: 1813) Lhx8 (CTAATTAA: 808) Lhx8 (TTAATTAG: 991) FOXO3_mmu (TGTTTACA: 265) FOXO3_mmu (TGTTTAGC: 501) FOXO3_mmu (TGTTTTCA: 1949) Sox5 (ATTGTT: 187) Sox5 (ATTGTT: 499) SOX9 (CCATTGTT: 185) FOXO3_hsa (TTGTTTAC: 264) FOXP1 (…
Cluster 12	Location: LGUN_random_Scaffold51 dna:scaffold scaffold:BglaB1:LGUN_random_Scaffold51:1:747019:1	Coordinates: 588525-593588	Size [bp]: 5064	Hits (absolute): 359	Hits (normalized): 43.6405350397643	Hits (normalized) per kb: 8.61706587802101	Normalized hits with 1T: 88.3%	Normalized hits with 10A: 32.2%	Normalized hits 23-35 nt: 100%	Normalized hits on the main strand(s): 91.6%	Predicted directionality: mono:minus	Binding sites: RHOXF1 (GGATTA: 615) RHOXF1 (GGATTA: 1629) RHOXF1 (AGATTA: 3706) RHOXF1 (AGATCA: 3805) RHOXF1 (AGCTTA: 3979) RHOXF1 (AGATCA: 4045) RHOXF1 (AGCTCA: 5038) RHOXF1 (TGAGCC: 1373) RHOXF1 (TAATCC: 1878) RHOXF1 (TAAGCT: 2250) RHOXF1 (TGAGCT: 3680) RHOXF1 (TGAGCT: 3717) RHOXF1 (TGAGCT: 3787) Gata4 (CTTATCT: 4111) POU5F1 (TTTGCAT: 103) SOX9 (AACAATGA: 5012) Sox5 (ATTGTT: 690) Sox5 (ATTGTT: …
Cluster 13	Location: LG33_random_Scaffold118 dna:scaffold scaffold:BglaB1:LG33_random_Scaffold118:1:567666:1	Coordinates: 396057-406924	Size [bp]: 10868	Hits (absolute): 346	Hits (normalized): 35.1230082034826	Hits (normalized) per kb: 3.23391050433889	Normalized hits with 1T: 93.6%	Normalized hits with 10A: 48.1%	Normalized hits 23-35 nt: 100%	Normalized hits on the main strand(s): 91.1%	Predicted directionality: mono:plus	Binding sites: RHOXF1 (AGATCA: 438) RHOXF1 (AGCTTA: 784) RHOXF1 (GGATTA: 3766) RHOXF1 (GGCTCA: 4573) RHOXF1 (AGCTTA: 7207) RHOXF1 (AGCTCA: 8080) RHOXF1 (AGATCA: 9218) RHOXF1 (AGCTCA: 10329) RHOXF1 (TGAGCC: 22) RHOXF1 (TGATCT: 155) RHOXF1 (TGATCT: 378) RHOXF1 (TAAGCT: 633) RHOXF1 (TGAGCT: 1168) RHOXF1 (TAAGCT: 1528) RHOXF1 (TAATCT: 2066) RHOXF1 (TGATCT: 2491) RHOXF1 (TAATCT: 3474) RHOXF1 (TGAGCC: …
Cluster 14	Location: LGUN_random_Scaffold182 dna:scaffold scaffold:BglaB1:LGUN_random_Scaffold182:1:516458:1	Coordinates: 313056-315835	Size [bp]: 2780	Hits (absolute): 188	Hits (normalized): 30.40253321827	Hits (normalized) per kb: 10.9370451528728	Normalized hits with 1T: 89.8%	Normalized hits with 10A: 40.4%	Normalized hits 23-35 nt: 100%	Normalized hits on the main strand(s): 96.7%	Predicted directionality: bi:plus-minus (split between 315676 and 315682)	Binding sites: RHOXF1 (AGCTTA: 899) RHOXF1 (AGATTA: 1996) RHOXF1 (AGATTA: 2030) RHOXF1 (TAATCT: 812) RHOXF1 (TGATCT: 941) RHOXF1 (TGAGCT: 1736) RHOXF1 (TAAGCT: 2400) RHOXF1 (TGAGCT: 2616) Lhx8 (CTAATTAG: 2333) FOXO3_mmu (TGTTTTGA: 863) FOXO3_mmu (TGTTTTCA: 2313) Sox5 (ATTGTT: 1751) Sox5 (ATTGTT: 1796) FIGLA (TACAGCTGTT: 1801) FOXO3_mmu (TGAAAACA: 2360) FOXO1 (AAAAACAAG: 1202) FOXP1 (TGTTTAC: 2750…
Cluster 15	Location: LGUN_random_Scaffold153 dna:scaffold scaffold:BglaB1:LGUN_random_Scaffold153:1:476375:1	Coordinates: 55006-60888	Size [bp]: 5883	Hits (absolute): 267	Hits (normalized): 16.7654751957023	Hits (normalized) per kb: 2.8522688920256	Normalized hits with 1T: 52.3%	Normalized hits with 10A: 78.5%	Normalized hits 23-35 nt: 100%	Normalized hits on the main strand(s): 89.4%	Predicted directionality: bi:minus-plus (split between 57883 and 57894)	Binding sites: RHOXF1 (AGATTA: 729) RHOXF1 (AGCTCA: 1845) RHOXF1 (AGCTTA: 2018) RHOXF1 (AGATTA: 2232) RHOXF1 (AGATCA: 2300) RHOXF1 (AGATCA: 2323) RHOXF1 (AGATCA: 2361) RHOXF1 (AGCTCA: 4296) RHOXF1 (AGCTCA: 4718) RHOXF1 (TGATCT: 680) RHOXF1 (TGAGCT: 1100) RHOXF1 (TGATCC: 1118) RHOXF1 (TGATCT: 1885) RHOXF1 (TGATCT: 2171) RHOXF1 (TGATCT: 3145) RHOXF1 (TGATCT: 3364) RHOXF1 (TAATCC: 3719) RHOXF1 (TGAG…
Cluster 16	Location: LGUN_random_Scaffold153 dna:scaffold scaffold:BglaB1:LGUN_random_Scaffold153:1:476375:1	Coordinates: 224858-226759	Size [bp]: 1902	Hits (absolute): 32	Hits (normalized): 39.49695302742	Hits (normalized) per kb: 20.7643166699399	Normalized hits with 1T: 0.2%	Normalized hits with 10A: 95.7%	Normalized hits 23-35 nt: 100%	Normalized hits on the main strand(s): 100%	Predicted directionality: mono:plus	Binding sites: RHOXF1 (GGCTTA: 280) RHOXF1 (GGATTA: 531) RHOXF1 (GGCTTA: 1117) RHOXF1 (AGATTA: 1568) RHOXF1 (AGATTA: 1679) RHOXF1 (TGAGCC: 1892) Lhx8 (TTAATTAA: 374) POU5F1 (TTTGCAT: 1394) FOXP1 (GTAAACA: 1623) Sox5 (ATTGTT: 896) Sox5 (ATTGTT: 1103) Sox5 (ATTGTT: 1134) Nobox (ACTAATTA: 1611) FOXO1 (GTAAACAGG: 1623) Nobox (TAATTGGC: 1636) POU2F1 (ATTAGCATA: 662) Rhox11 (TGGTGTTAT: 221) Rhox11 (TGG…
Cluster 17	Location: LGUN_random_Scaffold171 dna:scaffold scaffold:BglaB1:LGUN_random_Scaffold171:1:453111:1	Coordinates: 309439-317613	Size [bp]: 8175	Hits (absolute): 241	Hits (normalized): 46.1574298660508	Hits (normalized) per kb: 5.64427858210701	Normalized hits with 1T: 90.2%	Normalized hits with 10A: 37.7%	Normalized hits 23-35 nt: 100%	Normalized hits on the main strand(s): 94.7%	Predicted directionality: mono:minus	Binding sites: RHOXF1 (AGATTA: 675) RHOXF1 (AGATCA: 1672) RHOXF1 (AGATCA: 1923) RHOXF1 (GGATTA: 1966) RHOXF1 (GGCTTA: 2203) RHOXF1 (GGATCA: 2236) RHOXF1 (AGATTA: 3669) RHOXF1 (AGATTA: 3971) RHOXF1 (AGCTCA: 4043) RHOXF1 (GGATCA: 4086) RHOXF1 (GGATCA: 4349) RHOXF1 (GGATTA: 4886) RHOXF1 (AGATCA: 5140) RHOXF1 (GGATTA: 5687) RHOXF1 (TGATCT: 2283) RHOXF1 (TGAGCT: 2914) RHOXF1 (TAAGCC: 3830) RHOXF1 (TGA…
Cluster 18	Location: LGUN_random_Scaffold171 dna:scaffold scaffold:BglaB1:LGUN_random_Scaffold171:1:453111:1	Coordinates: 322845-327705	Size [bp]: 4861	Hits (absolute): 145	Hits (normalized): 23.697061684416	Hits (normalized) per kb: 4.87597375731842	Normalized hits with 1T: 92.1%	Normalized hits with 10A: 17.4%	Normalized hits 23-35 nt: 100%	Normalized hits on the main strand(s): 94.2%	Predicted directionality: mono:minus	Binding sites: SPZ1 (CTGAAACCCC: 916) RHOXF1 (GGCTCA: 738) RHOXF1 (AGATTA: 1097) RHOXF1 (AGATCA: 1879) RHOXF1 (AGATTA: 2102) RHOXF1 (AGCTCA: 3151) RHOXF1 (GGATTA: 3570) RHOXF1 (GGATTA: 3646) RHOXF1 (AGATTA: 3738) RHOXF1 (GGCTCA: 4149) RHOXF1 (AGATTA: 4286) RHOXF1 (GGCTTA: 4335) RHOXF1 (AGATCA: 4600) RHOXF1 (TGAGCC: 1693) RHOXF1 (TGATCC: 1992) RHOXF1 (TGAGCT: 3881) RHOXF1 (TGAGCC: 4126) RHOXF1 (TG…
Cluster 19	Location: LG24_random_Scaffold180 dna:scaffold scaffold:BglaB1:LG24_random_Scaffold180:1:427130:1	Coordinates: 66656-83708	Size [bp]: 17053	Hits (absolute): 689	Hits (normalized): 188.613674204696	Hits (normalized) per kb: 11.0625851569232	Normalized hits with 1T: 92.9%	Normalized hits with 10A: 28.4%	Normalized hits 23-35 nt: 100%	Normalized hits on the main strand(s): 99.9%	Predicted directionality: mono:minus	Binding sites: RFX4_1 (CGTGGCAAC: 12753) RFX4_2 (CTTAGTTAC: 6706) RFX4_2 (CGTGGATAC: 14245) RHOXF1 (AGCTCA: 1716) RHOXF1 (AGCTTA: 2596) RHOXF1 (GGCTTA: 2937) RHOXF1 (GGATTA: 5126) RHOXF1 (AGATTA: 5242) RHOXF1 (AGATTA: 6736) RHOXF1 (AGATCA: 7252) RHOXF1 (AGATCA: 7914) RHOXF1 (AGCTCA: 8694) RHOXF1 (GGCTCA: 9180) RHOXF1 (AGCTCA: 10094) RHOXF1 (AGATCA: 11592) RHOXF1 (AGATCA: 11602) RHOXF1 (GGATTA: 11…
Cluster 20	Location: LGUN_random_Scaffold209 dna:scaffold scaffold:BglaB1:LGUN_random_Scaffold209:1:397506:1	Coordinates: 257033-262768	Size [bp]: 5736	Hits (absolute): 103	Hits (normalized): 13.1181402155445	Hits (normalized) per kb: 2.28482807371769	Normalized hits with 1T: 94.6%	Normalized hits with 10A: 30.2%	Normalized hits 23-35 nt: 100%	Normalized hits on the main strand(s): 91.6%	Predicted directionality: mono:plus	Binding sites: RHOXF1 (GGATTA: 578) RHOXF1 (AGCTTA: 4560) RHOXF1 (TAATCT: 239) RHOXF1 (TAAGCT: 1874) RHOXF1 (TAAGCT: 4518) Lhx8 (CTAATTAG: 449) Lhx8 (TTAATTAA: 4710) POU5F1 (TTTGCAT: 3839) FOXO3_mmu (TGTTTTCA: 306) Nobox (AGCAATTA: 3909) Nobox (TAATTACT: 263) Nobox (TAATTAGT: 450) Sox5 (AACAAT: 4647) POU2F1 (TATGTTAAT: 1003) POU2F1 (TATTTTAAT: 3768) POU2F1 (TATTCAAAT: 4068) POU5F1 (ATGCAAA: 1696)
Cluster 21	Location: LGUN_random_Scaffold209 dna:scaffold scaffold:BglaB1:LGUN_random_Scaffold209:1:397506:1	Coordinates: 275463-282593	Size [bp]: 7131	Hits (absolute): 122	Hits (normalized): 59.0613250177932	Hits (normalized) per kb: 8.28061866716588	Normalized hits with 1T: 99.6%	Normalized hits with 10A: 79.7%	Normalized hits 23-35 nt: 100%	Normalized hits on the main strand(s): 100%	Predicted directionality: mono:plus	Binding sites: RHOXF1 (AGCTTA: 774) RHOXF1 (GGATCA: 1087) RHOXF1 (AGATTA: 5976) RHOXF1 (TAAGCT: 1273) RHOXF1 (TGATCT: 1970) RHOXF1 (TGATCT: 5031) RHOXF1 (TGATCT: 5036) RHOXF1 (TAATCT: 5667) Lhx8 (TTAATTAA: 696) Gata4 (CTTATCT: 612) Gata4 (GTTATCT: 2166) Gata4 (CTTATCT: 3949) Gata4 (GTTATCT: 5658) POU5F1 (TTTGCAT: 573) FOXO3_hsa (GTAAACAT: 1670) FOXP1 (GTAAACA: 1670) FOXO3_mmu (TGTTTTGA: 1154) FOX…
Cluster 22	Location: LGUN_random_Scaffold196 dna:scaffold scaffold:BglaB1:LGUN_random_Scaffold196:1:386656:1	Coordinates: 1422-3824	Size [bp]: 2403	Hits (absolute): 88	Hits (normalized): 19.7963679832766	Hits (normalized) per kb: 8.24044586586975	Normalized hits with 1T: 99%	Normalized hits with 10A: 47.6%	Normalized hits 23-35 nt: 100%	Normalized hits on the main strand(s): 94.1%	Predicted directionality: bi:plus-minus (split between 1866 and 1924)	Binding sites: RHOXF1 (GGATCA: 1767) RHOXF1 (TAAGCT: 242) RHOXF1 (TAAGCT: 390) RHOXF1 (TAAGCC: 768) RHOXF1 (TAAGCC: 828) RHOXF1 (TGATCT: 1258) RHOXF1 (TGATCT: 1386) RHOXF1 (TAAGCC: 1630) Gata4 (GTTATCT: 199) FOXO3_mmu (TGTTTTGA: 94) Sox5 (ATTGTT: 2082) Nobox (TAATTACT: 717) Sox5 (AACAAT: 709)
Cluster 23	Location: LGUN_random_Scaffold414 dna:scaffold scaffold:BglaB1:LGUN_random_Scaffold414:1:373498:1	Coordinates: 308484-311988	Size [bp]: 3505	Hits (absolute): 254	Hits (normalized): 14.4759124024618	Hits (normalized) per kb: 4.1277553331779	Normalized hits with 1T: 68.7%	Normalized hits with 10A: 58.7%	Normalized hits 23-35 nt: 100%	Normalized hits on the main strand(s): 93.9%	Predicted directionality: mono:minus
Cluster 24	Location: LG4i_random_Scaffold314 dna:scaffold scaffold:BglaB1:LG4i_random_Scaffold314:1:368314:1	Coordinates: 349594-351911	Size [bp]: 2318	Hits (absolute): 563	Hits (normalized): 113.199899899901	Hits (normalized) per kb: 48.8350615756144	Normalized hits with 1T: 88.5%	Normalized hits with 10A: 60.7%	Normalized hits 23-35 nt: 100%	Normalized hits on the main strand(s): 91.3%	Predicted directionality: bi:plus-minus (split between 349823 and 349832)	Binding sites: RHOXF1 (AGCTCA: 943) RHOXF1 (AGATCA: 2177) RHOXF1 (TGATCC: 658) RFX4_1 (GTTGCCATG: 801) FOXO3_hsa (GTAAACAA: 1686) FOXP1 (GTAAACA: 1686) FOXO3_mmu (TGTTTAGA: 1352) Sox5 (ATTGTT: 974) Sox5 (ATTGTT: 1176) Sox5 (ATTGTT: 1391) SOX9 (CTATTGTT: 972) FOXO3_mmu (TCAAAACA: 946) Nobox (TAATTACT: 1708) Gata4 (AGATAAG: 1046) Gata4 (AGATAAG: 1186) Sox5 (AACAAT: 1618)
Cluster 25	Location: LG78i_random_Scaffold227 dna:scaffold scaffold:BglaB1:LG78i_random_Scaffold227:1:346356:1	Coordinates: 228523-231337	Size [bp]: 2815	Hits (absolute): 74	Hits (normalized): 18.1613865141274	Hits (normalized) per kb: 6.45275620819173	Normalized hits with 1T: 97.8%	Normalized hits with 10A: 9.1%	Normalized hits 23-35 nt: 100%	Normalized hits on the main strand(s): 100%	Predicted directionality: bi:plus-minus (split between 230122 and 231050)	Binding sites: RFX4_1 (CATGGCAAC: 2129) RHOXF1 (AGATTA: 1267) RHOXF1 (AGCTCA: 1303) RHOXF1 (AGATTA: 1925) RHOXF1 (AGATTA: 2472) RHOXF1 (TGATCT: 483) RHOXF1 (TAATCT: 1130) RHOXF1 (TAATCC: 2187) Lhx8 (TTAATTAA: 1251) FOXO3_mmu (TGTTTTCA: 2419) Sox5 (ATTGTT: 2417) SOX9 (TCATTGTT: 2415) Nobox (AGTAATTA: 930) Nobox (AGTAATTA: 1318) Nobox (ACCAATTA: 1938) Rhox11 (TGGTGTTAA: 910) Gata4 (AGATAAC: 2335) S…
Cluster 26	Location: LG2_random_Scaffold348 dna:scaffold scaffold:BglaB1:LG2_random_Scaffold348:1:344243:1	Coordinates: 27025-32899	Size [bp]: 5875	Hits (absolute): 247	Hits (normalized): 12.5402540014713	Hits (normalized) per kb: 2.13418006885719	Normalized hits with 1T: 79.5%	Normalized hits with 10A: 5%	Normalized hits 23-35 nt: 100%	Normalized hits on the main strand(s): 99.5%	Predicted directionality: mono:minus	Binding sites: RHOXF1 (GGATTA: 2555) RHOXF1 (AGATTA: 3459) RHOXF1 (AGATTA: 3532) RHOXF1 (TGATCT: 2029) RHOXF1 (TGATCT: 2486) RHOXF1 (TAAGCC: 3439) RHOXF1 (TAATCT: 3625) POU5F1 (TTTGCAT: 1846) POU5F1 (TTTGCAT: 1937) Sox5 (ATTGTT: 2594) Sox5 (ATTGTT: 3478) FOXO3_mmu (GCTAAACA: 3384) Nobox (TAATTGGT: 3338) POU2F1 (ATTTGCATA: 1936) Rhox11 (CGCTGTAAA: 2143) Gata4 (AGATAAG: 3296) Sox5 (AACAAT: 3409) PO…
Cluster 27	Location: LGUN_random_Scaffold334 dna:scaffold scaffold:BglaB1:LGUN_random_Scaffold334:1:307866:1	Coordinates: 225355-232117	Size [bp]: 6763	Hits (absolute): 275	Hits (normalized): 882.118741628051	Hits (normalized) per kb: 130.431042608227	Normalized hits with 1T: 99.4%	Normalized hits with 10A: 75.8%	Normalized hits 23-35 nt: 100%	Normalized hits on the main strand(s): 100%	Predicted directionality: mono:minus	Binding sites: RFX4_2 (CATGGTTAC: 1223) RHOXF1 (GGATCA: 758) RHOXF1 (AGATCA: 1219) RHOXF1 (AGATTA: 2317) RHOXF1 (AGATTA: 3847) RHOXF1 (AGCTCA: 4313) RHOXF1 (TGAGCT: 1494) RHOXF1 (TAATCT: 3501) Gata4 (CTTATCT: 456) POU5F1 (TTTGCAT: 5791) FOXO3_mmu (TGTTTTGA: 1996) FOXO3_mmu (TGTTTACA: 2924) Sox5 (ATTGTT: 1976) Sox5 (ATTGTT: 2762) Sox5 (ATTGTT: 4212) FOXO3_mmu (GCTAAACA: 1497) FOXO1 (AAAAACAAG: 455…
Cluster 28	Location: LGUN_random_Scaffold288 dna:scaffold scaffold:BglaB1:LGUN_random_Scaffold288:1:303037:1	Coordinates: 223319-224660	Size [bp]: 1342	Hits (absolute): 155	Hits (normalized): 52.7686483691943	Hits (normalized) per kb: 39.3191292685924	Normalized hits with 1T: 96.4%	Normalized hits with 10A: 18.7%	Normalized hits 23-35 nt: 100%	Normalized hits on the main strand(s): 97.5%	Predicted directionality: bi:minus-plus (split between 224358 and 224406)	Binding sites: RFX4_2 (CCTGGATAC: 340) RHOXF1 (GGATTA: 726) RHOXF1 (AGCTTA: 1060) RHOXF1 (TGATCC: 866) RHOXF1 (TAAGCT: 1058) SPZ1 (GGGGTTACAG: 224)
Cluster 29	Location: LG17_random_Scaffold272 dna:scaffold scaffold:BglaB1:LG17_random_Scaffold272:1:286933:1	Coordinates: 79514-82900	Size [bp]: 3387	Hits (absolute): 372	Hits (normalized): 49739.9358924532	Hits (normalized) per kb: 14685.5441338144	Normalized hits with 1T: 100%	Normalized hits with 10A: 0%	Normalized hits 23-35 nt: 100%	Normalized hits on the main strand(s): 100%	Predicted directionality: mono:minus	Binding sites: RHOXF1 (AGCTCA: 1027) RHOXF1 (GGATCA: 1306) RHOXF1 (AGCTCA: 1407) RHOXF1 (TGATCT: 303) RHOXF1 (TAATCT: 344) RHOXF1 (TAATCC: 2384) RHOXF1 (TGAGCC: 2767) Gata4 (GTTATCT: 2046) Gata4 (GTTATCT: 2498) Sox5 (ATTGTT: 2264) FIGLA (ACCAGCTGGA: 1470) FOXO3_mmu (GGAAAACA: 211) FOXO3_mmu (GGAAAACA: 219) FOXO1 (GAAAACAGG: 212) Gata4 (AGATAAC: 2077) Sox5 (AACAAT: 2008) Sox5 (AACAAT: 2754) Sox5 (…
Cluster 30	Location: LGUN_random_Scaffold446 dna:scaffold scaffold:BglaB1:LGUN_random_Scaffold446:1:280034:1	Coordinates: 92668-104712	Size [bp]: 12045	Hits (absolute): 216	Hits (normalized): 14051.2493267216	Hits (normalized) per kb: 1166.56291203799	Normalized hits with 1T: 3%	Normalized hits with 10A: 99.8%	Normalized hits 23-35 nt: 100%	Normalized hits on the main strand(s): 100%	Predicted directionality: mono:minus	Binding sites: RHOXF1 (AGCTCA: 2650) RHOXF1 (AGCTTA: 2778) RHOXF1 (GGCTCA: 3464) RHOXF1 (GGATTA: 6594) RHOXF1 (AGCTTA: 6603) RHOXF1 (AGATTA: 7064) RHOXF1 (AGATCA: 8395) RHOXF1 (AGATTA: 9789) RHOXF1 (AGATTA: 10266) RHOXF1 (AGCTTA: 10849) RHOXF1 (GGATTA: 11000) RHOXF1 (GGATTA: 11843) RHOXF1 (TGATCC: 358) RHOXF1 (TAATCC: 3051) RHOXF1 (TAAGCT: 4261) RHOXF1 (TGATCT: 6767) RHOXF1 (TAATCT: 6957) RHOXF1 …
Cluster 31	Location: LGUN_random_Scaffold385 dna:scaffold scaffold:BglaB1:LGUN_random_Scaffold385:1:277286:1	Coordinates: 92345-98403	Size [bp]: 6059	Hits (absolute): 275	Hits (normalized): 12.7323062303828	Hits (normalized) per kb: 2.09902886772307	Normalized hits with 1T: 90.5%	Normalized hits with 10A: 85.4%	Normalized hits 23-35 nt: 100%	Normalized hits on the main strand(s): 82.4%	Predicted directionality: mono:plus	Binding sites: RHOXF1 (AGATCA: 5649) Sox5 (ATTGTT: 861)
Cluster 32	Location: LG3_random_Scaffold555 dna:scaffold scaffold:BglaB1:LG3_random_Scaffold555:1:262804:1	Coordinates: 179148-180874	Size [bp]: 1727	Hits (absolute): 70	Hits (normalized): 7350.51788515711	Hits (normalized) per kb: 4256.2329733231	Normalized hits with 1T: 100%	Normalized hits with 10A: 0%	Normalized hits 23-35 nt: 100%	Normalized hits on the main strand(s): 100%	Predicted directionality: mono:minus	Binding sites: RHOXF1 (AGATCA: 43) RHOXF1 (AGATCA: 691) RHOXF1 (AGCTTA: 1353) RHOXF1 (AGATTA: 1684) RHOXF1 (TAAGCC: 370) RHOXF1 (TGAGCC: 1218) Gata4 (GTTATCT: 1694) Sox5 (ATTGTT: 240) Gata4 (AGATAAG: 945) POU5F1 (ATGCAAA: 894)
Cluster 33	Location: LG3_random_Scaffold688 dna:scaffold scaffold:BglaB1:LG3_random_Scaffold688:1:254589:1	Coordinates: 136048-143009	Size [bp]: 6962	Hits (absolute): 175	Hits (normalized): 2389.19119499269	Hits (normalized) per kb: 343.176155072235	Normalized hits with 1T: 98.7%	Normalized hits with 10A: 0%	Normalized hits 23-35 nt: 100%	Normalized hits on the main strand(s): 100%	Predicted directionality: mono:minus	Binding sites: RFX4_2 (CTTGGATAC: 2667) RHOXF1 (AGATTA: 815) RHOXF1 (AGATTA: 1096) RHOXF1 (AGATTA: 1492) RHOXF1 (AGATCA: 1957) RHOXF1 (AGATCA: 1965) RHOXF1 (GGATCA: 1976) RHOXF1 (AGATTA: 2291) RHOXF1 (AGATTA: 4102) RHOXF1 (GGATTA: 4140) RHOXF1 (AGATCA: 5651) RHOXF1 (AGATCA: 5918) RHOXF1 (AGATCA: 6615) RHOXF1 (GGATCA: 6792) RHOXF1 (AGCTCA: 6809) RHOXF1 (TGATCT: 779) RHOXF1 (TGATCT: 1086) RHOXF1 (T…
Cluster 34	Location: LGUN_random_Scaffold382 dna:scaffold scaffold:BglaB1:LGUN_random_Scaffold382:1:250565:1	Coordinates: 1911-4955	Size [bp]: 3045	Hits (absolute): 92	Hits (normalized): 16.0113720203456	Hits (normalized) per kb: 5.2576153696317	Normalized hits with 1T: 93%	Normalized hits with 10A: 22.5%	Normalized hits 23-35 nt: 100%	Normalized hits on the main strand(s): 96%	Predicted directionality: bi:minus-plus (split between 3464 and 3464)	Binding sites: RHOXF1 (GGATTA: 1213) RHOXF1 (AGATTA: 1769) RHOXF1 (TGATCT: 1740) RHOXF1 (TAATCC: 1978) RHOXF1 (TGATCC: 2038) RHOXF1 (TGATCT: 2170) Lhx8 (TTAATTAG: 754) Gata4 (GTTATCT: 1714) POU5F1 (TTTGCAT: 501) FOXO3_mmu (TGTTTACC: 1225) Sox5 (ATTGTT: 1386) Sox5 (ATTGTT: 1711) FOXO3_mmu (GGAAAACA: 931) FOXO3_mmu (TGAAAACA: 1079) FOXO3_mmu (TGAAAACA: 2086) Nobox (GGCAATTA: 2835) FOXO1 (GAAAACAAC:…
Cluster 35	Location: LGUN_random_Scaffold723 dna:scaffold scaffold:BglaB1:LGUN_random_Scaffold723:1:226613:1	Coordinates: 157509-162384	Size [bp]: 4876	Hits (absolute): 47	Hits (normalized): 20.2413780373076	Hits (normalized) per kb: 4.15286333398798	Normalized hits with 1T: 100%	Normalized hits with 10A: 97%	Normalized hits 23-35 nt: 100%	Normalized hits on the main strand(s): 100%	Predicted directionality: mono:plus	Binding sites: RHOXF1 (GGCTCA: 444) RHOXF1 (AGCTCA: 2394) RHOXF1 (TAAGCT: 392) RHOXF1 (TAAGCT: 580) RHOXF1 (TGAGCC: 2054) RHOXF1 (TAATCC: 2365) Gata4 (GTTATCT: 2804) SOX9 (AACAATAG: 2298) FOXP1 (GTAAACA: 2182) Sox5 (ATTGTT: 589) Sox5 (ATTGTT: 1679) Sox5 (AACAAT: 615) Sox5 (AACAAT: 2298)
Cluster 36	Location: LGUN_random_Scaffold474 dna:scaffold scaffold:BglaB1:LGUN_random_Scaffold474:1:226605:1	Coordinates: 191096-195660	Size [bp]: 4565	Hits (absolute): 178	Hits (normalized): 12.0446107536856	Hits (normalized) per kb: 2.63634008505888	Normalized hits with 1T: 83.7%	Normalized hits with 10A: 32.3%	Normalized hits 23-35 nt: 100%	Normalized hits on the main strand(s): 97.3%	Predicted directionality: bi:minus-plus (split between 193020 and 193041)	Binding sites: RHOXF1 (AGATTA: 1228) RHOXF1 (AGCTTA: 2274) RHOXF1 (AGCTTA: 2849) RHOXF1 (AGCTTA: 3318) RHOXF1 (AGCTTA: 3894) RHOXF1 (TAAGCT: 2387) RHOXF1 (TGATCT: 2527) RHOXF1 (TGAGCT: 2847) SOX9 (AACAATAG: 1537) FOXP1 (GTAAACA: 3609) Sox5 (ATTGTT: 2476) Sox5 (ATTGTT: 3520) SOX9 (TTATTGTT: 2474) SOX9 (TTATTGTT: 3518) FOXO3_mmu (GCTAAACA: 1268) FOXO3_mmu (TGAAAACA: 1527) FOXO1 (GTAAACAGC: 3609) Rh…
Cluster 37	Location: LGUN_random_Scaffold424 dna:scaffold scaffold:BglaB1:LGUN_random_Scaffold424:1:204197:1	Coordinates: 138578-143810	Size [bp]: 5233	Hits (absolute): 1160	Hits (normalized): 668.222934840881	Hits (normalized) per kb: 127.694270519928	Normalized hits with 1T: 85.1%	Normalized hits with 10A: 0.2%	Normalized hits 23-35 nt: 100%	Normalized hits on the main strand(s): 100%	Predicted directionality: mono:plus	Binding sites: RHOXF1 (AGATCA: 2150) RHOXF1 (GGATTA: 2725) RHOXF1 (AGATTA: 2894) RHOXF1 (TAATCT: 1041) RHOXF1 (TAATCT: 2068) RHOXF1 (TAATCT: 2390) RHOXF1 (TAATCT: 3525) RHOXF1 (TAAGCT: 3589) FOXO3_mmu (TGTTTTGA: 4998) Sox5 (ATTGTT: 1454) Sox5 (ATTGTT: 2867) Sox5 (ATTGTT: 5031) SOX9 (TTATTGTT: 1452) SOX9 (TTATTGTT: 5029) FOXO3_mmu (TCAAAACA: 2927) Nobox (GGTAATTA: 1021) Rhox11 (TGGTGTTTA: 2409) Rh…
Cluster 38	Location: LGUN_random_Scaffold424 dna:scaffold scaffold:BglaB1:LGUN_random_Scaffold424:1:204197:1	Coordinates: 162025-163163	Size [bp]: 1139	Hits (absolute): 432	Hits (normalized): 225.940460193238	Hits (normalized) per kb: 198.368271200154	Normalized hits with 1T: 83.9%	Normalized hits with 10A: 0.2%	Normalized hits 23-35 nt: 100%	Normalized hits on the main strand(s): 100%	Predicted directionality: mono:plus	Binding sites: RHOXF1 (AGCTCA: 393) RHOXF1 (TAAGCC: 224) RHOXF1 (TGAGCC: 575) POU5F1 (TTTGCAT: 693)
Cluster 39	Location: LGUN_random_Scaffold929 dna:scaffold scaffold:BglaB1:LGUN_random_Scaffold929:1:198761:1	Coordinates: 93040-100764	Size [bp]: 7725	Hits (absolute): 181	Hits (normalized): 39.0894563418027	Hits (normalized) per kb: 5.06177296331304	Normalized hits with 1T: 94.7%	Normalized hits with 10A: 89.1%	Normalized hits 23-35 nt: 100%	Normalized hits on the main strand(s): 99.7%	Predicted directionality: mono:minus	Binding sites: RHOXF1 (AGATCA: 529) RHOXF1 (AGATTA: 1785) RHOXF1 (AGATCA: 1885) RHOXF1 (GGCTCA: 3575) RHOXF1 (AGCTTA: 3839) RHOXF1 (AGATCA: 4663) RHOXF1 (AGATTA: 4838) RHOXF1 (AGATTA: 6023) RHOXF1 (GGATCA: 6878) RHOXF1 (TAATCT: 489) RHOXF1 (TGATCT: 497) RHOXF1 (TAATCT: 1183) RHOXF1 (TGATCT: 1587) RHOXF1 (TGATCT: 1895) RHOXF1 (TAATCT: 3304) RHOXF1 (TGAGCT: 3837) RHOXF1 (TGATCT: 5813) RHOXF1 (TGATC…
Cluster 40	Location: LG26_random_Scaffold796 dna:scaffold scaffold:BglaB1:LG26_random_Scaffold796:1:198258:1	Coordinates: 31889-33318	Size [bp]: 1430	Hits (absolute): 107	Hits (normalized): 385.809540447759	Hits (normalized) per kb: 269.795511904682	Normalized hits with 1T: 100%	Normalized hits with 10A: 0.3%	Normalized hits 23-35 nt: 100%	Normalized hits on the main strand(s): 100%	Predicted directionality: mono:plus	Binding sites: RHOXF1 (AGCTCA: 113) RHOXF1 (GGCTCA: 272) RHOXF1 (AGATCA: 744) RHOXF1 (AGCTCA: 1110) RHOXF1 (GGCTTA: 1167) RHOXF1 (TGAGCT: 111) RHOXF1 (TGAGCT: 318) RHOXF1 (TGAGCC: 1146) Gata4 (CTTATCT: 56) FOXO3_mmu (TGTTTTCA: 1308) Sox5 (ATTGTT: 701) Sox5 (ATTGTT: 965) Gata4 (AGATAAC: 569) Gata4 (AGATAAC: 636) Sox5 (AACAAT: 343)
Cluster 41	Location: LGUN_random_Scaffold594 dna:scaffold scaffold:BglaB1:LGUN_random_Scaffold594:1:192942:1	Coordinates: 10005-15235	Size [bp]: 5231	Hits (absolute): 276	Hits (normalized): 14.3488111000065	Hits (normalized) per kb: 2.74179368846123	Normalized hits with 1T: 70.5%	Normalized hits with 10A: 61%	Normalized hits 23-35 nt: 100%	Normalized hits on the main strand(s): 94.7%	Predicted directionality: bi:minus-plus (split between 12394 and 12396)	Binding sites: RFX4_2 (CTTAGATAC: 438) SOX9 (AACAATAA: 334) Sox5 (AACAAT: 334)
Cluster 42	Location: LGUN_random_Scaffold619 dna:scaffold scaffold:BglaB1:LGUN_random_Scaffold619:1:182918:1	Coordinates: 49034-54909	Size [bp]: 5876	Hits (absolute): 176	Hits (normalized): 39.7567657081091	Hits (normalized) per kb: 6.76409541823677	Normalized hits with 1T: 96.5%	Normalized hits with 10A: 22.7%	Normalized hits 23-35 nt: 100%	Normalized hits on the main strand(s): 98%	Predicted directionality: mono:minus	Binding sites: RHOXF1 (GGATCA: 410) RHOXF1 (AGCTTA: 1090) RHOXF1 (AGATTA: 1506) RHOXF1 (GGATCA: 2218) RHOXF1 (AGCTTA: 3632) RHOXF1 (GGATTA: 3681) RHOXF1 (GGATCA: 5100) RHOXF1 (TAAGCT: 1094) RHOXF1 (TGATCC: 1713) RHOXF1 (TAATCT: 1830) RHOXF1 (TGAGCT: 2076) RHOXF1 (TAAGCT: 2703) RHOXF1 (TAATCC: 3463) RHOXF1 (TAAGCT: 5141) Lhx8 (TTAATTAG: 2739) FOXO1 (CCTGTTTTT: 909) FOXO1 (CCTGTTTTT: 2050) FOXO3_mm…
Cluster 43	Location: LGUN_random_Scaffold557 dna:scaffold scaffold:BglaB1:LGUN_random_Scaffold557:1:181065:1	Coordinates: 173023-179990	Size [bp]: 6968	Hits (absolute): 163	Hits (normalized): 13.8731740101984	Hits (normalized) per kb: 1.9885536641587	Normalized hits with 1T: 85.4%	Normalized hits with 10A: 58.5%	Normalized hits 23-35 nt: 100%	Normalized hits on the main strand(s): 85.8%	Predicted directionality: bi:minus-plus (split between 177484 and 177530)	Binding sites: RFX4_1 (CTTAGCAAC: 1996) RFX4_2 (CATGGTTAC: 3137) RHOXF1 (AGCTTA: 656) RHOXF1 (GGATCA: 731) RHOXF1 (GGCTTA: 1166) RHOXF1 (GGCTCA: 2503) RHOXF1 (AGATCA: 3158) RHOXF1 (AGATCA: 3344) RHOXF1 (GGCTTA: 4700) RHOXF1 (AGATCA: 6052) RHOXF1 (AGCTTA: 6164) RHOXF1 (AGCTTA: 6249) RHOXF1 (AGCTCA: 6332) RHOXF1 (TAAGCT: 564) RHOXF1 (TGAGCT: 1742) RHOXF1 (TAAGCC: 2097) RHOXF1 (TGATCC: 2137) RHOXF1 …
Cluster 44	Location: LGUN_random_Scaffold461 dna:scaffold scaffold:BglaB1:LGUN_random_Scaffold461:1:179440:1	Coordinates: 153156-155617	Size [bp]: 2462	Hits (absolute): 129	Hits (normalized): 35.4190198094259	Hits (normalized) per kb: 14.3868844641784	Normalized hits with 1T: 96.1%	Normalized hits with 10A: 17%	Normalized hits 23-35 nt: 100%	Normalized hits on the main strand(s): 93.9%	Predicted directionality: mono:minus	Binding sites: RHOXF1 (AGATCA: 246) RHOXF1 (AGCTCA: 388) RHOXF1 (AGATCA: 433) RHOXF1 (GGCTCA: 2195) RHOXF1 (AGCTTA: 2203) RHOXF1 (TGAGCT: 1587) POU5F1 (TTTGCAT: 846) POU5F1 (TTTGCAT: 869) Sox5 (ATTGTT: 1929) Sox5 (ATTGTT: 2146) FOXO3_mmu (TCTAAACA: 1068) SPZ1 (AGGGTAAGAG: 2224) Rhox11 (TGGTGTTTT: 2172) Sox5 (AACAAT: 699)
Cluster 45	Location: LGUN_random_Scaffold800 dna:scaffold scaffold:BglaB1:LGUN_random_Scaffold800:1:177240:1	Coordinates: 86303-116725	Size [bp]: 30423	Hits (absolute): 1203	Hits (normalized): 273.056310088215	Hits (normalized) per kb: 8.97359948952421	Normalized hits with 1T: 98%	Normalized hits with 10A: 42.6%	Normalized hits 23-35 nt: 100%	Normalized hits on the main strand(s): 99.9%	Predicted directionality: mono:plus	Binding sites: RFX4_1 (CCTGGCAAC: 26959) RFX4_2 (CATAGTTAC: 22631) RFX4_2 (CTTGGATAC: 26119) RHOXF1 (AGCTTA: 1040) RHOXF1 (AGATTA: 2343) RHOXF1 (GGATCA: 6199) RHOXF1 (AGATCA: 9483) RHOXF1 (AGATCA: 11270) RHOXF1 (AGCTCA: 11293) RHOXF1 (AGCTTA: 11400) RHOXF1 (GGATCA: 12245) RHOXF1 (AGCTTA: 12547) RHOXF1 (GGCTCA: 14084) RHOXF1 (AGCTTA: 15326) RHOXF1 (GGCTTA: 16601) RHOXF1 (AGCTTA: 18399) RHOXF1 (AGA…
Cluster 46	Location: LGUN_random_Scaffold664 dna:scaffold scaffold:BglaB1:LGUN_random_Scaffold664:1:166674:1	Coordinates: 2932-10730	Size [bp]: 7799	Hits (absolute): 339	Hits (normalized): 20.9363460110364	Hits (normalized) per kb: 2.68655608667905	Normalized hits with 1T: 91.5%	Normalized hits with 10A: 31.7%	Normalized hits 23-35 nt: 100%	Normalized hits on the main strand(s): 98.9%	Predicted directionality: mono:minus	Binding sites: RHOXF1 (AGCTCA: 391) RHOXF1 (AGATCA: 805) RHOXF1 (GGCTCA: 875) RHOXF1 (AGATCA: 1015) RHOXF1 (GGCTTA: 1306) RHOXF1 (AGATCA: 1725) RHOXF1 (AGATCA: 1933) RHOXF1 (AGATCA: 1978) RHOXF1 (AGATTA: 1997) RHOXF1 (AGATCA: 2018) RHOXF1 (AGATCA: 5806) RHOXF1 (AGATCA: 5889) RHOXF1 (AGATTA: 5995) RHOXF1 (AGATCA: 6027) RHOXF1 (TGATCC: 771) RHOXF1 (TAATCT: 1593) RHOXF1 (TAAGCT: 4578) RHOXF1 (TAATCC…
Cluster 47	Location: LGUN_random_Scaffold664 dna:scaffold scaffold:BglaB1:LGUN_random_Scaffold664:1:166674:1	Coordinates: 35124-41901	Size [bp]: 6778	Hits (absolute): 156	Hits (normalized): 22.7439684065387	Hits (normalized) per kb: 3.35442890822729	Normalized hits with 1T: 97.6%	Normalized hits with 10A: 33.7%	Normalized hits 23-35 nt: 100%	Normalized hits on the main strand(s): 98.9%	Predicted directionality: mono:minus	Binding sites: RFX4_1 (CATGGCAAC: 5538) RHOXF1 (AGCTTA: 160) RHOXF1 (GGCTTA: 470) RHOXF1 (AGATTA: 966) RHOXF1 (AGATTA: 2040) RHOXF1 (GGATTA: 3057) RHOXF1 (AGATTA: 3632) RHOXF1 (GGATCA: 4012) RHOXF1 (AGCTTA: 5771) RHOXF1 (AGATCA: 6249) RHOXF1 (TAAGCT: 158) RHOXF1 (TGATCT: 263) RHOXF1 (TAATCT: 1734) RHOXF1 (TGATCT: 1931) RHOXF1 (TAATCT: 2211) RHOXF1 (TAATCT: 3657) RHOXF1 (TAATCC: 4847) Lhx8 (TTAATT…
Cluster 48	Location: LGUN_random_Scaffold580 dna:scaffold scaffold:BglaB1:LGUN_random_Scaffold580:1:165993:1	Coordinates: 142422-157219	Size [bp]: 14798	Hits (absolute): 958	Hits (normalized): 194.204905687079	Hits (normalized) per kb: 13.1214412233502	Normalized hits with 1T: 87.5%	Normalized hits with 10A: 59.7%	Normalized hits 23-35 nt: 100%	Normalized hits on the main strand(s): 97.2%	Predicted directionality: mono:minus	Binding sites: RFX4_2 (CATAGATAC: 894) RHOXF1 (GGATTA: 315) RHOXF1 (GGATTA: 875) RHOXF1 (GGATTA: 950) RHOXF1 (GGATCA: 1356) RHOXF1 (AGATCA: 1558) RHOXF1 (AGCTTA: 3108) RHOXF1 (AGATTA: 3312) RHOXF1 (GGATCA: 4163) RHOXF1 (AGATCA: 4348) RHOXF1 (AGCTCA: 4871) RHOXF1 (AGCTCA: 5505) RHOXF1 (AGATTA: 5685) RHOXF1 (AGATTA: 6169) RHOXF1 (AGATCA: 6237) RHOXF1 (AGATCA: 7228) RHOXF1 (AGATTA: 8319) RHOXF1 (AGA…
Cluster 49	Location: LGUN_random_Scaffold524 dna:scaffold scaffold:BglaB1:LGUN_random_Scaffold524:1:165546:1	Coordinates: 59004-79367	Size [bp]: 20364	Hits (absolute): 762	Hits (normalized): 66.030140239469	Hits (normalized) per kb: 3.24395370466292	Normalized hits with 1T: 93.5%	Normalized hits with 10A: 19%	Normalized hits 23-35 nt: 100%	Normalized hits on the main strand(s): 93.2%	Predicted directionality: mono:minus	Binding sites: RHOXF1 (GGCTTA: 544) RHOXF1 (AGATCA: 1442) RHOXF1 (AGCTCA: 1742) RHOXF1 (GGATTA: 1866) RHOXF1 (AGATCA: 1877) RHOXF1 (AGATCA: 2098) RHOXF1 (AGATCA: 2683) RHOXF1 (AGATCA: 6642) RHOXF1 (GGCTTA: 9490) RHOXF1 (AGCTTA: 9492) RHOXF1 (AGCTTA: 9799) RHOXF1 (GGCTTA: 11244) RHOXF1 (AGATTA: 11444) RHOXF1 (AGCTTA: 11601) RHOXF1 (GGATCA: 11814) RHOXF1 (AGCTCA: 12119) RHOXF1 (AGATCA: 12286) RHOXF…
Cluster 50	Location: LGUN_random_Scaffold705 dna:scaffold scaffold:BglaB1:LGUN_random_Scaffold705:1:163419:1	Coordinates: 92-6919	Size [bp]: 6828	Hits (absolute): 148	Hits (normalized): 27.6291231953226	Hits (normalized) per kb: 4.04740973058563	Normalized hits with 1T: 97.9%	Normalized hits with 10A: 3.3%	Normalized hits 23-35 nt: 100%	Normalized hits on the main strand(s): 100%	Predicted directionality: mono:minus	Binding sites: RHOXF1 (AGCTTA: 3741) RHOXF1 (GGCTTA: 3850) RHOXF1 (AGCTTA: 3973) RHOXF1 (GGCTTA: 5163) RHOXF1 (TGAGCC: 3181) RHOXF1 (TGAGCC: 4831) RHOXF1 (TGATCT: 4860) RHOXF1 (TGAGCT: 5358) FOXO1 (CTTGTTTAT: 5299) FOXO3_mmu (TGTTTTGA: 6474) FOXO3_mmu (TGTTTTGA: 6553) Sox5 (ATTGTT: 3253) FIGLA (TACAGCTGTA: 3941) SOX9 (CCATTGTT: 3251) FOXO3_mmu (TGAAAACA: 3752) POU2F1 (ATTAACATA: 3819) Gata4 (AGAT…
Cluster 51	Location: LGUN_random_Scaffold705 dna:scaffold scaffold:BglaB1:LGUN_random_Scaffold705:1:163419:1	Coordinates: 9264-15897	Size [bp]: 6634	Hits (absolute): 105	Hits (normalized): 66.1779874214326	Hits (normalized) per kb: 9.9779195219276	Normalized hits with 1T: 99.5%	Normalized hits with 10A: 2.6%	Normalized hits 23-35 nt: 100%	Normalized hits on the main strand(s): 100%	Predicted directionality: mono:minus	Binding sites: RHOXF1 (AGATCA: 948) RHOXF1 (GGATTA: 2288) RHOXF1 (GGCTCA: 4234) RHOXF1 (AGCTTA: 4684) RHOXF1 (GGCTCA: 5222) RHOXF1 (AGATCA: 5551) RHOXF1 (TGATCC: 2266) RHOXF1 (TGATCC: 2344) RHOXF1 (TAAGCC: 2786) RHOXF1 (TGATCC: 2907) RHOXF1 (TGAGCC: 3633) RHOXF1 (TGAGCC: 3944) RHOXF1 (TGAGCC: 4362) RHOXF1 (TGAGCC: 5340) FOXO3_hsa (GTAAACAA: 2868) SOX9 (AACAATGA: 2871) FOXP1 (GTAAACA: 2868) FOXO1 …
Cluster 52	Location: LGUN_random_Scaffold705 dna:scaffold scaffold:BglaB1:LGUN_random_Scaffold705:1:163419:1	Coordinates: 38520-41664	Size [bp]: 3145	Hits (absolute): 34	Hits (normalized): 45.7252397180554	Hits (normalized) per kb: 14.5375324690389	Normalized hits with 1T: 100%	Normalized hits with 10A: 62.4%	Normalized hits 23-35 nt: 100%	Normalized hits on the main strand(s): 100%	Predicted directionality: mono:minus	Binding sites: RHOXF1 (AGCTTA: 202) RHOXF1 (AGATTA: 445) RHOXF1 (AGATTA: 467) RHOXF1 (AGCTTA: 481) RHOXF1 (AGCTTA: 530) RHOXF1 (AGATTA: 931) RHOXF1 (AGATTA: 941) RHOXF1 (AGATTA: 1053) RHOXF1 (AGCTTA: 1630) RHOXF1 (TAAGCT: 3052) FOXO3_mmu (TGTTTACA: 988) Sox5 (ATTGTT: 241) Sox5 (ATTGTT: 903) SOX9 (TTATTGTT: 239) FOXO1 (ATAAACAAC: 1572) FOXO3_hsa (ATGTTTAC: 987) FOXP1 (TGTTTAC: 988) Rhox11 (TTTACAG…
Cluster 53	Location: LGUN_random_Scaffold705 dna:scaffold scaffold:BglaB1:LGUN_random_Scaffold705:1:163419:1	Coordinates: 97029-111921	Size [bp]: 14893	Hits (absolute): 206	Hits (normalized): 52.6592659958706	Hits (normalized) per kb: 3.5352065140599	Normalized hits with 1T: 99.7%	Normalized hits with 10A: 28.4%	Normalized hits 23-35 nt: 100%	Normalized hits on the main strand(s): 96.8%	Predicted directionality: bi:plus-minus (split between 98532 and 98618)	Binding sites: RFX4_1 (CATAGCAAC: 6345) RFX4_1 (CATAGCAAC: 12754) RFX4_1 (CATAGCAAC: 13772) RHOXF1 (AGATTA: 2518) RHOXF1 (AGATCA: 3497) RHOXF1 (GGCTTA: 3678) RHOXF1 (GGATTA: 4224) RHOXF1 (AGATCA: 4903) RHOXF1 (AGATTA: 5360) RHOXF1 (AGCTTA: 5528) RHOXF1 (AGATCA: 5784) RHOXF1 (GGCTTA: 7275) RHOXF1 (AGATTA: 9117) RHOXF1 (GGCTTA: 9535) RHOXF1 (GGATTA: 9732) RHOXF1 (GGCTTA: 10796) RHOXF1 (AGATCA: 1131…
Cluster 54	Location: LGUN_random_Scaffold705 dna:scaffold scaffold:BglaB1:LGUN_random_Scaffold705:1:163419:1	Coordinates: 121215-124913	Size [bp]: 3699	Hits (absolute): 106	Hits (normalized): 19.8023561375536	Hits (normalized) per kb: 5.35302577271002	Normalized hits with 1T: 96.3%	Normalized hits with 10A: 40.2%	Normalized hits 23-35 nt: 100%	Normalized hits on the main strand(s): 98.2%	Predicted directionality: mono:minus	Binding sites: RHOXF1 (AGCTCA: 35) RHOXF1 (AGCTCA: 303) RHOXF1 (GGATCA: 379) RHOXF1 (AGATTA: 2077) RHOXF1 (GGCTCA: 2823) RHOXF1 (AGATCA: 2872) RHOXF1 (GGATTA: 2903) RHOXF1 (AGCTCA: 3001) RHOXF1 (TAATCT: 102) RHOXF1 (TAATCT: 207) RHOXF1 (TGAGCC: 1574) RHOXF1 (TAAGCT: 2999) Gata4 (GTTATCT: 896) Gata4 (CTTATCT: 1554) FOXP1 (GTAAACA: 525) Sox5 (ATTGTT: 137) Sox5 (ATTGTT: 893) Sox5 (ATTGTT: 3497) FOXO…
Cluster 55	Location: LGUN_random_Scaffold683 dna:scaffold scaffold:BglaB1:LGUN_random_Scaffold683:1:156403:1	Coordinates: 40611-41954	Size [bp]: 1344	Hits (absolute): 189	Hits (normalized): 43.7842702993185	Hits (normalized) per kb: 32.5751202510037	Normalized hits with 1T: 75.8%	Normalized hits with 10A: 34.6%	Normalized hits 23-35 nt: 100%	Normalized hits on the main strand(s): 89.4%	Predicted directionality: bi:minus-plus (split between 40791 and 40793)	Binding sites: POU5F1 (TTTGCAT: 336) RFX4_1 (GTTGCCATG: 884) FOXO3_hsa (GTAAACAT: 20) FOXP1 (GTAAACA: 20) FOXP1 (GTAAACA: 1018) FOXO3_mmu (TGTTTTGA: 115) Sox5 (ATTGTT: 301) FOXO3_mmu (TGTAAACA: 19) FOXO3_mmu (TGTAAACA: 1017) POU2F1 (ATTAAAATA: 281) Gata4 (AGATAAG: 208) Sox5 (AACAAT: 911)
Cluster 56	Location: LGUN_random_Scaffold945 dna:scaffold scaffold:BglaB1:LGUN_random_Scaffold945:1:146752:1	Coordinates: 14183-22527	Size [bp]: 8345	Hits (absolute): 225	Hits (normalized): 24.4786881239692	Hits (normalized) per kb: 2.93261449461787	Normalized hits with 1T: 77.1%	Normalized hits with 10A: 23%	Normalized hits 23-35 nt: 100%	Normalized hits on the main strand(s): 98.5%	Predicted directionality: mono:minus	Binding sites: RHOXF1 (AGCTTA: 520) RHOXF1 (AGATTA: 1065) RHOXF1 (GGATCA: 1650) RHOXF1 (GGATTA: 4715) RHOXF1 (GGCTTA: 5394) RHOXF1 (GGATCA: 8228) RHOXF1 (TAATCT: 5014) RHOXF1 (TAATCC: 7448) RHOXF1 (TAATCT: 8115) RHOXF1 (TAATCC: 8315) Lhx8 (CTAATTAA: 5171) Lhx8 (CTAATTAA: 6500) FOXO3_mmu (TGTTTAGA: 4774) Sox5 (ATTGTT: 4902) Sox5 (ATTGTT: 5208) FOXO3_mmu (TCTAAACA: 4688) FOXO3_mmu (TCTAAACA: 4783) …
Cluster 57	Location: LGUN_random_Scaffold945 dna:scaffold scaffold:BglaB1:LGUN_random_Scaffold945:1:146752:1	Coordinates: 33046-42642	Size [bp]: 9597	Hits (absolute): 254	Hits (normalized): 27.8432507661814	Hits (normalized) per kb: 2.90248489364577	Normalized hits with 1T: 95.1%	Normalized hits with 10A: 42.4%	Normalized hits 23-35 nt: 100%	Normalized hits on the main strand(s): 98.9%	Predicted directionality: mono:minus	Binding sites: RHOXF1 (GGCTTA: 1748) RHOXF1 (GGATTA: 2732) RHOXF1 (GGATTA: 2740) RHOXF1 (AGCTCA: 4185) RHOXF1 (AGATCA: 4221) RHOXF1 (TAATCT: 1564) RHOXF1 (TGATCC: 2398) RHOXF1 (TGATCT: 2463) RHOXF1 (TGAGCT: 2598) RHOXF1 (TGAGCT: 3160) RHOXF1 (TAATCT: 3173) RHOXF1 (TGATCC: 5706) Lhx8 (TTAATTAA: 1389) Gata4 (GTTATCT: 2139) POU5F1 (TTTGCAT: 3282) SOX9 (AACAATAA: 1614) SOX9 (AACAATGA: 5861) FOXO1 (CC…
Cluster 58	Location: LGUN_random_Scaffold682 dna:scaffold scaffold:BglaB1:LGUN_random_Scaffold682:1:146604:1	Coordinates: 129309-130347	Size [bp]: 1039	Hits (absolute): 89	Hits (normalized): 1397.10959707634	Hits (normalized) per kb: 1344.6690265844	Normalized hits with 1T: 100%	Normalized hits with 10A: 0%	Normalized hits 23-35 nt: 100%	Normalized hits on the main strand(s): 100%	Predicted directionality: mono:minus	Binding sites: RHOXF1 (AGCTTA: 82) RHOXF1 (AGCTCA: 331) RHOXF1 (TGATCT: 202) RHOXF1 (TAAGCT: 233) RHOXF1 (TAAGCT: 259) RHOXF1 (TAAGCT: 611) Sox5 (ATTGTT: 602) FIGLA (AACACCTGTT: 27) Nobox (GGTAATTA: 192)
Cluster 59	Location: LGUN_random_Scaffold666 dna:scaffold scaffold:BglaB1:LGUN_random_Scaffold666:1:142506:1	Coordinates: 114312-117552	Size [bp]: 3241	Hits (absolute): 382	Hits (normalized): 6052.79189387637	Hits (normalized) per kb: 1867.56825145522	Normalized hits with 1T: 100%	Normalized hits with 10A: 100%	Normalized hits 23-35 nt: 100%	Normalized hits on the main strand(s): 100%	Predicted directionality: mono:minus	Binding sites: RHOXF1 (GGATTA: 3201) Sox5 (ATTGTT: 1828) Sox5 (ATTGTT: 2935) POU2F1 (TATGCAAAT: 85) POU5F1 (ATGCAAA: 86)
Cluster 60	Location: LGUN_random_Scaffold777 dna:scaffold scaffold:BglaB1:LGUN_random_Scaffold777:1:124777:1	Coordinates: 71299-79925	Size [bp]: 8627	Hits (absolute): 295	Hits (normalized): 18.2257927997662	Hits (normalized) per kb: 2.11409366820912	Normalized hits with 1T: 88.2%	Normalized hits with 10A: 23.8%	Normalized hits 23-35 nt: 100%	Normalized hits on the main strand(s): 98%	Predicted directionality: mono:plus	Binding sites: RHOXF1 (AGATCA: 229) RHOXF1 (AGCTCA: 2837) RHOXF1 (AGCTCA: 3009) RHOXF1 (AGCTCA: 4371) RHOXF1 (GGATCA: 4591) RHOXF1 (GGATCA: 5529) RHOXF1 (AGATTA: 6527) RHOXF1 (AGATTA: 7508) RHOXF1 (AGATCA: 8284) RHOXF1 (TGATCT: 1411) RHOXF1 (TGATCT: 1461) RHOXF1 (TGATCC: 2903) RHOXF1 (TAATCC: 3710) RHOXF1 (TGATCT: 4213) RHOXF1 (TAATCC: 5664) RHOXF1 (TAATCT: 6268) RHOXF1 (TAAGCT: 7773) Gata4 (GTTA…
Cluster 61	Location: LGUN_random_Scaffold1412 dna:scaffold scaffold:BglaB1:LGUN_random_Scaffold1412:1:117957:1	Coordinates: 95081-101827	Size [bp]: 6747	Hits (absolute): 300	Hits (normalized): 13.5466377917624	Hits (normalized) per kb: 2.00864006480676	Normalized hits with 1T: 82.8%	Normalized hits with 10A: 78.4%	Normalized hits 23-35 nt: 100%	Normalized hits on the main strand(s): 93.6%	Predicted directionality: bi:minus-plus (split between 99457 and 99459)	Binding sites: RHOXF1 (TAATCC: 4597) FOXO3_mmu (TGTTTTCA: 4649) Sox5 (ATTGTT: 4947) FOXO1 (GAAAACAAG: 1076)
Cluster 62	Location: LGUN_random_Scaffold884 dna:scaffold scaffold:BglaB1:LGUN_random_Scaffold884:1:115829:1	Coordinates: 7082-12027	Size [bp]: 4946	Hits (absolute): 163	Hits (normalized): 10.3447872882238	Hits (normalized) per kb: 2.09400726756105	Normalized hits with 1T: 92%	Normalized hits with 10A: 26.6%	Normalized hits 23-35 nt: 100%	Normalized hits on the main strand(s): 99.2%	Predicted directionality: mono:minus	Binding sites: RHOXF1 (AGCTTA: 1933) RHOXF1 (GGATTA: 2229) RHOXF1 (AGATCA: 2649) RHOXF1 (GGCTCA: 2720) RHOXF1 (GGCTCA: 2741) RHOXF1 (AGATCA: 2809) RHOXF1 (AGCTCA: 2823) RHOXF1 (TAAGCC: 2838) Sox5 (ATTGTT: 1516) Sox5 (ATTGTT: 2590) FOXO3_mmu (TCTAAACA: 1456) FOXO3_mmu (TCAAAACA: 2436) FOXO3_mmu (TCAAAACA: 2502) FOXO1 (AAAAACAAG: 1951) Sox5 (AACAAT: 1984) Sox5 (AACAAT: 2440)
Cluster 63	Location: LG5_random_Scaffold1345 dna:scaffold scaffold:BglaB1:LG5_random_Scaffold1345:1:114979:1	Coordinates: 66027-70415	Size [bp]: 4389	Hits (absolute): 152	Hits (normalized): 17.2006216619371	Hits (normalized) per kb: 3.91684812637319	Normalized hits with 1T: 50.2%	Normalized hits with 10A: 65.8%	Normalized hits 23-35 nt: 100%	Normalized hits on the main strand(s): 95.9%	Predicted directionality: bi:plus-minus (split between 66648 and 66686)	Binding sites: RHOXF1 (GGATTA: 5) RHOXF1 (GGATTA: 797) RHOXF1 (GGATTA: 2366) RHOXF1 (TAAGCC: 203) RHOXF1 (TGAGCC: 370) RHOXF1 (TGAGCC: 872) RHOXF1 (TAATCT: 2038) Sox5 (ATTGTT: 1937) SOX9 (TCATTGTT: 1935) FOXO3_mmu (TGAAAACA: 1572) Gata4 (AGATAAC: 2115) Sox5 (AACAAT: 2151) POU2F1 (TATTTAAAT: 1338) POU5F1 (ATGCAAA: 949)
Cluster 64	Location: LGUN_random_Scaffold1135 dna:scaffold scaffold:BglaB1:LGUN_random_Scaffold1135:1:102051:1	Coordinates: 7745-11472	Size [bp]: 3728	Hits (absolute): 42	Hits (normalized): 14.2814308607761	Hits (normalized) per kb: 3.8314809236189	Normalized hits with 1T: 100%	Normalized hits with 10A: 35.3%	Normalized hits 23-35 nt: 100%	Normalized hits on the main strand(s): 100%	Predicted directionality: mono:plus	Binding sites: RHOXF1 (TAAGCT: 1832) RHOXF1 (TAAGCT: 1891) SOX9 (AACAATAA: 3287) FOXO1 (GTTGTTTTC: 1993) FOXO1 (GAAAACAAC: 3327) Sox5 (AACAAT: 3287)
Cluster 65	Location: LGUN_random_Scaffold1135 dna:scaffold scaffold:BglaB1:LGUN_random_Scaffold1135:1:102051:1	Coordinates: 19020-27678	Size [bp]: 8659	Hits (absolute): 122	Hits (normalized): 25.6820243685422	Hits (normalized) per kb: 2.96776569575199	Normalized hits with 1T: 97.6%	Normalized hits with 10A: 28.3%	Normalized hits 23-35 nt: 100%	Normalized hits on the main strand(s): 88.9%	Predicted directionality: mono:plus	Binding sites: RFX4_2 (CTTAGTTAC: 7198) RHOXF1 (AGCTCA: 2673) RHOXF1 (AGATTA: 3128) RHOXF1 (AGCTTA: 3462) RHOXF1 (GGCTTA: 5077) RHOXF1 (GGCTTA: 6252) RHOXF1 (AGCTTA: 7284) RHOXF1 (TGATCC: 191) RHOXF1 (TAAGCC: 223) RHOXF1 (TAAGCT: 2411) RHOXF1 (TGAGCC: 3153) RHOXF1 (TGATCT: 3902) RHOXF1 (TGAGCT: 7455) RHOXF1 (TAATCC: 7607) Lhx8 (CTAATTAG: 1128) RFX4_2 (GTATCTAAG: 5083) FOXO3_hsa (GTAAACAA: 5013) F…
Cluster 66	Location: LGUN_random_Scaffold1135 dna:scaffold scaffold:BglaB1:LGUN_random_Scaffold1135:1:102051:1	Coordinates: 69232-74568	Size [bp]: 5337	Hits (absolute): 73	Hits (normalized): 32.5428200011414	Hits (normalized) per kb: 6.09622259668853	Normalized hits with 1T: 98.9%	Normalized hits with 10A: 73%	Normalized hits 23-35 nt: 100%	Normalized hits on the main strand(s): 99.7%	Predicted directionality: mono:plus	Binding sites: RHOXF1 (AGCTTA: 1845) RHOXF1 (AGATTA: 2767) RHOXF1 (AGATCA: 3508) RHOXF1 (GGATTA: 3980) RHOXF1 (AGATCA: 5000) RHOXF1 (AGATCA: 5060) RHOXF1 (GGCTTA: 5182) RHOXF1 (TAATCT: 493) RHOXF1 (TGAGCC: 644) RHOXF1 (TAATCT: 1432) RHOXF1 (TGATCT: 5034) Lhx8 (TTAATTAA: 3996) Gata4 (CTTATCT: 3810) POU5F1 (TTTGCAT: 275) POU5F1 (TTTGCAT: 5043) SOX9 (AACAATAG: 1701) SOX9 (AACAATAA: 3276) FOXO1 (GTTG…
Cluster 67	Location: LG17_random_Scaffold1404 dna:scaffold scaffold:BglaB1:LG17_random_Scaffold1404:1:96919:1	Coordinates: 32199-37419	Size [bp]: 5221	Hits (absolute): 593	Hits (normalized): 97.5402288984127	Hits (normalized) per kb: 18.6803526027029	Normalized hits with 1T: 80%	Normalized hits with 10A: 67.5%	Normalized hits 23-35 nt: 100%	Normalized hits on the main strand(s): 79.5%	Predicted directionality: bi:plus-minus (split between 33151 and 33152)	Binding sites: RFX4_1 (CATAGCAAC: 1706) RFX4_1 (CATAGCAAC: 2610) RHOXF1 (AGATTA: 209) RHOXF1 (AGATCA: 289) RHOXF1 (GGCTCA: 852) RHOXF1 (AGCTTA: 1219) RHOXF1 (GGCTTA: 1231) RHOXF1 (AGCTCA: 1411) RHOXF1 (GGCTTA: 1448) RHOXF1 (GGATTA: 4791) RHOXF1 (AGATCA: 4917) RHOXF1 (TAATCC: 751) RHOXF1 (TAATCT: 898) RHOXF1 (TGAGCT: 1217) RHOXF1 (TAATCT: 1433) RHOXF1 (TGATCT: 1897) RHOXF1 (TGAGCT: 2313) RHOXF1 (T…
Cluster 68	Location: LGUN_random_Scaffold1418 dna:scaffold scaffold:BglaB1:LGUN_random_Scaffold1418:1:95536:1	Coordinates: 83268-94858	Size [bp]: 11591	Hits (absolute): 278	Hits (normalized): 625.932656279254	Hits (normalized) per kb: 54.0022881423298	Normalized hits with 1T: 99.6%	Normalized hits with 10A: 90.9%	Normalized hits 23-35 nt: 100%	Normalized hits on the main strand(s): 99.4%	Predicted directionality: mono:plus	Binding sites: RHOXF1 (AGATCA: 1552) RHOXF1 (AGCTTA: 8357) RHOXF1 (AGATCA: 8503) RHOXF1 (GGCTTA: 9620) RHOXF1 (GGATCA: 10754) RHOXF1 (AGATCA: 10824) RHOXF1 (AGATCA: 11344) RHOXF1 (TGAGCT: 1516) RHOXF1 (TAAGCT: 1898) RHOXF1 (TAAGCT: 2220) RHOXF1 (TGATCT: 5464) RHOXF1 (TAAGCT: 5618) RHOXF1 (TAATCT: 6664) RHOXF1 (TAAGCT: 6742) RHOXF1 (TGAGCT: 6825) RHOXF1 (TAATCC: 7627) RHOXF1 (TGAGCT: 8110) RHOXF1 …
Cluster 69	Location: LGUN_random_Scaffold1248 dna:scaffold scaffold:BglaB1:LGUN_random_Scaffold1248:1:91880:1	Coordinates: 31775-34764	Size [bp]: 2990	Hits (absolute): 181	Hits (normalized): 92.9241131885797	Hits (normalized) per kb: 31.0786834027226	Normalized hits with 1T: 82.3%	Normalized hits with 10A: 17.2%	Normalized hits 23-35 nt: 100%	Normalized hits on the main strand(s): 97.6%	Predicted directionality: bi:plus-minus (split between 32505 and 32875)	Binding sites: RHOXF1 (AGCTCA: 175) RHOXF1 (AGATCA: 661) RHOXF1 (GGATCA: 1233) RHOXF1 (GGATCA: 1856) RHOXF1 (TGAGCT: 143) RHOXF1 (TAATCT: 589) POU5F1 (TTTGCAT: 1142) POU5F1 (TTTGCAT: 1766) FOXO3_mmu (TGTTTTGC: 77) POU2F1 (ATTTAAATA: 2113) POU2F1 (TATTTAAAT: 1481)
Cluster 70	Location: LGUN_random_Scaffold1533 dna:scaffold scaffold:BglaB1:LGUN_random_Scaffold1533:1:91339:1	Coordinates: 63532-68065	Size [bp]: 4534	Hits (absolute): 222	Hits (normalized): 24.0921981351821	Hits (normalized) per kb: 5.31285297141389	Normalized hits with 1T: 89.8%	Normalized hits with 10A: 45%	Normalized hits 23-35 nt: 100%	Normalized hits on the main strand(s): 93.5%	Predicted directionality: mono:minus	Binding sites: RHOXF1 (AGATTA: 3679) RHOXF1 (TAATCT: 3661) RHOXF1 (TGAGCC: 3883) Lhx8 (TTAATTAG: 3844) Lhx8 (CTAATTAA: 4173) FOXO3_mmu (TGAAAACA: 3899) Nobox (GCTAATTA: 4172) FOXO1 (ATAAACAAC: 3764) Nobox (TAATTAGT: 3845) Sox5 (AACAAT: 3571) Sox5 (AACAAT: 3903)
Cluster 71	Location: LGUN_random_Scaffold1646 dna:scaffold scaffold:BglaB1:LGUN_random_Scaffold1646:1:90019:1	Coordinates: 4700-13018	Size [bp]: 8319	Hits (absolute): 177	Hits (normalized): 22.2462824467745	Hits (normalized) per kb: 2.67651288635501	Normalized hits with 1T: 98.8%	Normalized hits with 10A: 68.4%	Normalized hits 23-35 nt: 100%	Normalized hits on the main strand(s): 98%	Predicted directionality: mono:minus	Binding sites: RFX4_2 (CTTAGATAC: 1099) RHOXF1 (GGATTA: 10) RHOXF1 (AGATTA: 157) RHOXF1 (AGATCA: 2026) RHOXF1 (AGATCA: 2745) RHOXF1 (GGATCA: 2796) RHOXF1 (AGATCA: 3345) RHOXF1 (AGCTTA: 4395) RHOXF1 (AGATTA: 5248) RHOXF1 (AGATCA: 6107) RHOXF1 (AGCTTA: 6113) RHOXF1 (AGCTCA: 7278) RHOXF1 (GGCTTA: 7749) RHOXF1 (AGATCA: 7815) RHOXF1 (TAATCT: 1073) RHOXF1 (TAATCT: 1090) RHOXF1 (TAATCT: 1095) RHOXF1 (TG…
Cluster 72	Location: LGUN_random_Scaffold2916 dna:scaffold scaffold:BglaB1:LGUN_random_Scaffold2916:1:88818:1	Coordinates: 38241-40954	Size [bp]: 2714	Hits (absolute): 60	Hits (normalized): 26.9809824010805	Hits (normalized) per kb: 9.94276832079348	Normalized hits with 1T: 91.1%	Normalized hits with 10A: 3.9%	Normalized hits 23-35 nt: 100%	Normalized hits on the main strand(s): 100%	Predicted directionality: mono:plus	Binding sites: RHOXF1 (AGCTTA: 1454) RHOXF1 (AGCTTA: 1961) RHOXF1 (AGCTTA: 2460) FOXO1 (GTTGTTTTT: 59) FOXO3_mmu (TGTTTACC: 1770) Sox5 (ATTGTT: 2031) FOXO3_mmu (TCAAAACA: 1291) FOXO3_mmu (TCAAAACA: 2295) FOXO3_hsa (ATGTTTAC: 1769) FOXP1 (TGTTTAC: 1770) POU2F1 (ATTTAAATA: 1375) POU2F1 (TATTTAAAT: 1374)
Cluster 73	Location: LGUN_random_Scaffold1277 dna:scaffold scaffold:BglaB1:LGUN_random_Scaffold1277:1:88556:1	Coordinates: 42600-47161	Size [bp]: 4562	Hits (absolute): 60	Hits (normalized): 10.545668660576	Hits (normalized) per kb: 2.30993607452778	Normalized hits with 1T: 98.1%	Normalized hits with 10A: 38.3%	Normalized hits 23-35 nt: 100%	Normalized hits on the main strand(s): 100%	Predicted directionality: mono:minus	Binding sites: RHOXF1 (AGATTA: 1939) RHOXF1 (GGCTTA: 3292) RHOXF1 (AGATTA: 3361) RHOXF1 (AGCTTA: 3899) RHOXF1 (TAATCC: 1) RHOXF1 (TGATCT: 271) RHOXF1 (TAATCC: 449) RHOXF1 (TAATCT: 620) RHOXF1 (TGAGCT: 2658) RHOXF1 (TAAGCT: 3897) RHOXF1 (TAATCT: 3938) Gata4 (CTTATCT: 160) POU5F1 (TTTGCAT: 2981) FOXO1 (CTTGTTTAC: 630) FOXO3_mmu (TGTTTACA: 632) Sox5 (ATTGTT: 2666) Sox5 (ATTGTT: 3366) SOX9 (TTATTGTT:…
Cluster 74	Location: LGUN_random_Scaffold1277 dna:scaffold scaffold:BglaB1:LGUN_random_Scaffold1277:1:88556:1	Coordinates: 51406-71242	Size [bp]: 19837	Hits (absolute): 409	Hits (normalized): 166.013638075578	Hits (normalized) per kb: 8.37100747008219	Normalized hits with 1T: 99.3%	Normalized hits with 10A: 33.8%	Normalized hits 23-35 nt: 100%	Normalized hits on the main strand(s): 99.8%	Predicted directionality: bi:plus-minus (split between 54243 and 55365)	Binding sites: RHOXF1 (AGATTA: 575) RHOXF1 (AGATTA: 789) RHOXF1 (AGATTA: 4139) RHOXF1 (AGATCA: 5080) RHOXF1 (AGATTA: 5726) RHOXF1 (AGATCA: 6518) RHOXF1 (AGCTCA: 10559) RHOXF1 (GGATTA: 11201) RHOXF1 (AGATTA: 11652) RHOXF1 (AGATTA: 11690) RHOXF1 (AGATCA: 13579) RHOXF1 (AGATTA: 14336) RHOXF1 (GGATCA: 15907) RHOXF1 (AGATTA: 16061) RHOXF1 (AGCTTA: 17920) RHOXF1 (AGATTA: 18710) RHOXF1 (AGATTA: 19511) R…
Cluster 75	Location: LGUN_random_Scaffold1277 dna:scaffold scaffold:BglaB1:LGUN_random_Scaffold1277:1:88556:1	Coordinates: 74217-85622	Size [bp]: 11406	Hits (absolute): 182	Hits (normalized): 33.9978419500095	Hits (normalized) per kb: 2.98283049623804	Normalized hits with 1T: 98.6%	Normalized hits with 10A: 56.2%	Normalized hits 23-35 nt: 100%	Normalized hits on the main strand(s): 100%	Predicted directionality: mono:minus	Binding sites: RHOXF1 (GGCTTA: 2432) RHOXF1 (AGATTA: 4167) RHOXF1 (AGCTTA: 6433) RHOXF1 (GGATTA: 6556) RHOXF1 (AGATTA: 6663) RHOXF1 (GGCTTA: 8142) RHOXF1 (AGATCA: 8255) RHOXF1 (AGCTTA: 8350) RHOXF1 (AGCTTA: 11064) RHOXF1 (TGAGCT: 760) RHOXF1 (TGAGCT: 6599) RHOXF1 (TGAGCC: 7624) POU5F1 (TTTGCAT: 7926) FOXO3_hsa (GTAAACAA: 3336) SOX9 (AACAATAA: 7580) SOX9 (AACAATGG: 8199) SOX9 (AACAATAA: 8799) FOXP…
Cluster 76	Location: LG6_random_Scaffold1244 dna:scaffold scaffold:BglaB1:LG6_random_Scaffold1244:1:88530:1	Coordinates: 15371-18408	Size [bp]: 3038	Hits (absolute): 200	Hits (normalized): 1176.61150921239	Hits (normalized) per kb: 387.295934095716	Normalized hits with 1T: 99.3%	Normalized hits with 10A: 0.6%	Normalized hits 23-35 nt: 100%	Normalized hits on the main strand(s): 100%	Predicted directionality: mono:plus	Binding sites: RHOXF1 (GGATCA: 371) RHOXF1 (AGATCA: 850) RHOXF1 (GGCTTA: 1832) RHOXF1 (TGAGCT: 480) RHOXF1 (TGAGCT: 617) RHOXF1 (TAAGCT: 833) RHOXF1 (TGATCC: 1073) POU5F1 (TTTGCAT: 53) FOXO3_hsa (GTAAACAT: 646) SOX9 (AACAATAA: 1617) FOXP1 (GTAAACA: 646) FOXO1 (CTTGTTTAT: 1280) FIGLA (ACCAGGTGGT: 323) FOXO3_mmu (TGTAAACA: 645) FOXO1 (AAAAACAAC: 1407) Gata4 (AGATAAG: 845) Sox5 (AACAAT: 1617) POU2F1…
Cluster 77	Location: LGUN_random_Scaffold2261 dna:scaffold scaffold:BglaB1:LGUN_random_Scaffold2261:1:85747:1	Coordinates: 52015-58596	Size [bp]: 6582	Hits (absolute): 132	Hits (normalized): 86.7054222603652	Hits (normalized) per kb: 13.1716572249703	Normalized hits with 1T: 89.7%	Normalized hits with 10A: 0.2%	Normalized hits 23-35 nt: 100%	Normalized hits on the main strand(s): 99.9%	Predicted directionality: mono:minus	Binding sites: RHOXF1 (AGCTCA: 396) RHOXF1 (GGATTA: 421) RHOXF1 (GGATTA: 1267) RHOXF1 (AGCTCA: 1407) RHOXF1 (GGATTA: 1432) RHOXF1 (AGCTTA: 2149) RHOXF1 (GGATTA: 4419) RHOXF1 (AGCTTA: 5764) RHOXF1 (TAAGCT: 528) RHOXF1 (TAATCC: 1072) POU5F1 (TTTGCAT: 351) POU5F1 (TTTGCAT: 4559) RFX4_1 (GTTGCCAAG: 378) RFX4_1 (GTTGCCAAG: 1389) RFX4_1 (GTTGCCAAG: 4376) FOXO3_hsa (GTAAACAA: 365) SOX9 (AACAATGG: 679) S…
Cluster 78	Location: LGUN_random_Scaffold1225 dna:scaffold scaffold:BglaB1:LGUN_random_Scaffold1225:1:85080:1	Coordinates: 45211-49838	Size [bp]: 4628	Hits (absolute): 445	Hits (normalized): 226.825295816711	Hits (normalized) per kb: 49.010817581285	Normalized hits with 1T: 83.9%	Normalized hits with 10A: 0.2%	Normalized hits 23-35 nt: 100%	Normalized hits on the main strand(s): 99.6%	Predicted directionality: mono:plus	Binding sites: RHOXF1 (AGATCA: 1812) RHOXF1 (TGATCT: 4183) RHOXF1 (TGATCT: 4621) Gata4 (GTTATCT: 2068) POU5F1 (TTTGCAT: 1459) FOXO3_mmu (TGAAAACA: 1516) Nobox (AGTAATTA: 4413) Nobox (TAATTAGT: 4415) POU2F1 (ATTTACATA: 1847) Rhox11 (TAAACACCA: 1859) Gata4 (AGATAAC: 4399) POU2F1 (TATTTTAAT: 3306)
Cluster 79	Location: LGUN_random_Scaffold2744 dna:scaffold scaffold:BglaB1:LGUN_random_Scaffold2744:1:83004:1	Coordinates: 67962-70899	Size [bp]: 2938	Hits (absolute): 240	Hits (normalized): 162.242414109568	Hits (normalized) per kb: 55.2225369816999	Normalized hits with 1T: 80.2%	Normalized hits with 10A: 0.1%	Normalized hits 23-35 nt: 100%	Normalized hits on the main strand(s): 100%	Predicted directionality: mono:plus	Binding sites: RHOXF1 (AGATTA: 2817) FOXO3_mmu (TGTTTACC: 2854) FOXP1 (TGTTTAC: 2854) Rhox11 (TGGTGTTTA: 2851)
Cluster 80	Location: LGUN_random_Scaffold1797 dna:scaffold scaffold:BglaB1:LGUN_random_Scaffold1797:1:79248:1	Coordinates: 24-4607	Size [bp]: 4584	Hits (absolute): 54	Hits (normalized): 10.4965392275492	Hits (normalized) per kb: 2.28984967387971	Normalized hits with 1T: 97.1%	Normalized hits with 10A: 18.2%	Normalized hits 23-35 nt: 100%	Normalized hits on the main strand(s): 100%	Predicted directionality: mono:plus	Binding sites: RHOXF1 (AGATCA: 743) RHOXF1 (AGATCA: 1260) RHOXF1 (AGATCA: 1288) RHOXF1 (AGATTA: 1499) RHOXF1 (AGCTCA: 1676) RHOXF1 (GGATCA: 1710) RHOXF1 (AGATTA: 1971) RHOXF1 (AGATTA: 1997) RHOXF1 (GGCTCA: 2126) RHOXF1 (GGCTTA: 2571) RHOXF1 (AGATCA: 4391) RHOXF1 (TAATCT: 1493) RHOXF1 (TAATCT: 1933) RHOXF1 (TAATCT: 1965) RHOXF1 (TAATCT: 1980) RHOXF1 (TGAGCT: 2601) RHOXF1 (TGATCC: 3620) RHOXF1 (TGA…
Cluster 81	Location: LGUN_random_Scaffold1797 dna:scaffold scaffold:BglaB1:LGUN_random_Scaffold1797:1:79248:1	Coordinates: 6158-14983	Size [bp]: 8826	Hits (absolute): 190	Hits (normalized): 32.9450029242406	Hits (normalized) per kb: 3.73104892037856	Normalized hits with 1T: 95.2%	Normalized hits with 10A: 20.2%	Normalized hits 23-35 nt: 100%	Normalized hits on the main strand(s): 99.8%	Predicted directionality: mono:plus	Binding sites: RHOXF1 (AGCTCA: 1955) RHOXF1 (AGCTCA: 2731) RHOXF1 (AGCTTA: 2995) RHOXF1 (AGATTA: 3295) RHOXF1 (GGCTTA: 7585) RHOXF1 (AGATTA: 7762) RHOXF1 (AGCTCA: 8743) RHOXF1 (TGATCT: 2675) RHOXF1 (TGAGCC: 3129) RHOXF1 (TGATCT: 5781) RHOXF1 (TGATCT: 7823) Lhx8 (TTAATTAA: 2067) Lhx8 (TTAATTAA: 3347) Lhx8 (TTAATTAG: 3699) Lhx8 (CTAATTAG: 3822) Lhx8 (CTAATTAA: 5135) Gata4 (GTTATCT: 1261) Gata4 (CTT…
Cluster 82	Location: LGUN_random_Scaffold1816 dna:scaffold scaffold:BglaB1:LGUN_random_Scaffold1816:1:75194:1	Coordinates: 59065-63959	Size [bp]: 4895	Hits (absolute): 255	Hits (normalized): 22.1814720586457	Hits (normalized) per kb: 4.52948334613925	Normalized hits with 1T: 87.8%	Normalized hits with 10A: 50.8%	Normalized hits 23-35 nt: 100%	Normalized hits on the main strand(s): 79.7%	Predicted directionality: mono:minus	Binding sites: RHOXF1 (AGCTTA: 1540) RHOXF1 (GGCTTA: 1553) RHOXF1 (TGATCT: 484) RHOXF1 (TGATCT: 701) RHOXF1 (TAATCC: 1073) RHOXF1 (TGATCT: 1328) RHOXF1 (TAATCT: 1388) RHOXF1 (TAAGCC: 4564) Lhx8 (CTAATTAA: 1349) Lhx8 (CTAATTAA: 2324) Gata4 (CTTATCT: 1542) SOX9 (AACAATGA: 350) FOXO3_mmu (TGTTTACA: 2464) Sox5 (ATTGTT: 2462) Sox5 (ATTGTT: 2472) FOXO3_mmu (TGAAAACA: 2924) FOXO3_hsa (TTGTTTAC: 2463) FO…
Cluster 83	Location: LGUN_random_Scaffold2246 dna:scaffold scaffold:BglaB1:LGUN_random_Scaffold2246:1:73061:1	Coordinates: 49062-56936	Size [bp]: 7875	Hits (absolute): 159	Hits (normalized): 12.7459192221448	Hits (normalized) per kb: 1.61695525216944	Normalized hits with 1T: 98.1%	Normalized hits with 10A: 22.5%	Normalized hits 23-35 nt: 100%	Normalized hits on the main strand(s): 98.7%	Predicted directionality: mono:minus	Binding sites: RHOXF1 (GGATCA: 347) RHOXF1 (GGATTA: 650) RHOXF1 (AGATTA: 1034) RHOXF1 (AGATCA: 1245) RHOXF1 (AGCTCA: 1399) RHOXF1 (AGCTTA: 5850) RHOXF1 (AGCTTA: 6063) RHOXF1 (TGAGCT: 139) RHOXF1 (TAAGCT: 399) RHOXF1 (TGATCC: 1093) RHOXF1 (TAATCT: 5729) FOXO3_mmu (GCTAAACA: 1209) Nobox (AGTAATTA: 985) Rhox11 (TATACAGCA: 6874) Sox5 (AACAAT: 933) Sox5 (AACAAT: 971) POU2F1 (TATGCTAAT: 584) POU5F1 (AT…
Cluster 84	Location: LGUN_random_Scaffold2104 dna:scaffold scaffold:BglaB1:LGUN_random_Scaffold2104:1:69461:1	Coordinates: 55247-56823	Size [bp]: 1577	Hits (absolute): 26	Hits (normalized): 20.3625886569786	Hits (normalized) per kb: 12.9105340165455	Normalized hits with 1T: 92.7%	Normalized hits with 10A: 7.6%	Normalized hits 23-35 nt: 100%	Normalized hits on the main strand(s): 100%	Predicted directionality: mono:minus	Binding sites: RFX4_1 (CATAGCAAC: 25) RHOXF1 (GGCTCA: 2) RHOXF1 (AGATTA: 123) RHOXF1 (AGCTTA: 502) RHOXF1 (AGATTA: 623) RHOXF1 (AGCTCA: 1132) RHOXF1 (GGATCA: 1289) RHOXF1 (AGCTCA: 1413) RHOXF1 (TAAGCT: 139) RHOXF1 (TAATCT: 222) RHOXF1 (TGATCT: 1332) FOXO3_mmu (GCAAAACA: 725)
Cluster 85	Location: LGUN_random_Scaffold3034 dna:scaffold scaffold:BglaB1:LGUN_random_Scaffold3034:1:68471:1	Coordinates: 33469-38944	Size [bp]: 5476	Hits (absolute): 70	Hits (normalized): 24.0064082063559	Hits (normalized) per kb: 4.38385694144076	Normalized hits with 1T: 90.4%	Normalized hits with 10A: 89.9%	Normalized hits 23-35 nt: 100%	Normalized hits on the main strand(s): 98%	Predicted directionality: bi:plus-minus (split between 37012 and 37110)	Binding sites: RHOXF1 (GGATTA: 2611) RHOXF1 (GGCTCA: 3203) RHOXF1 (AGCTTA: 3331) RHOXF1 (TAAGCC: 2219) RHOXF1 (TGAGCT: 3329) RHOXF1 (TAAGCT: 3719) POU5F1 (TTTGCAT: 3821) Sox5 (ATTGTT: 2280) FOXO3_mmu (TCTAAACA: 2551) Nobox (TAATTAGC: 3064) Sox5 (AACAAT: 2578) Sox5 (AACAAT: 3015)
Cluster 86	Location: LGUN_random_Scaffold1958 dna:scaffold scaffold:BglaB1:LGUN_random_Scaffold1958:1:68378:1	Coordinates: 23042-27985	Size [bp]: 4944	Hits (absolute): 190	Hits (normalized): 11.7856211972494	Hits (normalized) per kb: 2.38526007695803	Normalized hits with 1T: 88.5%	Normalized hits with 10A: 85.6%	Normalized hits 23-35 nt: 100%	Normalized hits on the main strand(s): 89.6%	Predicted directionality: bi:minus-plus (split between 23633 and 23635)	Binding sites: RHOXF1 (AGATCA: 789) RHOXF1 (AGCTTA: 4935) RHOXF1 (TAAGCT: 494) RHOXF1 (TGATCT: 1559) RHOXF1 (TAAGCT: 2133) POU5F1 (TTTGCAT: 2074) RFX4_2 (GTAACTAAG: 489) SOX9 (AACAATGG: 1075) FOXO3_mmu (TGTTTTCA: 24) FOXO3_mmu (TGTTTAGA: 1241) FOXO3_mmu (TGTTTTCA: 4116) Sox5 (ATTGTT: 388) Sox5 (ATTGTT: 775) Sox5 (ATTGTT: 899) Sox5 (ATTGTT: 1520) Sox5 (ATTGTT: 1994) Sox5 (ATTGTT: 3291) Sox5 (ATTGT…
Cluster 87	Location: LGUN_random_Scaffold2067 dna:scaffold scaffold:BglaB1:LGUN_random_Scaffold2067:1:64798:1	Coordinates: 52311-53968	Size [bp]: 1658	Hits (absolute): 225	Hits (normalized): 97.996891282118	Hits (normalized) per kb: 59.104233906939	Normalized hits with 1T: 92.2%	Normalized hits with 10A: 89.8%	Normalized hits 23-35 nt: 100%	Normalized hits on the main strand(s): 95.6%	Predicted directionality: bi:plus-minus (split between 53279 and 53340)	Binding sites: RHOXF1 (GGATTA: 1261) RHOXF1 (GGATTA: 1590) RHOXF1 (TAAGCC: 1053) Lhx8 (TTAATTAA: 1480)
Cluster 88	Location: LG52i_random_Scaffold2341 dna:scaffold scaffold:BglaB1:LG52i_random_Scaffold2341:1:63915:1	Coordinates: 37640-41096	Size [bp]: 3457	Hits (absolute): 165	Hits (normalized): 14.225040012086	Hits (normalized) per kb: 4.11269053269185	Normalized hits with 1T: 85.7%	Normalized hits with 10A: 56.9%	Normalized hits 23-35 nt: 100%	Normalized hits on the main strand(s): 94.1%	Predicted directionality: mono:minus	Binding sites: RHOXF1 (AGATTA: 3127) RHOXF1 (GGCTTA: 3332) RHOXF1 (AGCTTA: 3361) RHOXF1 (TGATCT: 71) RHOXF1 (TAATCT: 117) RHOXF1 (TAAGCT: 128) RHOXF1 (TGATCC: 567) RHOXF1 (TGATCT: 2595) RHOXF1 (TAAGCT: 2652) RHOXF1 (TGATCT: 2876) RHOXF1 (TAAGCT: 2958) RFX4_1 (GTTGCCATG: 716) FOXO1 (GCTGTTTTT: 2576) Sox5 (ATTGTT: 186) Sox5 (ATTGTT: 1316) Nobox (ACTAATTA: 3253) Rhox11 (TGCTGTTTT: 2575) Gata4 (AGATA…
Cluster 89	Location: LGUN_random_Scaffold1969 dna:scaffold scaffold:BglaB1:LGUN_random_Scaffold1969:1:63204:1	Coordinates: 40070-41202	Size [bp]: 1133	Hits (absolute): 26	Hits (normalized): 16.7236638759188	Hits (normalized) per kb: 14.7584828761677	Normalized hits with 1T: 99.7%	Normalized hits with 10A: 12%	Normalized hits 23-35 nt: 100%	Normalized hits on the main strand(s): 99.7%	Predicted directionality: mono:minus	Binding sites: Gata4 (GTTATCT: 54)
Cluster 90	Location: LGUN_random_Scaffold2260 dna:scaffold scaffold:BglaB1:LGUN_random_Scaffold2260:1:62224:1	Coordinates: 15033-31181	Size [bp]: 16149	Hits (absolute): 745	Hits (normalized): 135.008265937028	Hits (normalized) per kb: 8.36096426975815	Normalized hits with 1T: 93.1%	Normalized hits with 10A: 50.5%	Normalized hits 23-35 nt: 100%	Normalized hits on the main strand(s): 93%	Predicted directionality: mono:minus	Binding sites: RFX4_2 (CTTAGTTAC: 10368) RHOXF1 (AGATTA: 1462) RHOXF1 (AGATCA: 2035) RHOXF1 (AGATCA: 3183) RHOXF1 (AGATCA: 6290) RHOXF1 (AGCTCA: 6839) RHOXF1 (GGATTA: 8961) RHOXF1 (AGATCA: 9380) RHOXF1 (AGCTTA: 9721) RHOXF1 (GGATCA: 9829) RHOXF1 (AGCTTA: 9927) RHOXF1 (AGCTTA: 9948) RHOXF1 (AGATTA: 10003) RHOXF1 (AGCTTA: 10413) RHOXF1 (AGATTA: 10990) RHOXF1 (AGATCA: 11000) RHOXF1 (AGATCA: 11134) R…
Cluster 91	Location: LGUN_random_Scaffold1575 dna:scaffold scaffold:BglaB1:LGUN_random_Scaffold1575:1:61187:1	Coordinates: 38525-46892	Size [bp]: 8368	Hits (absolute): 112	Hits (normalized): 20.2454179865315	Hits (normalized) per kb: 2.42041127809215	Normalized hits with 1T: 94.1%	Normalized hits with 10A: 15.8%	Normalized hits 23-35 nt: 100%	Normalized hits on the main strand(s): 99.8%	Predicted directionality: mono:minus	Binding sites: RHOXF1 (GGCTTA: 762) RHOXF1 (GGCTTA: 1583) RHOXF1 (AGCTTA: 6726) RHOXF1 (GGCTCA: 7604) RHOXF1 (AGCTTA: 7658) RHOXF1 (TGAGCC: 617) RHOXF1 (TGAGCC: 1437) RHOXF1 (TGAGCC: 2411) RHOXF1 (TAATCT: 3031) RHOXF1 (TAAGCC: 6672) RHOXF1 (TAAGCC: 7296) POU5F1 (TTTGCAT: 2944) FOXO3_hsa (GTAAACAA: 2963) SOX9 (AACAATGG: 2829) SOX9 (AACAATAA: 7641) SOX9 (AACAATAA: 8143) FOXP1 (GTAAACA: 2963) Sox5 (…
Cluster 92	Location: LG4_random_Scaffold1939 dna:scaffold scaffold:BglaB1:LG4_random_Scaffold1939:1:60476:1	Coordinates: 49231-59776	Size [bp]: 10546	Hits (absolute): 408	Hits (normalized): 37.4080052278019	Hits (normalized) per kb: 3.54524971438394	Normalized hits with 1T: 91.7%	Normalized hits with 10A: 20.9%	Normalized hits 23-35 nt: 100%	Normalized hits on the main strand(s): 99.2%	Predicted directionality: mono:plus	Binding sites: RFX4_2 (CATAGTTAC: 10303) RHOXF1 (AGCTTA: 1232) RHOXF1 (AGCTCA: 2218) RHOXF1 (GGCTTA: 3997) RHOXF1 (GGCTCA: 7548) RHOXF1 (GGCTTA: 9251) RHOXF1 (AGCTTA: 9912) RHOXF1 (AGCTTA: 9950) RHOXF1 (TAAGCT: 1207) RHOXF1 (TAATCT: 1419) RHOXF1 (TAAGCC: 1660) RHOXF1 (TAATCC: 1782) RHOXF1 (TAAGCT: 2867) RHOXF1 (TAATCT: 8082) RHOXF1 (TAAGCT: 9910) RHOXF1 (TGAGCT: 10515) Lhx8 (TTAATTAG: 1722) Lhx8 …
Cluster 93	Location: LGUN_random_Scaffold1635 dna:scaffold scaffold:BglaB1:LGUN_random_Scaffold1635:1:59855:1	Coordinates: 26127-43885	Size [bp]: 17759	Hits (absolute): 1078	Hits (normalized): 252.40545569434	Hits (normalized) per kb: 14.2111284585078	Normalized hits with 1T: 89.1%	Normalized hits with 10A: 18.5%	Normalized hits 23-35 nt: 100%	Normalized hits on the main strand(s): 98.4%	Predicted directionality: bi:minus-plus (split between 43270 and 43275)	Binding sites: RFX4_1 (CATAGCAAC: 13409) RFX4_2 (CTTGGATAC: 5257) RHOXF1 (GGCTTA: 741) RHOXF1 (GGCTTA: 899) RHOXF1 (AGATCA: 1192) RHOXF1 (AGCTTA: 1827) RHOXF1 (AGCTTA: 1867) RHOXF1 (AGATCA: 2250) RHOXF1 (GGATCA: 3848) RHOXF1 (AGATTA: 4393) RHOXF1 (AGATTA: 5915) RHOXF1 (AGATTA: 6250) RHOXF1 (AGCTTA: 7633) RHOXF1 (AGCTTA: 7732) RHOXF1 (AGATTA: 7921) RHOXF1 (GGCTTA: 8090) RHOXF1 (AGATTA: 8169) RHOXF…
Cluster 94	Location: LG46i_random_Scaffold1829 dna:scaffold scaffold:BglaB1:LG46i_random_Scaffold1829:1:57824:1	Coordinates: 42605-49623	Size [bp]: 7019	Hits (absolute): 76	Hits (normalized): 13.8635614623473	Hits (normalized) per kb: 1.97348886367264	Normalized hits with 1T: 95.6%	Normalized hits with 10A: 0.4%	Normalized hits 23-35 nt: 100%	Normalized hits on the main strand(s): 100%	Predicted directionality: mono:plus	Binding sites: RFX4_2 (CATAGATAC: 6261) RHOXF1 (AGATCA: 128) RHOXF1 (AGATTA: 317) RHOXF1 (AGCTCA: 802) RHOXF1 (AGCTTA: 1912) RHOXF1 (AGCTTA: 1953) RHOXF1 (AGCTCA: 2371) RHOXF1 (GGCTCA: 2537) RHOXF1 (AGATCA: 2909) RHOXF1 (AGATTA: 2977) RHOXF1 (GGCTTA: 3475) RHOXF1 (GGATTA: 5222) RHOXF1 (GGCTTA: 5898) RHOXF1 (TAATCT: 625) RHOXF1 (TGATCT: 1906) RHOXF1 (TGATCT: 2591) RHOXF1 (TAATCT: 2893) RHOXF1 (TGA…
Cluster 95	Location: LGUN_random_Scaffold9279 dna:scaffold scaffold:BglaB1:LGUN_random_Scaffold9279:1:55948:1	Coordinates: 559-3641	Size [bp]: 3083	Hits (absolute): 180	Hits (normalized): 25.2915462805091	Hits (normalized) per kb: 8.20529466473563	Normalized hits with 1T: 85.9%	Normalized hits with 10A: 76.8%	Normalized hits 23-35 nt: 100%	Normalized hits on the main strand(s): 84.4%	Predicted directionality: bi:minus-plus (split between 2726 and 2732)	Binding sites: RFX4_1 (CATAGCAAC: 2900) RHOXF1 (AGCTTA: 303) RHOXF1 (AGATTA: 528) RHOXF1 (AGCTTA: 2447) RHOXF1 (GGCTTA: 2459) RHOXF1 (AGCTCA: 2630) RHOXF1 (GGCTTA: 2661) RHOXF1 (TGATCT: 2080) RHOXF1 (TGAGCT: 2445) RHOXF1 (TGAGCT: 2838) RHOXF1 (TAATCT: 2892) FOXP1 (GTAAACA: 2731) Sox5 (ATTGTT: 2050) FOXO3_mmu (TGAAAACA: 2555) Nobox (AGTAATTA: 2959) FOXO1 (AAAAACAAG: 2620) FOXO1 (GTAAACAGC: 2731) R…
Cluster 96	Location: LGUN_random_Scaffold9129 dna:scaffold scaffold:BglaB1:LGUN_random_Scaffold9129:1:55323:1	Coordinates: 1-2056	Size [bp]: 2056	Hits (absolute): 233	Hits (normalized): 20.3450728373658	Hits (normalized) per kb: 9.89757391933533	Normalized hits with 1T: 92.6%	Normalized hits with 10A: 66.6%	Normalized hits 23-35 nt: 100%	Normalized hits on the main strand(s): 81%	Predicted directionality: mono:minus	Binding sites: RHOXF1 (GGATCA: 415) RHOXF1 (TGAGCT: 5) RHOXF1 (TGAGCT: 188) RHOXF1 (TGAGCT: 263) RHOXF1 (TAAGCT: 570) RHOXF1 (TAAGCC: 600) Gata4 (CTTATCT: 466) POU5F1 (TTTGCAT: 1068) SOX9 (AACAATAG: 906) Sox5 (ATTGTT: 1763) Sox5 (ATTGTT: 1901) FOXO1 (AAAAACAGC: 170) Rhox11 (AAAACAGCA: 171) Gata4 (AGATAAG: 633) Sox5 (AACAAT: 355) Sox5 (AACAAT: 906) POU5F1 (ATGCAAA: 1262)
Cluster 97	Location: LGUN_random_Scaffold1931 dna:scaffold scaffold:BglaB1:LGUN_random_Scaffold1931:1:54868:1	Coordinates: 9235-11821	Size [bp]: 2587	Hits (absolute): 60	Hits (normalized): 66.9390297801588	Hits (normalized) per kb: 25.8763056348731	Normalized hits with 1T: 99.6%	Normalized hits with 10A: 2.4%	Normalized hits 23-35 nt: 100%	Normalized hits on the main strand(s): 100%	Predicted directionality: mono:plus	Binding sites: RHOXF1 (AGCTTA: 2328) RHOXF1 (AGCTCA: 2335) RHOXF1 (TGAGCT: 272) RHOXF1 (TAATCT: 784) RHOXF1 (TGATCT: 1665) Lhx8 (TTAATTAA: 975) Gata4 (GTTATCT: 181) FOXO3_mmu (TGTTTACA: 2466) Sox5 (ATTGTT: 773) FOXO3_hsa (ATGTTTAC: 2465) FOXP1 (TGTTTAC: 2466) Sox5 (AACAAT: 990)
Cluster 98	Location: LGUN_random_Scaffold1931 dna:scaffold scaffold:BglaB1:LGUN_random_Scaffold1931:1:54868:1	Coordinates: 24014-43008	Size [bp]: 18995	Hits (absolute): 237	Hits (normalized): 62.9933377520744	Hits (normalized) per kb: 3.31425610693116	Normalized hits with 1T: 97.6%	Normalized hits with 10A: 41%	Normalized hits 23-35 nt: 100%	Normalized hits on the main strand(s): 99.9%	Predicted directionality: mono:plus	Binding sites: RHOXF1 (GGCTCA: 1602) RHOXF1 (AGCTCA: 1616) RHOXF1 (AGATTA: 3892) RHOXF1 (AGATTA: 3910) RHOXF1 (AGCTCA: 7289) RHOXF1 (AGCTTA: 10104) RHOXF1 (AGATTA: 11343) RHOXF1 (AGATCA: 12065) RHOXF1 (AGCTCA: 12401) RHOXF1 (GGATCA: 12452) RHOXF1 (GGCTCA: 12470) RHOXF1 (AGCTTA: 13063) RHOXF1 (GGCTTA: 13923) RHOXF1 (AGATTA: 14573) RHOXF1 (AGATCA: 14975) RHOXF1 (GGATTA: 15089) RHOXF1 (GGCTCA: 16528…
Cluster 99	Location: LGUN_random_Scaffold3102 dna:scaffold scaffold:BglaB1:LGUN_random_Scaffold3102:1:54580:1	Coordinates: 22144-27678	Size [bp]: 5535	Hits (absolute): 90	Hits (normalized): 56.0153088328542	Hits (normalized) per kb: 10.1185243264641	Normalized hits with 1T: 0%	Normalized hits with 10A: 99.6%	Normalized hits 23-35 nt: 100%	Normalized hits on the main strand(s): 100%	Predicted directionality: mono:plus	Binding sites: RHOXF1 (AGCTTA: 1128) RHOXF1 (AGATCA: 1211) RHOXF1 (AGCTTA: 4009) RHOXF1 (TGATCC: 3129) RHOXF1 (TGAGCC: 3374) Lhx8 (TTAATTAA: 3979) SOX9 (AACAATAG: 1288) SOX9 (AACAATGA: 2422) FOXO3_mmu (TGTTTACA: 3292) Sox5 (ATTGTT: 2429) Nobox (AGCAATTA: 1413) Nobox (GCTAATTA: 1441) FOXP1 (TGTTTAC: 3292) Rhox11 (TGGTGTTTA: 1465) Sox5 (AACAAT: 1288) Sox5 (AACAAT: 1553) Sox5 (AACAAT: 2422) Sox5 (AA…
Cluster 100	Location: LGUN_random_Scaffold2333 dna:scaffold scaffold:BglaB1:LGUN_random_Scaffold2333:1:54461:1	Coordinates: 22085-34772	Size [bp]: 12688	Hits (absolute): 189	Hits (normalized): 37.404044944968	Hits (normalized) per kb: 2.94767929510392	Normalized hits with 1T: 98.6%	Normalized hits with 10A: 23.3%	Normalized hits 23-35 nt: 100%	Normalized hits on the main strand(s): 99.8%	Predicted directionality: mono:minus	Binding sites: RHOXF1 (GGCTTA: 1890) RHOXF1 (GGCTTA: 2216) RHOXF1 (AGATCA: 2332) RHOXF1 (GGCTTA: 3906) RHOXF1 (AGATCA: 4409) RHOXF1 (AGCTCA: 4483) RHOXF1 (AGATCA: 10023) RHOXF1 (AGATCA: 11179) RHOXF1 (AGATTA: 11877) RHOXF1 (TAAGCT: 1138) RHOXF1 (TAATCC: 4358) RHOXF1 (TGAGCT: 9147) Lhx8 (CTAATTAG: 3888) Lhx8 (CTAATTAA: 8104) POU5F1 (TTTGCAT: 16) POU5F1 (TTTGCAT: 5908) SOX9 (AACAATAA: 1168) SOX9 (A…
Cluster 101	Location: LGUN_random_Scaffold1919 dna:scaffold scaffold:BglaB1:LGUN_random_Scaffold1919:1:53620:1	Coordinates: 4176-10740	Size [bp]: 6565	Hits (absolute): 452	Hits (normalized): 226.026984208229	Hits (normalized) per kb: 34.4280907107879	Normalized hits with 1T: 83.8%	Normalized hits with 10A: 0.2%	Normalized hits 23-35 nt: 100%	Normalized hits on the main strand(s): 100%	Predicted directionality: mono:minus	Binding sites: RHOXF1 (AGCTTA: 3807) RHOXF1 (AGATTA: 5191) RHOXF1 (TGAGCT: 836) RHOXF1 (TGATCT: 5737) Lhx8 (CTAATTAG: 5542) Lhx8 (TTAATTAA: 5871) FOXP1 (GTAAACA: 2717) FOXP1 (GTAAACA: 5373) FOXO1 (CTTGTTTTT: 5778) FOXO3_mmu (TGTTTTGA: 3444) FOXO3_mmu (GGTAAACA: 2716) FOXO3_mmu (GCAAAACA: 3520) FOXO3_mmu (GGTAAACA: 5372) Nobox (TAATTAGT: 5543) Rhox11 (TAAACACCA: 5374) Sox5 (AACAAT: 5650)
Cluster 102	Location: LGUN_random_Scaffold2515 dna:scaffold scaffold:BglaB1:LGUN_random_Scaffold2515:1:50915:1	Coordinates: 738-9743	Size [bp]: 9006	Hits (absolute): 541	Hits (normalized): 208.455324050273	Hits (normalized) per kb: 23.1445551467359	Normalized hits with 1T: 85.9%	Normalized hits with 10A: 66.5%	Normalized hits 23-35 nt: 100%	Normalized hits on the main strand(s): 99.8%	Predicted directionality: mono:plus	Binding sites: RFX4_2 (CTTAGATAC: 5355) RHOXF1 (AGCTTA: 12) RHOXF1 (AGATCA: 297) RHOXF1 (AGCTCA: 649) RHOXF1 (GGATCA: 1582) RHOXF1 (GGATTA: 1880) RHOXF1 (GGATCA: 4707) RHOXF1 (GGATCA: 4940) RHOXF1 (AGCTCA: 6194) RHOXF1 (TAAGCT: 16) RHOXF1 (TAAGCT: 265) RHOXF1 (TAATCT: 326) RHOXF1 (TAAGCC: 1510) RHOXF1 (TAATCT: 1899) RHOXF1 (TGAGCT: 4987) RHOXF1 (TGATCT: 5764) RHOXF1 (TAATCT: 7763) RHOXF1 (TAATCC:…
Cluster 103	Location: LGUN_random_Scaffold2727 dna:scaffold scaffold:BglaB1:LGUN_random_Scaffold2727:1:50887:1	Coordinates: 28156-39013	Size [bp]: 10858	Hits (absolute): 175	Hits (normalized): 333.028088298778	Hits (normalized) per kb: 30.6719337895993	Normalized hits with 1T: 87.4%	Normalized hits with 10A: 79.9%	Normalized hits 23-35 nt: 100%	Normalized hits on the main strand(s): 100%	Predicted directionality: mono:plus	Binding sites: RFX4_1 (CATAGCAAC: 2097) RHOXF1 (AGATCA: 85) RHOXF1 (GGATCA: 209) RHOXF1 (AGCTTA: 319) RHOXF1 (AGATTA: 408) RHOXF1 (AGCTCA: 630) RHOXF1 (AGATTA: 871) RHOXF1 (AGATCA: 1066) RHOXF1 (AGCTTA: 1887) RHOXF1 (AGCTCA: 3240) RHOXF1 (GGATTA: 3310) RHOXF1 (AGCTTA: 4038) RHOXF1 (AGATTA: 4520) RHOXF1 (AGCTCA: 5597) RHOXF1 (AGATTA: 6650) RHOXF1 (AGATCA: 8191) RHOXF1 (AGATCA: 8226) RHOXF1 (AGCTTA…
Cluster 104	Location: LGUN_random_Scaffold4889 dna:scaffold scaffold:BglaB1:LGUN_random_Scaffold4889:1:50866:1	Coordinates: 12459-16795	Size [bp]: 4337	Hits (absolute): 230	Hits (normalized): 12.1990333310582	Hits (normalized) per kb: 2.81209609072947	Normalized hits with 1T: 85.8%	Normalized hits with 10A: 38%	Normalized hits 23-35 nt: 100%	Normalized hits on the main strand(s): 92.8%	Predicted directionality: mono:minus	Binding sites: RHOXF1 (GGATCA: 680) RHOXF1 (GGATCA: 1780) RHOXF1 (AGATTA: 2002) RHOXF1 (AGATTA: 2064) RHOXF1 (AGCTCA: 3828) RHOXF1 (TGAGCT: 720) RHOXF1 (TAAGCT: 753) RHOXF1 (TGAGCT: 3348) RHOXF1 (TAAGCC: 3538) FOXO1 (CTTGTTTAC: 2224) FOXO3_mmu (TGTTTACC: 2226) FOXO3_mmu (TGTTTACA: 3329) FOXO3_hsa (TTGTTTAC: 2225) FOXO3_hsa (ATGTTTAC: 3328) FOXP1 (TGTTTAC: 2226) FOXP1 (TGTTTAC: 3329) Rhox11 (TTAAC…
Cluster 105	Location: LGUN_random_Scaffold2641 dna:scaffold scaffold:BglaB1:LGUN_random_Scaffold2641:1:50486:1	Coordinates: 591-5659	Size [bp]: 5069	Hits (absolute): 74	Hits (normalized): 14.701735348961	Hits (normalized) per kb: 2.90248489364577	Normalized hits with 1T: 98.3%	Normalized hits with 10A: 45.4%	Normalized hits 23-35 nt: 100%	Normalized hits on the main strand(s): 96.9%	Predicted directionality: mono:plus	Binding sites: RHOXF1 (AGATTA: 44) RHOXF1 (AGATCA: 3006) RHOXF1 (TGAGCT: 699) RHOXF1 (TGAGCT: 1408) RHOXF1 (TAAGCC: 1999) RHOXF1 (TGATCT: 2289) RHOXF1 (TGATCT: 2969) RHOXF1 (TGATCT: 4203) Lhx8 (CTAATTAA: 404) Lhx8 (CTAATTAA: 3433) POU5F1 (TTTGCAT: 536) FOXO3_hsa (GTAAACAA: 2340) FOXP1 (GTAAACA: 2340) FOXO1 (GCTGTTTAT: 1380) FOXO3_mmu (TGTTTACC: 1607) Sox5 (ATTGTT: 2047) FOXO3_mmu (TGTAAACA: 2339)…
Cluster 106	Location: LGUN_random_Scaffold2641 dna:scaffold scaffold:BglaB1:LGUN_random_Scaffold2641:1:50486:1	Coordinates: 9095-21974	Size [bp]: 12880	Hits (absolute): 286	Hits (normalized): 79.8891881562307	Hits (normalized) per kb: 6.20167620009088	Normalized hits with 1T: 97.3%	Normalized hits with 10A: 46.2%	Normalized hits 23-35 nt: 100%	Normalized hits on the main strand(s): 98.7%	Predicted directionality: bi:minus-plus (split between 12304 and 12310)	Binding sites: RFX4_1 (CATAGCAAC: 3175) RHOXF1 (AGATTA: 189) RHOXF1 (AGCTCA: 1985) RHOXF1 (AGCTTA: 3632) RHOXF1 (AGATCA: 6183) RHOXF1 (GGCTTA: 6468) RHOXF1 (GGCTCA: 6725) RHOXF1 (AGCTTA: 6947) RHOXF1 (GGCTTA: 7288) RHOXF1 (AGCTTA: 8972) RHOXF1 (GGCTCA: 9120) RHOXF1 (AGCTTA: 9338) RHOXF1 (AGATTA: 10467) RHOXF1 (GGCTTA: 10538) RHOXF1 (AGCTTA: 10974) RHOXF1 (TAATCC: 2959) RHOXF1 (TGAGCC: 3148) RHOXF…
Cluster 107	Location: LGUN_random_Scaffold2641 dna:scaffold scaffold:BglaB1:LGUN_random_Scaffold2641:1:50486:1	Coordinates: 26363-31670	Size [bp]: 5308	Hits (absolute): 80	Hits (normalized): 17.5841533488727	Hits (normalized) per kb: 3.31425610693116	Normalized hits with 1T: 99.1%	Normalized hits with 10A: 85.4%	Normalized hits 23-35 nt: 100%	Normalized hits on the main strand(s): 100%	Predicted directionality: mono:plus	Binding sites: RHOXF1 (GGCTTA: 1593) RHOXF1 (GGATCA: 2255) RHOXF1 (AGATTA: 2614) RHOXF1 (AGCTTA: 3070) RHOXF1 (TAAGCC: 201) RHOXF1 (TAATCC: 2231) RHOXF1 (TAAGCT: 2583) RHOXF1 (TGAGCT: 2921) FOXO3_mmu (TGTTTACA: 123) Sox5 (ATTGTT: 1338) FIGLA (TCCACGTGGA: 2248) FOXP1 (TGTTTAC: 123) Rhox11 (TTTACACCA: 125) Sox5 (AACAAT: 1581)
Cluster 108	Location: LGUN_random_Scaffold2641 dna:scaffold scaffold:BglaB1:LGUN_random_Scaffold2641:1:50486:1	Coordinates: 34944-47911	Size [bp]: 12968	Hits (absolute): 317	Hits (normalized): 66.2056685725349	Hits (normalized) per kb: 5.10696736477119	Normalized hits with 1T: 98.6%	Normalized hits with 10A: 16.3%	Normalized hits 23-35 nt: 100%	Normalized hits on the main strand(s): 99.8%	Predicted directionality: mono:plus	Binding sites: RHOXF1 (AGATTA: 818) RHOXF1 (GGATCA: 963) RHOXF1 (AGCTTA: 1503) RHOXF1 (AGCTTA: 2966) RHOXF1 (AGATCA: 6172) RHOXF1 (AGATTA: 6208) RHOXF1 (AGCTCA: 9049) RHOXF1 (AGCTCA: 9376) RHOXF1 (AGCTCA: 9735) RHOXF1 (AGATTA: 10739) RHOXF1 (AGATTA: 10839) RHOXF1 (AGATTA: 11803) RHOXF1 (TGAGCT: 268) RHOXF1 (TGATCC: 432) RHOXF1 (TAAGCT: 605) RHOXF1 (TAATCT: 764) RHOXF1 (TAAGCT: 880) RHOXF1 (TAAGCT…
Cluster 109	Location: LGUN_random_Scaffold3998 dna:scaffold scaffold:BglaB1:LGUN_random_Scaffold3998:1:49685:1	Coordinates: 32004-38608	Size [bp]: 6605	Hits (absolute): 282	Hits (normalized): 14.0146327183574	Hits (normalized) per kb: 2.12413686853315	Normalized hits with 1T: 67%	Normalized hits with 10A: 60.4%	Normalized hits 23-35 nt: 100%	Normalized hits on the main strand(s): 88.2%	Predicted directionality: bi:minus-plus (split between 35182 and 35193)	Binding sites: Sox5 (ATTGTT: 505) SOX9 (CTATTGTT: 503) Sox5 (AACAAT: 52)
Cluster 110	Location: LG78i_random_Scaffold3324 dna:scaffold scaffold:BglaB1:LG78i_random_Scaffold3324:1:49401:1	Coordinates: 29509-32868	Size [bp]: 3360	Hits (absolute): 27	Hits (normalized): 12.5079880336955	Hits (normalized) per kb: 3.72100572005453	Normalized hits with 1T: 87.5%	Normalized hits with 10A: 87.5%	Normalized hits 23-35 nt: 100%	Normalized hits on the main strand(s): 100%	Predicted directionality: bi:plus-minus (split between 31050 and 31166)	Binding sites: RHOXF1 (AGCTCA: 1727) FOXO3_mmu (TGTTTAGC: 1807)
Cluster 111	Location: LGUN_random_Scaffold3001 dna:scaffold scaffold:BglaB1:LGUN_random_Scaffold3001:1:45704:1	Coordinates: 40312-45231	Size [bp]: 4920	Hits (absolute): 144	Hits (normalized): 24.3413280672869	Hits (normalized) per kb: 4.94627615958665	Normalized hits with 1T: 98.7%	Normalized hits with 10A: 43.6%	Normalized hits 23-35 nt: 100%	Normalized hits on the main strand(s): 85.3%	Predicted directionality: bi:plus-minus (split between 44559 and 44617)	Binding sites: RHOXF1 (AGCTTA: 1849) RHOXF1 (GGCTTA: 2124) RHOXF1 (GGATCA: 2909) RHOXF1 (TGAGCT: 1847) RHOXF1 (TAATCT: 2035) RHOXF1 (TAATCT: 2663) RHOXF1 (TAAGCC: 2766) RHOXF1 (TGATCT: 3068) RHOXF1 (TAAGCC: 3534) RHOXF1 (TAAGCC: 3594) RHOXF1 (TGAGCC: 3765) RHOXF1 (TAATCT: 3862) RHOXF1 (TAATCT: 3960) RHOXF1 (TAAGCT: 4048) RHOXF1 (TAAGCT: 4193) Gata4 (GTTATCT: 4005) FOXO3_hsa (GTAAACAA: 1133) SOX9 …
Cluster 112	Location: LGUN_random_Scaffold2729 dna:scaffold scaffold:BglaB1:LGUN_random_Scaffold2729:1:45660:1	Coordinates: 5076-13763	Size [bp]: 8688	Hits (absolute): 150	Hits (normalized): 50.7426995521383	Hits (normalized) per kb: 5.84012098842566	Normalized hits with 1T: 99.3%	Normalized hits with 10A: 19.9%	Normalized hits 23-35 nt: 100%	Normalized hits on the main strand(s): 100%	Predicted directionality: mono:minus	Binding sites: RHOXF1 (AGATCA: 343) RHOXF1 (AGATTA: 452) RHOXF1 (AGCTTA: 2232) RHOXF1 (AGATCA: 2508) RHOXF1 (GGCTTA: 2856) RHOXF1 (GGATCA: 3087) RHOXF1 (AGCTTA: 3991) RHOXF1 (AGCTTA: 5337) RHOXF1 (GGCTTA: 7923) RHOXF1 (TAAGCC: 896) RHOXF1 (TAATCT: 1204) RHOXF1 (TGAGCT: 1210) RHOXF1 (TAAGCT: 2230) RHOXF1 (TAAGCC: 2657) RHOXF1 (TAATCT: 3552) RHOXF1 (TAAGCT: 3989) RHOXF1 (TAAGCC: 4416) RHOXF1 (TAATC…
Cluster 113	Location: LGUN_random_Scaffold3007 dna:scaffold scaffold:BglaB1:LGUN_random_Scaffold3007:1:43157:1	Coordinates: 27526-28888	Size [bp]: 1363	Hits (absolute): 431	Hits (normalized): 225.956030612728	Hits (normalized) per kb: 165.778086148664	Normalized hits with 1T: 83.9%	Normalized hits with 10A: 0.2%	Normalized hits 23-35 nt: 100%	Normalized hits on the main strand(s): 100%	Predicted directionality: mono:plus	Binding sites: RHOXF1 (GGCTCA: 247) RHOXF1 (AGATTA: 386) RHOXF1 (GGCTTA: 980) RHOXF1 (TAAGCC: 265) RHOXF1 (TAAGCT: 1140) SOX9 (AACAATAG: 454) FOXO3_mmu (TGTTTACA: 576) FOXP1 (TGTTTAC: 576) Rhox11 (TATACACCA: 1052) Rhox11 (AATACAGCA: 1103) Gata4 (AGATAAG: 1232) Sox5 (AACAAT: 454)
Cluster 114	Location: LGUN_random_Scaffold6923 dna:scaffold scaffold:BglaB1:LGUN_random_Scaffold6923:1:42171:1	Coordinates: 7104-23887	Size [bp]: 16784	Hits (absolute): 665	Hits (normalized): 127.211424912914	Hits (normalized) per kb: 7.57759464448351	Normalized hits with 1T: 91.4%	Normalized hits with 10A: 42.5%	Normalized hits 23-35 nt: 100%	Normalized hits on the main strand(s): 86.7%	Predicted directionality: mono:plus	Binding sites: RFX4_1 (CTTAGCAAC: 4550) RHOXF1 (GGCTTA: 1050) RHOXF1 (GGCTCA: 1059) RHOXF1 (AGATTA: 1571) RHOXF1 (AGATTA: 1698) RHOXF1 (AGATCA: 1706) RHOXF1 (AGATTA: 2661) RHOXF1 (GGATTA: 2935) RHOXF1 (GGATTA: 3532) RHOXF1 (AGATTA: 4359) RHOXF1 (GGATCA: 6527) RHOXF1 (GGATTA: 6704) RHOXF1 (GGCTTA: 8542) RHOXF1 (AGCTCA: 8762) RHOXF1 (AGCTTA: 8864) RHOXF1 (GGATCA: 9311) RHOXF1 (AGCTTA: 12562) RHOXF1…
Cluster 115	Location: LGUN_random_Scaffold6923 dna:scaffold scaffold:BglaB1:LGUN_random_Scaffold6923:1:42171:1	Coordinates: 27271-35176	Size [bp]: 7906	Hits (absolute): 129	Hits (normalized): 15.7114321736522	Hits (normalized) per kb: 1.9885536641587	Normalized hits with 1T: 96%	Normalized hits with 10A: 44.2%	Normalized hits 23-35 nt: 100%	Normalized hits on the main strand(s): 98.2%	Predicted directionality: mono:plus	Binding sites: RHOXF1 (GGATCA: 2917) RHOXF1 (AGATTA: 3233) RHOXF1 (AGATCA: 3780) RHOXF1 (GGATCA: 4466) RHOXF1 (AGATCA: 5242) RHOXF1 (GGATCA: 6417) RHOXF1 (AGATTA: 6424) RHOXF1 (TGAGCC: 213) RHOXF1 (TGATCC: 2278) RHOXF1 (TGATCC: 3005) RHOXF1 (TAAGCC: 3097) RHOXF1 (TAAGCC: 3150) RHOXF1 (TGATCT: 3735) RHOXF1 (TGATCC: 3813) RHOXF1 (TGATCT: 4314) RHOXF1 (TGATCC: 4320) RHOXF1 (TGATCC: 5025) RHOXF1 (TGA…
Cluster 116	Location: LGUN_random_Scaffold3996 dna:scaffold scaffold:BglaB1:LGUN_random_Scaffold3996:1:41949:1	Coordinates: 14088-15463	Size [bp]: 1376	Hits (absolute): 309	Hits (normalized): 216.564440259493	Hits (normalized) per kb: 157.386992277934	Normalized hits with 1T: 87.5%	Normalized hits with 10A: 0.2%	Normalized hits 23-35 nt: 100%	Normalized hits on the main strand(s): 99.9%	Predicted directionality: mono:minus	Binding sites: RHOXF1 (AGCTTA: 1037) RHOXF1 (TAAGCC: 240) RHOXF1 (TAAGCT: 918) RHOXF1 (TGATCT: 966) Gata4 (GTTATCT: 570) FOXO3_mmu (TGTTTTCC: 104) Sox5 (ATTGTT: 92) Sox5 (ATTGTT: 567) FOXO3_hsa (TTGTTTAC: 93) FOXP1 (TGTTTAC: 94)
Cluster 117	Location: LGUN_random_Scaffold2651 dna:scaffold scaffold:BglaB1:LGUN_random_Scaffold2651:1:40232:1	Coordinates: 23071-28630	Size [bp]: 5560	Hits (absolute): 298	Hits (normalized): 60.7379278263152	Hits (normalized) per kb: 10.9219803523868	Normalized hits with 1T: 95%	Normalized hits with 10A: 25.3%	Normalized hits 23-35 nt: 100%	Normalized hits on the main strand(s): 96.8%	Predicted directionality: mono:minus	Binding sites: RHOXF1 (AGATTA: 966) RHOXF1 (AGCTTA: 1800) RHOXF1 (AGATCA: 3661) RHOXF1 (GGCTTA: 4456) RHOXF1 (AGCTCA: 4493) RHOXF1 (AGCTTA: 4551) RHOXF1 (GGATCA: 4916) RHOXF1 (AGATCA: 5154) RHOXF1 (AGCTCA: 5242) RHOXF1 (TAATCT: 1161) RHOXF1 (TAATCT: 1507) RHOXF1 (TGATCT: 2883) RHOXF1 (TAATCT: 3649) RHOXF1 (TGATCC: 4343) RHOXF1 (TGAGCC: 4732) Lhx8 (CTAATTAA: 1241) POU5F1 (TTTGCAT: 3011) SOX9 (AACA…
Cluster 118	Location: LG4_random_Scaffold2867 dna:scaffold scaffold:BglaB1:LG4_random_Scaffold2867:1:39183:1	Coordinates: 571-4275	Size [bp]: 3705	Hits (absolute): 309	Hits (normalized): 171.115849659062	Hits (normalized) per kb: 46.1836566900695	Normalized hits with 1T: 77.1%	Normalized hits with 10A: 0.2%	Normalized hits 23-35 nt: 100%	Normalized hits on the main strand(s): 100%	Predicted directionality: mono:plus	Binding sites: RHOXF1 (AGCTCA: 502) RHOXF1 (GGATCA: 2013) RHOXF1 (AGATTA: 3549) RHOXF1 (TAATCC: 332) RHOXF1 (TAAGCT: 1850) SOX9 (AACAATAA: 1087) SOX9 (AACAATAG: 1898) Sox5 (ATTGTT: 2967) Rhox11 (TGCTGTTTT: 2733) Sox5 (AACAAT: 1087) Sox5 (AACAAT: 1898) Sox5 (AACAAT: 2246)
Cluster 119	Location: LGUN_random_Scaffold3108 dna:scaffold scaffold:BglaB1:LGUN_random_Scaffold3108:1:38431:1	Coordinates: 15318-22886	Size [bp]: 7569	Hits (absolute): 211	Hits (normalized): 27.8957848072191	Hits (normalized) per kb: 3.68585451892041	Normalized hits with 1T: 81.3%	Normalized hits with 10A: 32.4%	Normalized hits 23-35 nt: 100%	Normalized hits on the main strand(s): 92.9%	Predicted directionality: mono:plus	Binding sites: RFX4_1 (CATAGCAAC: 4316) RFX4_1 (CATAGCAAC: 4846) RHOXF1 (GGATTA: 96) RHOXF1 (GGCTCA: 188) RHOXF1 (GGATCA: 723) RHOXF1 (AGCTTA: 3463) RHOXF1 (GGATTA: 3620) RHOXF1 (AGCTTA: 3861) RHOXF1 (AGATCA: 4046) RHOXF1 (AGCTCA: 4066) RHOXF1 (AGCTTA: 4704) RHOXF1 (AGATCA: 5215) RHOXF1 (AGATTA: 5362) RHOXF1 (TGATCT: 353) RHOXF1 (TGATCT: 417) RHOXF1 (TGAGCC: 1100) RHOXF1 (TGATCT: 1509) RHOXF1 (TG…
Cluster 120	Location: LG17_random_Scaffold4328 dna:scaffold scaffold:BglaB1:LG17_random_Scaffold4328:1:36234:1	Coordinates: 5503-10002	Size [bp]: 4500	Hits (absolute): 63	Hits (normalized): 11.049032939019	Hits (normalized) per kb: 2.45556247922627	Normalized hits with 1T: 4.5%	Normalized hits with 10A: 87.7%	Normalized hits 23-35 nt: 100%	Normalized hits on the main strand(s): 100%	Predicted directionality: mono:minus	Binding sites: RHOXF1 (AGCTCA: 1674) RHOXF1 (AGCTTA: 1923) RHOXF1 (AGATTA: 2744) RHOXF1 (GGCTCA: 2754) RHOXF1 (AGATCA: 2982) RHOXF1 (GGCTTA: 3611) RHOXF1 (TAATCC: 1496) RHOXF1 (TGATCT: 1638) RHOXF1 (TGATCT: 2791) RHOXF1 (TGAGCT: 3356) RHOXF1 (TAAGCT: 3372) RHOXF1 (TAAGCT: 3823) Lhx8 (TTAATTAA: 383) Lhx8 (TTAATTAG: 433) POU5F1 (TTTGCAT: 574) FOXO3_hsa (GTAAACAA: 2822) FOXP1 (GTAAACA: 2822) FOXO1 (…
Cluster 121	Location: LGUN_random_Scaffold4047 dna:scaffold scaffold:BglaB1:LGUN_random_Scaffold4047:1:35901:1	Coordinates: 26814-30546	Size [bp]: 3733	Hits (absolute): 132	Hits (normalized): 12.0041462494277	Hits (normalized) per kb: 3.21382410369082	Normalized hits with 1T: 87.6%	Normalized hits with 10A: 29.8%	Normalized hits 23-35 nt: 100%	Normalized hits on the main strand(s): 97.1%	Predicted directionality: mono:plus	Binding sites: RHOXF1 (AGCTCA: 108) RHOXF1 (AGCTTA: 856) RHOXF1 (AGATCA: 2441) RHOXF1 (TAAGCC: 82) RHOXF1 (TAAGCT: 106) RHOXF1 (TAAGCC: 2429) SOX9 (AACAATAA: 3267) FOXO1 (GTTGTTTAC: 434) Sox5 (ATTGTT: 1056) SOX9 (TTATTGTT: 1054) FOXO3_hsa (TTGTTTAC: 435) FOXP1 (TGTTTAC: 436) Sox5 (AACAAT: 3267) Sox5 (AACAAT: 3278)
Cluster 122	Location: LGUN_random_Scaffold3278 dna:scaffold scaffold:BglaB1:LGUN_random_Scaffold3278:1:35553:1	Coordinates: 4-4327	Size [bp]: 4324	Hits (absolute): 143	Hits (normalized): 14.4087373488637	Hits (normalized) per kb: 3.33434250757923	Normalized hits with 1T: 94.5%	Normalized hits with 10A: 16.3%	Normalized hits 23-35 nt: 100%	Normalized hits on the main strand(s): 99.2%	Predicted directionality: mono:minus	Binding sites: RHOXF1 (GGATTA: 708) RHOXF1 (AGCTTA: 1129) RHOXF1 (GGATTA: 2128) RHOXF1 (AGCTCA: 2411) RHOXF1 (TGAGCC: 762) RHOXF1 (TGATCT: 850) RHOXF1 (TAAGCT: 862) RHOXF1 (TGAGCT: 1127) RHOXF1 (TAATCC: 1974) SOX9 (AACAATGA: 695) FOXP1 (GTAAACA: 1958) FOXO3_mmu (TGTTTTCA: 3836) Sox5 (ATTGTT: 2275) FOXO3_mmu (TGAAAACA: 1237) FOXO3_mmu (TGTAAACA: 1957) Gata4 (AGATAAC: 597) Sox5 (AACAAT: 695)
Cluster 123	Location: LGUN_random_Scaffold4893 dna:scaffold scaffold:BglaB1:LGUN_random_Scaffold4893:1:34932:1	Coordinates: 30421-32814	Size [bp]: 2394	Hits (absolute): 78	Hits (normalized): 12.1139996295559	Hits (normalized) per kb: 5.06177296331304	Normalized hits with 1T: 87.1%	Normalized hits with 10A: 8.2%	Normalized hits 23-35 nt: 100%	Normalized hits on the main strand(s): 96.6%	Predicted directionality: mono:plus	Binding sites: RHOXF1 (AGCTTA: 564) RHOXF1 (AGCTCA: 701) RHOXF1 (AGCTTA: 761) RHOXF1 (TAAGCT: 699) RHOXF1 (TAAGCC: 783) POU5F1 (TTTGCAT: 5) FOXO3_mmu (TGTTTTCA: 343) Sox5 (ATTGTT: 341)
Cluster 124	Location: LGUN_random_Scaffold3500 dna:scaffold scaffold:BglaB1:LGUN_random_Scaffold3500:1:33416:1	Coordinates: 24004-32895	Size [bp]: 8892	Hits (absolute): 480	Hits (normalized): 58.9400485981987	Hits (normalized) per kb: 6.62851221386232	Normalized hits with 1T: 97.3%	Normalized hits with 10A: 7%	Normalized hits 23-35 nt: 100%	Normalized hits on the main strand(s): 92.2%	Predicted directionality: bi:plus-minus (split between 28038 and 28061)	Binding sites: RHOXF1 (GGATCA: 1539) RHOXF1 (GGCTCA: 6026) RHOXF1 (GGATCA: 7090) RHOXF1 (GGATCA: 8830) RHOXF1 (TGAGCC: 1508) RHOXF1 (TGATCT: 3194) RHOXF1 (TGATCT: 3225) RHOXF1 (TGAGCC: 3320) RHOXF1 (TGATCT: 5834) RHOXF1 (TGAGCT: 6700) RHOXF1 (TGAGCT: 7117) RHOXF1 (TAATCT: 8046) RHOXF1 (TAAGCT: 8764) Lhx8 (TTAATTAA: 6062) Gata4 (GTTATCT: 2001) Gata4 (CTTATCT: 6718) SOX9 (AACAATAA: 3117) FOXO1 (CCT…
Cluster 125	Location: LGUN_random_Scaffold3195 dna:scaffold scaffold:BglaB1:LGUN_random_Scaffold3195:1:33176:1	Coordinates: 20120-33113	Size [bp]: 12994	Hits (absolute): 550	Hits (normalized): 114.062849113418	Hits (normalized) per kb: 8.77775708320556	Normalized hits with 1T: 85.8%	Normalized hits with 10A: 15.9%	Normalized hits 23-35 nt: 100%	Normalized hits on the main strand(s): 90.9%	Predicted directionality: mono:minus	Binding sites: RHOXF1 (AGCTCA: 296) RHOXF1 (AGCTTA: 1509) RHOXF1 (AGCTTA: 2492) RHOXF1 (GGATTA: 6157) RHOXF1 (AGATCA: 6565) RHOXF1 (GGCTCA: 7429) RHOXF1 (GGATTA: 7789) RHOXF1 (AGCTTA: 8129) RHOXF1 (AGCTTA: 9951) RHOXF1 (GGATCA: 11456) RHOXF1 (GGATCA: 12458) RHOXF1 (TAATCT: 1513) RHOXF1 (TGATCT: 1779) RHOXF1 (TAATCT: 1889) RHOXF1 (TGATCC: 2309) RHOXF1 (TAATCT: 5341) RHOXF1 (TGAGCT: 6142) RHOXF1 (T…
Cluster 126	Location: LG17_random_Scaffold5673 dna:scaffold scaffold:BglaB1:LG17_random_Scaffold5673:1:33171:1	Coordinates: 24034-32635	Size [bp]: 8602	Hits (absolute): 199	Hits (normalized): 65.3021788617739	Hits (normalized) per kb: 7.59265944496956	Normalized hits with 1T: 96.9%	Normalized hits with 10A: 26.5%	Normalized hits 23-35 nt: 100%	Normalized hits on the main strand(s): 99.4%	Predicted directionality: mono:plus	Binding sites: RHOXF1 (AGCTTA: 709) RHOXF1 (GGCTCA: 1440) RHOXF1 (GGATTA: 3492) RHOXF1 (AGATCA: 5648) RHOXF1 (GGATCA: 6062) RHOXF1 (GGATTA: 7541) RHOXF1 (AGCTCA: 7725) RHOXF1 (AGCTTA: 8369) RHOXF1 (TAATCC: 734) RHOXF1 (TAATCT: 1906) RHOXF1 (TGATCC: 3120) RHOXF1 (TAAGCT: 5139) RHOXF1 (TGAGCT: 5405) RHOXF1 (TAATCT: 5461) RHOXF1 (TAATCT: 6105) RHOXF1 (TAAGCT: 6208) RHOXF1 (TGAGCT: 8239) Gata4 (GTTAT…
Cluster 127	Location: LGUN_random_Scaffold7780 dna:scaffold scaffold:BglaB1:LGUN_random_Scaffold7780:1:32993:1	Coordinates: 10125-11737	Size [bp]: 1613	Hits (absolute): 355	Hits (normalized): 72.0900919259147	Hits (normalized) per kb: 44.6922414419505	Normalized hits with 1T: 69.5%	Normalized hits with 10A: 51.8%	Normalized hits 23-35 nt: 100%	Normalized hits on the main strand(s): 95.6%	Predicted directionality: bi:minus-plus (split between 10459 and 10467)	Binding sites: RFX4_1 (CATAGCAAC: 1563) RHOXF1 (TGATCT: 264) RHOXF1 (TGATCT: 555) Nobox (AGTAATTA: 993) FOXO3_hsa (TTGTTTAC: 1015) FOXP1 (TGTTTAC: 1016) POU2F1 (ATTTACATA: 220) Sox5 (AACAAT: 1312) POU5F1 (ATGCAAA: 140)
Cluster 128	Location: LGUN_random_Scaffold3896 dna:scaffold scaffold:BglaB1:LGUN_random_Scaffold3896:1:32069:1	Coordinates: 4-1752	Size [bp]: 1749	Hits (absolute): 220	Hits (normalized): 10.4635489709744	Hits (normalized) per kb: 5.98072579296214	Normalized hits with 1T: 78.4%	Normalized hits with 10A: 58.5%	Normalized hits 23-35 nt: 100%	Normalized hits on the main strand(s): 75.7%	Predicted directionality: mono:minus	Binding sites: RFX4_1 (CATAGCAAC: 1374) RHOXF1 (GGCTCA: 310) RHOXF1 (AGCTCA: 323) RHOXF1 (AGATCA: 334) RHOXF1 (AGATCA: 391) RHOXF1 (TGAGCT: 321) Lhx8 (TTAATTAA: 864) FOXO1 (CTTGTTTAT: 42) FOXO3_mmu (TGTTTTGA: 163) Rhox11 (TGCTGTTTT: 622) Sox5 (AACAAT: 170)
Cluster 129	Location: LGUN_random_Scaffold6153 dna:scaffold scaffold:BglaB1:LGUN_random_Scaffold6153:1:30781:1	Coordinates: 17618-20520	Size [bp]: 2903	Hits (absolute): 37	Hits (normalized): 19.4874388702976	Hits (normalized) per kb: 6.71387941661661	Normalized hits with 1T: 96.4%	Normalized hits with 10A: 96.5%	Normalized hits 23-35 nt: 100%	Normalized hits on the main strand(s): 100%	Predicted directionality: mono:minus	Binding sites: RHOXF1 (GGATTA: 335) RHOXF1 (TAATCT: 2588) RHOXF1 (TAATCT: 2750) Sox5 (ATTGTT: 384) SOX9 (TCATTGTT: 382)
Cluster 130	Location: LGUN_random_Scaffold10920 dna:scaffold scaffold:BglaB1:LGUN_random_Scaffold10920:1:29044:1	Coordinates: 26076-29012	Size [bp]: 2937	Hits (absolute): 201	Hits (normalized): 30.8611630456532	Hits (normalized) per kb: 10.5102091391014	Normalized hits with 1T: 87%	Normalized hits with 10A: 66.7%	Normalized hits 23-35 nt: 100%	Normalized hits on the main strand(s): 99.8%	Predicted directionality: mono:minus	Binding sites: RHOXF1 (TGAGCT: 259) FOXO1 (CCTGTTTAC: 238) FOXO3_mmu (TGTTTACA: 240) FOXP1 (TGTTTAC: 240) POU2F1 (ATTTGAATA: 640) Sox5 (AACAAT: 299) Sox5 (AACAAT: 343)
Cluster 131	Location: LGUN_random_Scaffold4421 dna:scaffold scaffold:BglaB1:LGUN_random_Scaffold4421:1:27265:1	Coordinates: 24298-27250	Size [bp]: 2953	Hits (absolute): 236	Hits (normalized): 18.7757778656531	Hits (normalized) per kb: 6.3573458051134	Normalized hits with 1T: 89.1%	Normalized hits with 10A: 23.1%	Normalized hits 23-35 nt: 100%	Normalized hits on the main strand(s): 95.2%	Predicted directionality: bi:minus-plus (split between 26310 and 26313)	Binding sites: RHOXF1 (AGCTCA: 1210) RHOXF1 (TAAGCT: 1208) RHOXF1 (TAAGCT: 1785) RHOXF1 (TGATCT: 2782) RHOXF1 (TGATCT: 2850) FOXO1 (GTTGTTTAC: 1492) FOXO3_hsa (TTGTTTAC: 1493) FOXP1 (TGTTTAC: 1494) Sox5 (AACAAT: 2478)
Cluster 132	Location: LGUN_random_Scaffold10677 dna:scaffold scaffold:BglaB1:LGUN_random_Scaffold10677:1:26936:1	Coordinates: 6175-16231	Size [bp]: 10057	Hits (absolute): 260	Hits (normalized): 40.721808619889	Hits (normalized) per kb: 4.04740973058563	Normalized hits with 1T: 96.8%	Normalized hits with 10A: 46.7%	Normalized hits 23-35 nt: 100%	Normalized hits on the main strand(s): 100%	Predicted directionality: mono:minus	Binding sites: RFX4_2 (CTTGGTTAC: 1633) RFX4_2 (CTTGGTTAC: 6291) RHOXF1 (AGATTA: 1490) RHOXF1 (GGATTA: 2146) RHOXF1 (AGCTTA: 3295) RHOXF1 (AGATTA: 3617) RHOXF1 (AGATTA: 3891) RHOXF1 (AGCTCA: 4092) RHOXF1 (GGCTCA: 5317) RHOXF1 (GGATTA: 5596) RHOXF1 (AGATTA: 5630) RHOXF1 (AGCTCA: 6755) RHOXF1 (AGATTA: 7281) RHOXF1 (GGATTA: 7373) RHOXF1 (AGATTA: 7456) RHOXF1 (AGATTA: 7490) RHOXF1 (GGATTA: 7676) RHOX…
Cluster 133	Location: LGUN_random_Scaffold6071 dna:scaffold scaffold:BglaB1:LGUN_random_Scaffold6071:1:26831:1	Coordinates: 16017-22854	Size [bp]: 6838	Hits (absolute): 151	Hits (normalized): 34.3636319462772	Hits (normalized) per kb: 5.02662176217892	Normalized hits with 1T: 78.4%	Normalized hits with 10A: 32.2%	Normalized hits 23-35 nt: 100%	Normalized hits on the main strand(s): 87.4%	Predicted directionality: mono:plus	Binding sites: RFX4_1 (CTTAGCAAC: 2976) RHOXF1 (AGATCA: 707) RHOXF1 (AGATCA: 1456) RHOXF1 (AGATTA: 1710) RHOXF1 (AGCTTA: 2877) RHOXF1 (GGATCA: 3745) RHOXF1 (GGATCA: 6342) RHOXF1 (AGCTTA: 6497) RHOXF1 (AGCTCA: 6524) RHOXF1 (TGAGCC: 363) RHOXF1 (TAAGCT: 1041) RHOXF1 (TAATCC: 1488) RHOXF1 (TGATCT: 1783) RHOXF1 (TGATCT: 2241) RHOXF1 (TGAGCC: 2829) RHOXF1 (TGAGCC: 5454) RHOXF1 (TGATCT: 6179) RHOXF1 (T…
Cluster 134	Location: LGUN_random_Scaffold4981 dna:scaffold scaffold:BglaB1:LGUN_random_Scaffold4981:1:26390:1	Coordinates: 25036-26313	Size [bp]: 1278	Hits (absolute): 428	Hits (normalized): 225.955909268758	Hits (normalized) per kb: 176.805520104453	Normalized hits with 1T: 83.9%	Normalized hits with 10A: 0.2%	Normalized hits 23-35 nt: 100%	Normalized hits on the main strand(s): 100%	Predicted directionality: mono:minus	Binding sites: RHOXF1 (AGATTA: 229) RHOXF1 (GGCTTA: 1100) RHOXF1 (TAAGCC: 378) RHOXF1 (TAATCT: 979) RHOXF1 (TGAGCC: 1118) Gata4 (CTTATCT: 127) FOXP1 (GTAAACA: 795) Sox5 (ATTGTT: 918) SOX9 (CTATTGTT: 916) FOXO3_mmu (TGTAAACA: 794)
Cluster 135	Location: LGUN_random_Scaffold4567 dna:scaffold scaffold:BglaB1:LGUN_random_Scaffold4567:1:26020:1	Coordinates: 15492-19950	Size [bp]: 4459	Hits (absolute): 155	Hits (normalized): 25.4100540452268	Hits (normalized) per kb: 5.69951618388919	Normalized hits with 1T: 94.5%	Normalized hits with 10A: 22.6%	Normalized hits 23-35 nt: 100%	Normalized hits on the main strand(s): 79%	Predicted directionality: mono:minus	Binding sites: SPZ1 (CTGATACCCT: 1166) RHOXF1 (GGCTCA: 1544) RHOXF1 (AGCTTA: 4017) RHOXF1 (TAATCT: 633) RHOXF1 (TAAGCC: 1213) RHOXF1 (TGAGCT: 1279) RHOXF1 (TAATCT: 3540) RHOXF1 (TGATCC: 3640) RHOXF1 (TAATCT: 3657) RHOXF1 (TGATCC: 3676) RHOXF1 (TGAGCT: 4015) POU5F1 (TTTGCAT: 3774) POU5F1 (TTTGCAT: 4027) FOXO3_mmu (TGTTTTGA: 1403) FOXO3_mmu (TGTTTTGA: 1474) Sox5 (ATTGTT: 376) Sox5 (ATTGTT: 529) Sox…
Cluster 136	Location: LGUN_random_Scaffold5675 dna:scaffold scaffold:BglaB1:LGUN_random_Scaffold5675:1:25342:1	Coordinates: 16844-20736	Size [bp]: 3893	Hits (absolute): 273	Hits (normalized): 17.7637034654709	Hits (normalized) per kb: 4.56463454727337	Normalized hits with 1T: 84%	Normalized hits with 10A: 40%	Normalized hits 23-35 nt: 100%	Normalized hits on the main strand(s): 97%	Predicted directionality: bi:minus-plus (split between 20433 and 20539)	Binding sites: RHOXF1 (AGATTA: 114) RHOXF1 (AGATTA: 665) RHOXF1 (GGCTTA: 3462) RHOXF1 (TAATCT: 632) Lhx8 (TTAATTAA: 2482) FOXO3_hsa (GTAAACAT: 3669) SOX9 (AACAATAG: 459) FOXP1 (GTAAACA: 3669) FOXO3_mmu (TGTTTACA: 3294) Sox5 (ATTGTT: 426) Sox5 (ATTGTT: 563) FOXO3_mmu (GCAAAACA: 455) FOXO3_mmu (TGTAAACA: 3668) FOXO3_hsa (ATGTTTAC: 3293) FOXP1 (TGTTTAC: 3294) Nobox (TAATTGCT: 3867) Sox5 (AACAAT: 459)
Cluster 137	Location: LGUN_random_Scaffold6586 dna:scaffold scaffold:BglaB1:LGUN_random_Scaffold6586:1:24648:1	Coordinates: 11890-24579	Size [bp]: 12690	Hits (absolute): 360	Hits (normalized): 85.1589704415902	Hits (normalized) per kb: 6.70885781645459	Normalized hits with 1T: 85.3%	Normalized hits with 10A: 59.1%	Normalized hits 23-35 nt: 100%	Normalized hits on the main strand(s): 86.6%	Predicted directionality: mono:plus	Binding sites: RHOXF1 (GGCTTA: 70) RHOXF1 (GGCTTA: 1247) RHOXF1 (AGATTA: 1692) RHOXF1 (AGCTTA: 2281) RHOXF1 (AGATTA: 2534) RHOXF1 (AGATCA: 4271) RHOXF1 (AGATCA: 6567) RHOXF1 (AGATCA: 8156) RHOXF1 (AGATTA: 10568) RHOXF1 (GGCTCA: 11070) RHOXF1 (GGATCA: 11358) RHOXF1 (AGATCA: 12220) RHOXF1 (TAATCC: 1640) RHOXF1 (TGATCT: 2994) RHOXF1 (TAATCT: 3503) RHOXF1 (TAAGCT: 3611) RHOXF1 (TAAGCT: 5095) RHOXF1 (…
Cluster 138	Location: LGUN_random_Scaffold4760 dna:scaffold scaffold:BglaB1:LGUN_random_Scaffold4760:1:24160:1	Coordinates: 5634-9340	Size [bp]: 3707	Hits (absolute): 50	Hits (normalized): 12.4233662263053	Hits (normalized) per kb: 3.34940730806528	Normalized hits with 1T: 79.9%	Normalized hits with 10A: 5%	Normalized hits 23-35 nt: 100%	Normalized hits on the main strand(s): 100%	Predicted directionality: mono:plus	Binding sites: RHOXF1 (GGCTTA: 1101) RHOXF1 (GGCTCA: 1132) RHOXF1 (AGCTTA: 1849) RHOXF1 (AGATCA: 3126) POU5F1 (TTTGCAT: 2892) FOXO3_hsa (GTAAACAT: 1824) FOXP1 (GTAAACA: 1824) Sox5 (ATTGTT: 1384) Sox5 (ATTGTT: 2903) FIGLA (AACACCTGTT: 2670) SOX9 (TTATTGTT: 1382) Nobox (ACTAATTA: 2211) Nobox (ACCAATTA: 3266) Nobox (TAATTAGC: 65) Rhox11 (TGCTGTTTT: 3333) Rhox11 (TTAACAGCG: 2105) Sox5 (AACAAT: 1946)
Cluster 139	Location: LGUN_random_Scaffold6699 dna:scaffold scaffold:BglaB1:LGUN_random_Scaffold6699:1:23745:1	Coordinates: 7843-13442	Size [bp]: 5600	Hits (absolute): 213	Hits (normalized): 33.5319430091692	Hits (normalized) per kb: 5.98574739312415	Normalized hits with 1T: 82.2%	Normalized hits with 10A: 85.6%	Normalized hits 23-35 nt: 100%	Normalized hits on the main strand(s): 86.6%	Predicted directionality: mono:minus	Binding sites: RFX4_2 (CATGGATAC: 839) RHOXF1 (AGATTA: 409) RHOXF1 (AGCTCA: 728) RHOXF1 (AGATTA: 786) RHOXF1 (AGCTTA: 2413) RHOXF1 (AGATTA: 2534) RHOXF1 (TAATCT: 172) RHOXF1 (TGAGCC: 281) RHOXF1 (TGATCT: 307) RHOXF1 (TGATCT: 382) RHOXF1 (TAAGCT: 726) RHOXF1 (TGATCC: 1121) RHOXF1 (TAAGCT: 2833) RHOXF1 (TAATCC: 3517) RHOXF1 (TGAGCT: 4118) RHOXF1 (TAATCT: 4393) Gata4 (GTTATCT: 2854) POU5F1 (TTTGCAT:…
Cluster 140	Location: LGUN_random_Scaffold5438 dna:scaffold scaffold:BglaB1:LGUN_random_Scaffold5438:1:22993:1	Coordinates: 9914-22988	Size [bp]: 13075	Hits (absolute): 1527	Hits (normalized): 252.668400013045	Hits (normalized) per kb: 19.3231174234411	Normalized hits with 1T: 96.1%	Normalized hits with 10A: 34.2%	Normalized hits 23-35 nt: 100%	Normalized hits on the main strand(s): 94.9%	Predicted directionality: mono:plus	Binding sites: RHOXF1 (GGATCA: 437) RHOXF1 (AGCTTA: 521) RHOXF1 (AGATCA: 784) RHOXF1 (GGATTA: 1335) RHOXF1 (AGCTTA: 2105) RHOXF1 (AGCTCA: 2856) RHOXF1 (AGCTCA: 3429) RHOXF1 (AGCTCA: 3637) RHOXF1 (AGCTCA: 3740) RHOXF1 (AGCTTA: 5725) RHOXF1 (AGCTTA: 5785) RHOXF1 (GGCTCA: 5856) RHOXF1 (GGCTTA: 5881) RHOXF1 (AGATTA: 6148) RHOXF1 (GGCTTA: 6160) RHOXF1 (GGCTCA: 9879) RHOXF1 (GGCTCA: 11532) RHOXF1 (AGCT…
Cluster 141	Location: LGUN_random_Scaffold5927 dna:scaffold scaffold:BglaB1:LGUN_random_Scaffold5927:1:19489:1	Coordinates: 45-10571	Size [bp]: 10527	Hits (absolute): 305	Hits (normalized): 63.2800360422164	Hits (normalized) per kb: 6.01085539393424	Normalized hits with 1T: 96.6%	Normalized hits with 10A: 23.9%	Normalized hits 23-35 nt: 100%	Normalized hits on the main strand(s): 99.5%	Predicted directionality: mono:minus	Binding sites: RHOXF1 (AGCTCA: 1209) RHOXF1 (AGCTCA: 2814) RHOXF1 (AGCTTA: 8313) RHOXF1 (GGATTA: 8591) RHOXF1 (AGATCA: 8919) RHOXF1 (GGATTA: 10107) RHOXF1 (GGATTA: 10192) RHOXF1 (AGCTTA: 10279) RHOXF1 (GGATTA: 10410) RHOXF1 (TGAGCT: 692) RHOXF1 (TGATCT: 1663) RHOXF1 (TGAGCC: 2376) RHOXF1 (TGATCC: 4591) RHOXF1 (TGATCT: 6075) RHOXF1 (TGAGCT: 6565) RHOXF1 (TAAGCC: 8459) RHOXF1 (TGATCT: 8878) Gata4 (…
Cluster 142	Location: LGUN_random_Scaffold6197 dna:scaffold scaffold:BglaB1:LGUN_random_Scaffold6197:1:18962:1	Coordinates: 9101-18899	Size [bp]: 9799	Hits (absolute): 519	Hits (normalized): 75.7842048534527	Hits (normalized) per kb: 7.73326424950604	Normalized hits with 1T: 78.5%	Normalized hits with 10A: 45.5%	Normalized hits 23-35 nt: 100%	Normalized hits on the main strand(s): 99.8%	Predicted directionality: mono:minus	Binding sites: RHOXF1 (AGCTTA: 1139) RHOXF1 (GGCTTA: 1274) RHOXF1 (AGATTA: 2402) RHOXF1 (GGCTTA: 5156) RHOXF1 (AGATTA: 5236) RHOXF1 (GGCTTA: 5697) RHOXF1 (AGCTTA: 5715) RHOXF1 (GGCTTA: 5757) RHOXF1 (AGCTTA: 6144) RHOXF1 (AGCTTA: 6284) RHOXF1 (AGATCA: 8723) RHOXF1 (TAAGCT: 1317) RHOXF1 (TAAGCT: 2463) RHOXF1 (TAAGCC: 4125) RHOXF1 (TAATCC: 4164) RHOXF1 (TAATCT: 4581) RHOXF1 (TGATCC: 5038) RHOXF1 (TA…
Cluster 143	Location: LGUN_random_Scaffold8197 dna:scaffold scaffold:BglaB1:LGUN_random_Scaffold8197:1:18579:1	Coordinates: 70-4996	Size [bp]: 4927	Hits (absolute): 80	Hits (normalized): 14.4191661795057	Hits (normalized) per kb: 2.92759289445586	Normalized hits with 1T: 97.9%	Normalized hits with 10A: 36.7%	Normalized hits 23-35 nt: 100%	Normalized hits on the main strand(s): 100%	Predicted directionality: mono:plus	Binding sites: RHOXF1 (GGATCA: 130) RHOXF1 (GGATCA: 488) RHOXF1 (AGATCA: 1530) RHOXF1 (AGATTA: 2068) RHOXF1 (AGATTA: 2977) RHOXF1 (AGATCA: 4908) RHOXF1 (TGATCT: 112) RHOXF1 (TAAGCT: 224) RHOXF1 (TAATCC: 775) RHOXF1 (TGATCT: 2158) RHOXF1 (TGATCT: 3067) RHOXF1 (TAATCT: 3810) RHOXF1 (TAATCT: 3844) RHOXF1 (TAAGCC: 3871) RHOXF1 (TAATCT: 3907) RHOXF1 (TGATCT: 3926) RHOXF1 (TGATCC: 4321) RHOXF1 (TAATCC:…
Cluster 144	Location: LGUN_random_Scaffold6156 dna:scaffold scaffold:BglaB1:LGUN_random_Scaffold6156:1:18570:1	Coordinates: 617-10814	Size [bp]: 10198	Hits (absolute): 191	Hits (normalized): 32.6654521216126	Hits (normalized) per kb: 3.20378090336679	Normalized hits with 1T: 98.6%	Normalized hits with 10A: 51.6%	Normalized hits 23-35 nt: 100%	Normalized hits on the main strand(s): 94.6%	Predicted directionality: mono:minus	Binding sites: RHOXF1 (AGCTCA: 3140) RHOXF1 (AGCTTA: 3901) RHOXF1 (AGCTTA: 3943) RHOXF1 (GGATCA: 4018) RHOXF1 (AGCTTA: 4270) RHOXF1 (AGATTA: 4359) RHOXF1 (GGCTCA: 4395) RHOXF1 (GGATCA: 4428) RHOXF1 (AGCTTA: 6183) RHOXF1 (GGCTTA: 6333) RHOXF1 (AGCTCA: 6456) RHOXF1 (AGATCA: 7701) RHOXF1 (GGATCA: 9417) RHOXF1 (TAAGCC: 3594) RHOXF1 (TAAGCT: 3927) RHOXF1 (TGATCC: 4040) RHOXF1 (TGAGCT: 6082) RHOXF1 (TA…
Cluster 145	Location: LG24_random_Scaffold11560 dna:scaffold scaffold:BglaB1:LG24_random_Scaffold11560:1:18531:1	Coordinates: 9027-18418	Size [bp]: 9392	Hits (absolute): 745	Hits (normalized): 152.523909823423	Hits (normalized) per kb: 16.2398549239627	Normalized hits with 1T: 86.7%	Normalized hits with 10A: 38.8%	Normalized hits 23-35 nt: 100%	Normalized hits on the main strand(s): 85.2%	Predicted directionality: mono:plus	Binding sites: SPZ1 (CTGTAACCCC: 5739) RHOXF1 (AGATTA: 748) RHOXF1 (AGATTA: 1039) RHOXF1 (AGATTA: 2064) RHOXF1 (AGATCA: 4085) RHOXF1 (AGATCA: 4428) RHOXF1 (AGCTTA: 4999) RHOXF1 (GGATCA: 5136) RHOXF1 (GGATTA: 6501) RHOXF1 (AGATTA: 8675) RHOXF1 (AGATTA: 8875) RHOXF1 (GGCTTA: 9167) RHOXF1 (TGAGCT: 783) RHOXF1 (TAAGCT: 1043) RHOXF1 (TGATCT: 2766) RHOXF1 (TGAGCT: 2941) RHOXF1 (TAATCC: 3258) RHOXF1 (TA…
Cluster 146	Location: LGUN_random_Scaffold6387 dna:scaffold scaffold:BglaB1:LGUN_random_Scaffold6387:1:17112:1	Coordinates: 2203-9898	Size [bp]: 7696	Hits (absolute): 134	Hits (normalized): 75.0952975540618	Hits (normalized) per kb: 9.75696911479885	Normalized hits with 1T: 99%	Normalized hits with 10A: 6.2%	Normalized hits 23-35 nt: 100%	Normalized hits on the main strand(s): 100%	Predicted directionality: bi:plus-minus (split between 7831 and 8157)	Binding sites: RHOXF1 (AGCTTA: 179) RHOXF1 (AGCTTA: 333) RHOXF1 (AGATTA: 656) RHOXF1 (AGCTTA: 3517) RHOXF1 (AGCTTA: 5289) RHOXF1 (GGCTTA: 6081) RHOXF1 (TAATCT: 19) RHOXF1 (TAAGCT: 155) RHOXF1 (TGATCT: 268) RHOXF1 (TGAGCT: 331) RHOXF1 (TAATCT: 479) RHOXF1 (TAAGCC: 496) RHOXF1 (TGAGCT: 1539) RHOXF1 (TGAGCT: 1604) RHOXF1 (TAATCT: 1630) RHOXF1 (TGATCT: 2406) RHOXF1 (TAAGCT: 3326) RHOXF1 (TGAGCT: 3346…
Cluster 147	Location: LGUN_random_Scaffold6492 dna:scaffold scaffold:BglaB1:LGUN_random_Scaffold6492:1:16084:1	Coordinates: 142-3969	Size [bp]: 3828	Hits (absolute): 92	Hits (normalized): 11.4541404023968	Hits (normalized) per kb: 2.99287369656208	Normalized hits with 1T: 96.2%	Normalized hits with 10A: 26.3%	Normalized hits 23-35 nt: 100%	Normalized hits on the main strand(s): 87%	Predicted directionality: mono:minus	Binding sites: RHOXF1 (GGCTTA: 614) RHOXF1 (GGATTA: 1915) RHOXF1 (AGATTA: 3379) RHOXF1 (AGATCA: 3554) RHOXF1 (AGATTA: 3638) RHOXF1 (TGATCT: 339) RHOXF1 (TAATCT: 2059) RHOXF1 (TAATCT: 2248) RHOXF1 (TAATCT: 2315) RHOXF1 (TAATCT: 2707) RHOXF1 (TAAGCC: 3465) RHOXF1 (TGATCT: 3743) POU5F1 (TTTGCAT: 2799) FOXP1 (GTAAACA: 1576) FOXO3_mmu (TGTTTACA: 1533) FOXO3_mmu (TGTTTACA: 3487) Sox5 (ATTGTT: 2182) Sox…
Cluster 148	Location: LGUN_random_Scaffold9930 dna:scaffold scaffold:BglaB1:LGUN_random_Scaffold9930:1:16018:1	Coordinates: 56-3526	Size [bp]: 3471	Hits (absolute): 125	Hits (normalized): 15.6674208281107	Hits (normalized) per kb: 4.5144185456532	Normalized hits with 1T: 99%	Normalized hits with 10A: 61.1%	Normalized hits 23-35 nt: 100%	Normalized hits on the main strand(s): 99.5%	Predicted directionality: mono:plus	Binding sites: RHOXF1 (AGATCA: 1959) RHOXF1 (AGCTTA: 2655) RHOXF1 (TAATCC: 2865) RHOXF1 (TAATCT: 3138) RHOXF1 (TGATCC: 3312) RHOXF1 (TGAGCC: 3465) Gata4 (CTTATCT: 3431) FOXO1 (CTTGTTTAC: 2876) FOXO3_mmu (TGTTTACA: 2878) Sox5 (ATTGTT: 3245) FOXO3_mmu (TCTAAACA: 3322) Nobox (AGCAATTA: 1581) FOXO3_hsa (TTGTTTAC: 2877) FOXP1 (TGTTTAC: 2878)
Cluster 149	Location: LGUN_random_Scaffold6877 dna:scaffold scaffold:BglaB1:LGUN_random_Scaffold6877:1:15430:1	Coordinates: 755-4262	Size [bp]: 3508	Hits (absolute): 314	Hits (normalized): 24.4091389575489	Hits (normalized) per kb: 6.95993782455543	Normalized hits with 1T: 92.7%	Normalized hits with 10A: 20.3%	Normalized hits 23-35 nt: 100%	Normalized hits on the main strand(s): 98.8%	Predicted directionality: mono:minus	Binding sites: RHOXF1 (GGATTA: 1883) RHOXF1 (AGATTA: 2780) RHOXF1 (TGATCT: 1387) RHOXF1 (TAAGCC: 2976) FOXO3_hsa (GTAAACAT: 1930) SOX9 (AACAATGA: 2190) FOXP1 (GTAAACA: 1930) FOXO3_mmu (TGTTTTGC: 1740) FOXO3_mmu (TGTTTACA: 2766) Sox5 (ATTGTT: 360) Nobox (AGTAATTA: 554) FOXO3_hsa (ATGTTTAC: 2765) FOXP1 (TGTTTAC: 2766) Sox5 (AACAAT: 2190) POU2F1 (TATTTTAAT: 1907) POU5F1 (ATGCAAA: 2588)
Cluster 150	Location: LGUN_random_Scaffold7592 dna:scaffold scaffold:BglaB1:LGUN_random_Scaffold7592:1:13490:1	Coordinates: 4-3928	Size [bp]: 3925	Hits (absolute): 78	Hits (normalized): 1252.01417078919	Hits (normalized) per kb: 318.982085491638	Normalized hits with 1T: 100%	Normalized hits with 10A: 0%	Normalized hits 23-35 nt: 100%	Normalized hits on the main strand(s): 100%	Predicted directionality: mono:minus	Binding sites: RHOXF1 (AGCTTA: 3233) RHOXF1 (AGATTA: 3478) RHOXF1 (TGATCT: 2189) RHOXF1 (TGATCT: 3151) FOXO3_mmu (TCTAAACA: 3294) Nobox (AGTAATTA: 2998) POU2F1 (ATTAGAATA: 2781) Rhox11 (TAAACAGCG: 2637) Rhox11 (TTAACAGCA: 3468) Sox5 (AACAAT: 2542) Sox5 (AACAAT: 2616)
Cluster 151	Location: LGUN_random_Scaffold8384 dna:scaffold scaffold:BglaB1:LGUN_random_Scaffold8384:1:11649:1	Coordinates: 5392-11393	Size [bp]: 6002	Hits (absolute): 168	Hits (normalized): 13.3042657786374	Hits (normalized) per kb: 2.21452567144946	Normalized hits with 1T: 96.5%	Normalized hits with 10A: 73.4%	Normalized hits 23-35 nt: 100%	Normalized hits on the main strand(s): 96.1%	Predicted directionality: bi:plus-minus (split between 9612 and 9641)	Binding sites: RHOXF1 (GGATCA: 1042) RHOXF1 (GGCTTA: 1513) RHOXF1 (TAATCC: 657) RHOXF1 (TGATCT: 1527) RHOXF1 (TGATCT: 1547) RHOXF1 (TGATCT: 1877) RHOXF1 (TAAGCT: 2573) RHOXF1 (TGATCT: 4329) RHOXF1 (TAAGCT: 4584) POU5F1 (TTTGCAT: 2514) RFX4_2 (GTATCTAAG: 1463) RFX4_2 (GTAACTAAG: 4579) SOX9 (AACAATGG: 4150) Sox5 (ATTGTT: 975) Sox5 (ATTGTT: 2435) Sox5 (ATTGTT: 3930) Sox5 (ATTGTT: 5080) Sox5 (ATTGTT:…
Cluster 152	Location: LGUN_random_Scaffold547138 dna:scaffold scaffold:BglaB1:LGUN_random_Scaffold547138:1:9696:1	Coordinates: 1407-9515	Size [bp]: 8109	Hits (absolute): 218	Hits (normalized): 95.1630078174385	Hits (normalized) per kb: 11.7354795786335	Normalized hits with 1T: 99.4%	Normalized hits with 10A: 14.5%	Normalized hits 23-35 nt: 100%	Normalized hits on the main strand(s): 99.8%	Predicted directionality: bi:minus-plus (split between 3118 and 3356)	Binding sites: RHOXF1 (AGATTA: 287) RHOXF1 (AGCTTA: 845) RHOXF1 (AGCTTA: 2781) RHOXF1 (AGATCA: 3040) RHOXF1 (GGATTA: 5983) RHOXF1 (GGCTTA: 6108) RHOXF1 (GGATCA: 6663) RHOXF1 (AGATCA: 6961) RHOXF1 (AGATTA: 7011) RHOXF1 (AGATTA: 7919) RHOXF1 (TAAGCC: 1844) RHOXF1 (TGATCC: 3712) RHOXF1 (TAAGCC: 3871) RHOXF1 (TAAGCC: 4119) RHOXF1 (TGATCT: 5578) RHOXF1 (TAATCT: 7396) Lhx8 (CTAATTAA: 267) Lhx8 (CTAATTA…
Cluster 153	Location: LGUN_random_Scaffold9550 dna:scaffold scaffold:BglaB1:LGUN_random_Scaffold9550:1:9663:1	Coordinates: 3663-7822	Size [bp]: 4160	Hits (absolute): 229	Hits (normalized): 10.3758444238888	Hits (normalized) per kb: 2.4957352805224	Normalized hits with 1T: 88%	Normalized hits with 10A: 25.1%	Normalized hits 23-35 nt: 100%	Normalized hits on the main strand(s): 91.2%	Predicted directionality: bi:minus-plus (split between 6192 and 6193)	Binding sites: RHOXF1 (AGATTA: 751) RHOXF1 (AGATTA: 787) RHOXF1 (AGATCA: 1651) RHOXF1 (AGATTA: 1889) RHOXF1 (AGATCA: 1925) RHOXF1 (AGATCA: 2271) RHOXF1 (AGCTTA: 3226) RHOXF1 (AGCTTA: 4051) RHOXF1 (TGAGCC: 19) RHOXF1 (TGATCT: 148) RHOXF1 (TAATCT: 588) RHOXF1 (TAATCT: 640) RHOXF1 (TAAGCT: 3339) RHOXF1 (TGATCT: 3478) RHOXF1 (TGAGCT: 4049) Gata4 (CTTATCT: 628) FOXO3_hsa (GTAAACAA: 2251) FOXO3_hsa (GT…
Cluster 154	Location: LGUN_random_Scaffold16276 dna:scaffold scaffold:BglaB1:LGUN_random_Scaffold16276:1:9587:1	Coordinates: 161-5967	Size [bp]: 5807	Hits (absolute): 147	Hits (normalized): 149.901938955379	Hits (normalized) per kb: 25.8160464329289	Normalized hits with 1T: 99.5%	Normalized hits with 10A: 79.2%	Normalized hits 23-35 nt: 100%	Normalized hits on the main strand(s): 100%	Predicted directionality: mono:plus	Binding sites: RFX4_1 (CCTAGCAAC: 4037) RHOXF1 (AGATTA: 28) RHOXF1 (AGATTA: 440) RHOXF1 (AGCTCA: 518) RHOXF1 (GGATTA: 2510) RHOXF1 (GGATTA: 2770) RHOXF1 (AGATTA: 2776) RHOXF1 (AGATTA: 3168) RHOXF1 (GGATTA: 3944) RHOXF1 (GGATCA: 4628) RHOXF1 (AGATCA: 4676) RHOXF1 (TGATCT: 51) RHOXF1 (TGATCT: 1739) RHOXF1 (TGATCC: 1793) RHOXF1 (TAATCT: 2757) RHOXF1 (TAATCC: 4059) RHOXF1 (TGATCC: 4214) RHOXF1 (TGATC…
Cluster 155	Location: LGUN_random_Scaffold15583 dna:scaffold scaffold:BglaB1:LGUN_random_Scaffold15583:1:9158:1	Coordinates: 26-4505	Size [bp]: 4480	Hits (absolute): 393	Hits (normalized): 17.0116343617566	Hits (normalized) per kb: 3.79632972248478	Normalized hits with 1T: 81.8%	Normalized hits with 10A: 45.9%	Normalized hits 23-35 nt: 100%	Normalized hits on the main strand(s): 84%	Predicted directionality: bi:minus-plus (split between 578 and 579)	Binding sites: RHOXF1 (AGCTCA: 123) RHOXF1 (AGATTA: 1309) RHOXF1 (GGCTTA: 1775) RHOXF1 (AGCTTA: 2169) RHOXF1 (AGATCA: 3746) RHOXF1 (TGATCT: 53) RHOXF1 (TGATCT: 110) RHOXF1 (TGAGCT: 121) RHOXF1 (TGAGCC: 444) RHOXF1 (TGAGCC: 978) FOXO3_mmu (TGTTTACA: 1866) FOXO3_mmu (TGTTTAGC: 4184) Sox5 (ATTGTT: 245) Sox5 (ATTGTT: 784) Sox5 (ATTGTT: 1182) FIGLA (TCCAGCTGTA: 1199) FOXO1 (ATAAACAAG: 373) FOXO3_hsa (…
Cluster 156	Location: LGUN_random_Scaffold9774 dna:scaffold scaffold:BglaB1:LGUN_random_Scaffold9774:1:8992:1	Coordinates: 107-8966	Size [bp]: 8860	Hits (absolute): 197	Hits (normalized): 29.880047759083	Hits (normalized) per kb: 3.37451530887536	Normalized hits with 1T: 91.7%	Normalized hits with 10A: 16.2%	Normalized hits 23-35 nt: 100%	Normalized hits on the main strand(s): 94.8%	Predicted directionality: mono:plus	Binding sites: RFX4_1 (CTTGGCAAC: 6669) RHOXF1 (AGCTTA: 250) RHOXF1 (AGCTCA: 938) RHOXF1 (AGCTTA: 2121) RHOXF1 (AGCTTA: 2130) RHOXF1 (AGATTA: 6684) RHOXF1 (AGCTTA: 6982) RHOXF1 (AGATCA: 7134) RHOXF1 (TAATCC: 2585) RHOXF1 (TAAGCT: 3418) RHOXF1 (TAAGCT: 5574) RHOXF1 (TGATCT: 6619) RHOXF1 (TAATCC: 7095) SOX9 (AACAATAA: 6474) Sox5 (ATTGTT: 701) Sox5 (ATTGTT: 2750) Sox5 (ATTGTT: 2940) Sox5 (ATTGTT: 33…
Cluster 157	Location: LGUN_random_Scaffold16431 dna:scaffold scaffold:BglaB1:LGUN_random_Scaffold16431:1:8704:1	Coordinates: 64-4666	Size [bp]: 4603	Hits (absolute): 110	Hits (normalized): 11.1660235290724	Hits (normalized) per kb: 2.42543287825417	Normalized hits with 1T: 89.9%	Normalized hits with 10A: 24.6%	Normalized hits 23-35 nt: 100%	Normalized hits on the main strand(s): 100%	Predicted directionality: mono:plus	Binding sites: RFX4_2 (CGTAGATAC: 3087) RHOXF1 (AGCTTA: 1223) RHOXF1 (AGCTCA: 1426) RHOXF1 (GGCTTA: 2008) RHOXF1 (GGATCA: 2431) RHOXF1 (AGATCA: 3205) RHOXF1 (AGCTCA: 3529) RHOXF1 (TGAGCT: 1424) RHOXF1 (TAATCC: 1639) RHOXF1 (TGAGCT: 1687) RHOXF1 (TGAGCT: 2937) RHOXF1 (TGAGCT: 2942) FOXO3_hsa (GTAAACAA: 1027) SOX9 (AACAATAA: 1998) FOXP1 (GTAAACA: 1027) FOXO1 (CTTGTTTTT: 1678) FOXO3_mmu (TGTTTACA: 1…
Cluster 158	Location: LGUN_random_Scaffold555726 dna:scaffold scaffold:BglaB1:LGUN_random_Scaffold555726:1:8224:1	Coordinates: 31-7711	Size [bp]: 7681	Hits (absolute): 245	Hits (normalized): 28.8963994004853	Hits (normalized) per kb: 3.76117852135066	Normalized hits with 1T: 76.3%	Normalized hits with 10A: 18.9%	Normalized hits 23-35 nt: 100%	Normalized hits on the main strand(s): 87.8%	Predicted directionality: mono:plus	Binding sites: RHOXF1 (AGATCA: 1674) RHOXF1 (AGATCA: 3459) RHOXF1 (GGCTCA: 3903) RHOXF1 (GGATTA: 3938) RHOXF1 (AGCTCA: 4291) RHOXF1 (GGCTCA: 4531) RHOXF1 (AGCTCA: 4734) RHOXF1 (AGATCA: 5609) RHOXF1 (AGCTTA: 5766) RHOXF1 (GGCTTA: 6088) RHOXF1 (AGCTCA: 6222) RHOXF1 (GGCTCA: 6413) RHOXF1 (AGCTTA: 6503) RHOXF1 (AGATTA: 6562) RHOXF1 (GGATTA: 6775) RHOXF1 (TAATCC: 2716) RHOXF1 (TAATCT: 4038) RHOXF1 (TG…
Cluster 159	Location: LGUN_random_Scaffold563012 dna:scaffold scaffold:BglaB1:LGUN_random_Scaffold563012:1:7260:1	Coordinates: 4394-6819	Size [bp]: 2426	Hits (absolute): 188	Hits (normalized): 38.1809089775448	Hits (normalized) per kb: 15.737694907761	Normalized hits with 1T: 18.2%	Normalized hits with 10A: 86.3%	Normalized hits 23-35 nt: 100%	Normalized hits on the main strand(s): 88.5%	Predicted directionality: bi:plus-minus (split between 5173 and 5218)	Binding sites: RHOXF1 (GGCTCA: 634) RHOXF1 (GGCTTA: 991) RHOXF1 (GGCTCA: 1000) RHOXF1 (TGATCC: 509) RHOXF1 (TGATCC: 817) RHOXF1 (TAAGCT: 1025) RHOXF1 (TGAGCT: 1351) RHOXF1 (TGATCT: 1439) RHOXF1 (TAATCT: 1994) FOXO3_hsa (GTAAACAT: 1092) FOXP1 (GTAAACA: 1092) FOXO3_mmu (TGTTTAGA: 643) FOXO3_mmu (TGTTTTGC: 1577) Sox5 (ATTGTT: 354) Sox5 (ATTGTT: 655) Sox5 (ATTGTT: 1736) FOXO3_mmu (GGTAAACA: 1091) Rho…
Cluster 160	Location: LGUN_random_Scaffold17281 dna:scaffold scaffold:BglaB1:LGUN_random_Scaffold17281:1:6278:1	Coordinates: 919-3852	Size [bp]: 2934	Hits (absolute): 31	Hits (normalized): 36.1603044395835	Hits (normalized) per kb: 12.3230067975895	Normalized hits with 1T: 99.7%	Normalized hits with 10A: 99.7%	Normalized hits 23-35 nt: 100%	Normalized hits on the main strand(s): 100%	Predicted directionality: mono:minus	Binding sites: RHOXF1 (AGATCA: 2317) RHOXF1 (AGATTA: 2368) RHOXF1 (TGATCT: 792) RHOXF1 (TAATCT: 797) RHOXF1 (TGATCT: 2334) Nobox (ACTAATTA: 2445) Nobox (TAATTGCT: 802) Sox5 (AACAAT: 2154)
Cluster 161	Location: LGUN_random_Scaffold12581 dna:scaffold scaffold:BglaB1:LGUN_random_Scaffold12581:1:6145:1	Coordinates: 224-5993	Size [bp]: 5770	Hits (absolute): 103	Hits (normalized): 41.1477190195816	Hits (normalized) per kb: 7.13067223006401	Normalized hits with 1T: 97.3%	Normalized hits with 10A: 80.4%	Normalized hits 23-35 nt: 100%	Normalized hits on the main strand(s): 99.6%	Predicted directionality: mono:minus	Binding sites: RHOXF1 (AGCTTA: 603) RHOXF1 (AGCTCA: 2017) RHOXF1 (GGATCA: 2200) RHOXF1 (GGCTCA: 3211) RHOXF1 (AGCTCA: 3823) RHOXF1 (AGCTTA: 4578) RHOXF1 (AGCTTA: 5057) RHOXF1 (TAAGCC: 2009) RHOXF1 (TAATCT: 2085) RHOXF1 (TAAGCT: 3630) RHOXF1 (TAAGCT: 5055) RHOXF1 (TGAGCC: 5250) RHOXF1 (TAAGCC: 5513) Sox5 (ATTGTT: 677) Sox5 (ATTGTT: 2225) Sox5 (ATTGTT: 4059) Sox5 (ATTGTT: 4773) FOXO3_hsa (ATGTTTAC:…
Cluster 162	Location: LGUN_random_Scaffold17724 dna:scaffold scaffold:BglaB1:LGUN_random_Scaffold17724:1:5642:1	Coordinates: 253-5207	Size [bp]: 4955	Hits (absolute): 90	Hits (normalized): 14.592946878912	Hits (normalized) per kb: 2.94265769494191	Normalized hits with 1T: 99.5%	Normalized hits with 10A: 52.2%	Normalized hits 23-35 nt: 100%	Normalized hits on the main strand(s): 100%	Predicted directionality: mono:minus	Binding sites: RHOXF1 (GGCTTA: 556) RHOXF1 (AGATTA: 1378) RHOXF1 (AGATCA: 3187) RHOXF1 (GGATCA: 3212) RHOXF1 (GGCTTA: 3814) RHOXF1 (AGCTTA: 4081) RHOXF1 (GGATCA: 4129) RHOXF1 (GGATTA: 4330) RHOXF1 (AGATTA: 4922) RHOXF1 (GGATTA: 4933) RHOXF1 (TGATCT: 704) RHOXF1 (TAATCT: 1480) RHOXF1 (TAATCC: 3707) RHOXF1 (TAAGCC: 3977) RFX4_2 (GTAACCAAG: 2428) FOXO3_mmu (TGTTTTGA: 545) FOXO3_mmu (TGTTTAGA: 2519) …
Cluster 163	Location: LGUN_random_Scaffold18104 dna:scaffold scaffold:BglaB1:LGUN_random_Scaffold18104:1:5230:1	Coordinates: 261-4386	Size [bp]: 4126	Hits (absolute): 83	Hits (normalized): 13.1624730838712	Hits (normalized) per kb: 3.18871610288074	Normalized hits with 1T: 81.2%	Normalized hits with 10A: 3.9%	Normalized hits 23-35 nt: 100%	Normalized hits on the main strand(s): 100%	Predicted directionality: mono:plus	Binding sites: RHOXF1 (AGCTCA: 220) RHOXF1 (GGCTCA: 2468) RHOXF1 (AGATCA: 3574) RHOXF1 (TGATCC: 3418) POU5F1 (TTTGCAT: 2540) SOX9 (AACAATAA: 2526) FOXO3_mmu (TGTTTTCC: 757) Sox5 (ATTGTT: 35) Sox5 (ATTGTT: 294) Sox5 (ATTGTT: 755) FOXO3_mmu (TCAAAACA: 508) Nobox (ACCAATTA: 2308) Nobox (GGTAATTA: 3394) Nobox (TAATTGCT: 2184) Rhox11 (TGCTGTTAT: 1012) Rhox11 (AAAACACCA: 360) Gata4 (AGATAAG: 2612) Sox5…
Cluster 164	Location: LGUN_random_Scaffold18501 dna:scaffold scaffold:BglaB1:LGUN_random_Scaffold18501:1:4891:1	Coordinates: 23-4482	Size [bp]: 4460	Hits (absolute): 147	Hits (normalized): 58.0507405250499	Hits (normalized) per kb: 13.0159876199478	Normalized hits with 1T: 94.6%	Normalized hits with 10A: 4.8%	Normalized hits 23-35 nt: 100%	Normalized hits on the main strand(s): 99.9%	Predicted directionality: mono:plus	Binding sites: RHOXF1 (AGATCA: 530) RHOXF1 (GGCTTA: 1943) RHOXF1 (GGCTTA: 4162) RHOXF1 (TAATCT: 1000) RHOXF1 (TAAGCT: 1986) RHOXF1 (TGAGCT: 2243) RHOXF1 (TAAGCC: 2497) RHOXF1 (TAAGCC: 3764) SOX9 (AACAATAG: 3907) FOXO1 (CCTGTTTAT: 968) FOXO1 (GCTGTTTAT: 2177) Sox5 (ATTGTT: 3711) SOX9 (CCATTGTT: 3709) Nobox (GGTAATTA: 3364) POU2F1 (ATTAAAATA: 3622) Rhox11 (TGCTGTTTA: 2176) Sox5 (AACAAT: 1692) Sox5 …
Cluster 165	Location: LGUN_random_Scaffold555467 dna:scaffold scaffold:BglaB1:LGUN_random_Scaffold555467:1:4763:1	Coordinates: 63-3816	Size [bp]: 3754	Hits (absolute): 66	Hits (normalized): 1252.0132991592	Hits (normalized) per kb: 333.514596360515	Normalized hits with 1T: 100%	Normalized hits with 10A: 0%	Normalized hits 23-35 nt: 100%	Normalized hits on the main strand(s): 100%	Predicted directionality: mono:minus	Binding sites: RHOXF1 (AGCTTA: 3062) RHOXF1 (AGATTA: 3307) RHOXF1 (TGATCT: 2018) RHOXF1 (TGATCT: 2980) FOXO3_mmu (TCTAAACA: 3123) Nobox (AGTAATTA: 2827) POU2F1 (ATTAGAATA: 2610) Rhox11 (TAAACAGCG: 2466) Rhox11 (TTAACAGCA: 3297) Sox5 (AACAAT: 2371) Sox5 (AACAAT: 2445)
Cluster 166	Location: LGUN_random_Scaffold12429 dna:scaffold scaffold:BglaB1:LGUN_random_Scaffold12429:1:4572:1	Coordinates: 981-4520	Size [bp]: 3540	Hits (absolute): 277	Hits (normalized): 14.5056862660786	Hits (normalized) per kb: 4.0976257322058	Normalized hits with 1T: 80.6%	Normalized hits with 10A: 24.3%	Normalized hits 23-35 nt: 100%	Normalized hits on the main strand(s): 81.9%	Predicted directionality: mono:minus	Binding sites: RHOXF1 (AGCTCA: 561) RHOXF1 (GGATTA: 1821) RHOXF1 (AGATCA: 1836) RHOXF1 (GGATTA: 1850) RHOXF1 (GGATTA: 1921) RHOXF1 (TGATCT: 1314) RHOXF1 (TGAGCC: 1534) RHOXF1 (TAAGCC: 1909) RHOXF1 (TGAGCT: 2096) Lhx8 (TTAATTAG: 1495) Lhx8 (CTAATTAA: 1796) Lhx8 (TTAATTAA: 1939) FOXO3_mmu (TGAAAACA: 1550) Nobox (GCTAATTA: 1795) FOXO1 (ATAAACAAC: 1403) Nobox (TAATTAGT: 1496) POU2F1 (ATTAAAATA: 630) …
Cluster 167	Location: LGUN_random_Scaffold19129 dna:scaffold scaffold:BglaB1:LGUN_random_Scaffold19129:1:4454:1	Coordinates: 18-4415	Size [bp]: 4398	Hits (absolute): 292	Hits (normalized): 30.5956315341506	Hits (normalized) per kb: 6.95491622439342	Normalized hits with 1T: 90%	Normalized hits with 10A: 26%	Normalized hits 23-35 nt: 100%	Normalized hits on the main strand(s): 92.5%	Predicted directionality: mono:plus	Binding sites: RHOXF1 (AGCTTA: 1495) RHOXF1 (AGATCA: 2120) RHOXF1 (GGCTTA: 3796) RHOXF1 (AGCTTA: 3803) RHOXF1 (TGATCT: 943) RHOXF1 (TGAGCT: 954) RHOXF1 (TGAGCC: 976) RHOXF1 (TGAGCC: 1306) RHOXF1 (TAAGCT: 4330) Lhx8 (TTAATTAA: 851) SOX9 (AACAATAG: 1554) FOXO3_mmu (TGTTTTGA: 3349) Sox5 (ATTGTT: 1107) Nobox (AGTAATTA: 3692) FOXO1 (ATAAACAAG: 1239) Rhox11 (ATAACAGCA: 4346) Gata4 (AGATAAC: 4300) Sox5 …
Cluster 168	Location: LGUN_random_Scaffold14369 dna:scaffold scaffold:BglaB1:LGUN_random_Scaffold14369:1:4325:1	Coordinates: 77-4283	Size [bp]: 4207	Hits (absolute): 1099	Hits (normalized): 19.6492767816923	Hits (normalized) per kb: 4.67008815067572	Normalized hits with 1T: 89.4%	Normalized hits with 10A: 52.2%	Normalized hits 23-35 nt: 100%	Normalized hits on the main strand(s): 82.6%	Predicted directionality: mono:minus
Cluster 169	Location: LGUN_random_Scaffold20847 dna:scaffold scaffold:BglaB1:LGUN_random_Scaffold20847:1:3647:1	Coordinates: 1-3644	Size [bp]: 3644	Hits (absolute): 70	Hits (normalized): 13.9114485422282	Hits (normalized) per kb: 3.81641612313285	Normalized hits with 1T: 99.5%	Normalized hits with 10A: 2.9%	Normalized hits 23-35 nt: 100%	Normalized hits on the main strand(s): 99.7%	Predicted directionality: mono:minus	Binding sites: RHOXF1 (GGCTTA: 356) RHOXF1 (GGATCA: 1559) RHOXF1 (AGCTCA: 1564) RHOXF1 (AGATTA: 2079) RHOXF1 (GGATCA: 2606) RHOXF1 (AGATTA: 2741) RHOXF1 (AGATTA: 3054) RHOXF1 (AGATCA: 3103) RHOXF1 (AGATTA: 3389) RHOXF1 (AGATCA: 3438) RHOXF1 (AGATTA: 3604) Gata4 (GTTATCT: 2021) Sox5 (ATTGTT: 3094) Sox5 (ATTGTT: 3429) FIGLA (TCCACGTGTT: 2506) SOX9 (TTATTGTT: 3092) SOX9 (TTATTGTT: 3427) FOXO3_mmu (T…
Cluster 170	Location: LGUN_random_Scaffold21053 dna:scaffold scaffold:BglaB1:LGUN_random_Scaffold21053:1:3581:1	Coordinates: 23-2973	Size [bp]: 2951	Hits (absolute): 94	Hits (normalized): 23.665127696865	Hits (normalized) per kb: 8.019495458741	Normalized hits with 1T: 99.6%	Normalized hits with 10A: 54.4%	Normalized hits 23-35 nt: 100%	Normalized hits on the main strand(s): 100%	Predicted directionality: mono:minus	Binding sites: RHOXF1 (AGCTTA: 4) RHOXF1 (AGATCA: 155) RHOXF1 (GGCTCA: 378) RHOXF1 (AGATCA: 1836) RHOXF1 (AGATCA: 2102) RHOXF1 (TAATCC: 1905) RHOXF1 (TGATCT: 2019) RHOXF1 (TAATCT: 2421) Lhx8 (TTAATTAA: 1742) Lhx8 (CTAATTAA: 2043) Nobox (GCTAATTA: 2042) Sox5 (AACAAT: 2151)
Cluster 171	Location: LGUN_random_Scaffold21603 dna:scaffold scaffold:BglaB1:LGUN_random_Scaffold21603:1:3396:1	Coordinates: 956-2499	Size [bp]: 1544	Hits (absolute): 47	Hits (normalized): 50.2112711226174	Hits (normalized) per kb: 32.5198826492215	Normalized hits with 1T: 99.3%	Normalized hits with 10A: 96%	Normalized hits 23-35 nt: 100%	Normalized hits on the main strand(s): 99.9%	Predicted directionality: mono:plus	Binding sites: RHOXF1 (AGATTA: 1102) RHOXF1 (TAATCC: 808) SOX9 (AACAATAG: 1096) POU2F1 (ATTAAAATA: 336) Sox5 (AACAAT: 1096) POU2F1 (TATTTTAAT: 803)
Cluster 172	Location: LGUN_random_Scaffold22631 dna:scaffold scaffold:BglaB1:LGUN_random_Scaffold22631:1:3125:1	Coordinates: 1698-3030	Size [bp]: 1333	Hits (absolute): 132	Hits (normalized): 30.9079489972141	Hits (normalized) per kb: 23.1847279480321	Normalized hits with 1T: 91.7%	Normalized hits with 10A: 24.4%	Normalized hits 23-35 nt: 100%	Normalized hits on the main strand(s): 97.6%	Predicted directionality: mono:plus	Binding sites: RHOXF1 (AGATCA: 326) RHOXF1 (GGCTCA: 708) RHOXF1 (AGCTCA: 1104) RHOXF1 (TAATCT: 863) Lhx8 (TTAATTAG: 984) Gata4 (CTTATCT: 553) Nobox (TAATTAGT: 985) Rhox11 (ATAACAGCG: 72) Sox5 (AACAAT: 1082) POU5F1 (ATGCAAA: 971)
Cluster 173	Location: LGUN_random_Scaffold23010 dna:scaffold scaffold:BglaB1:LGUN_random_Scaffold23010:1:3044:1	Coordinates: 258-3035	Size [bp]: 2778	Hits (absolute): 330	Hits (normalized): 16.8828346749781	Hits (normalized) per kb: 6.07613619604046	Normalized hits with 1T: 82.4%	Normalized hits with 10A: 60.3%	Normalized hits 23-35 nt: 100%	Normalized hits on the main strand(s): 76.5%	Predicted directionality: mono:minus	Binding sites: RFX4_1 (CTTAGCAAC: 396) RHOXF1 (AGATCA: 167) RHOXF1 (AGATTA: 471) RHOXF1 (GGCTTA: 939) RHOXF1 (GGATTA: 975) RHOXF1 (AGATCA: 990) RHOXF1 (GGATTA: 1004) RHOXF1 (GGATCA: 1075) RHOXF1 (GGATTA: 1109) RHOXF1 (AGCTCA: 1118) RHOXF1 (GGATTA: 1198) RHOXF1 (TGATCT: 196) RHOXF1 (TGAGCC: 689) RHOXF1 (TAAGCC: 1063) RHOXF1 (TGAGCT: 1116) RHOXF1 (TGAGCT: 1235) Lhx8 (TTAATTAG: 650) Lhx8 (CTAATTAA: …
Cluster 174	Location: LGUN_random_Scaffold13836 dna:scaffold scaffold:BglaB1:LGUN_random_Scaffold13836:1:3042:1	Coordinates: 187-2986	Size [bp]: 2800	Hits (absolute): 201	Hits (normalized): 23.8959623715673	Hits (normalized) per kb: 8.53672027542874	Normalized hits with 1T: 90.7%	Normalized hits with 10A: 84.2%	Normalized hits 23-35 nt: 100%	Normalized hits on the main strand(s): 91.9%	Predicted directionality: mono:minus	Binding sites: RHOXF1 (AGATCA: 486) RHOXF1 (TGATCT: 2506) FOXO3_mmu (TGTTTTCC: 2402) Sox5 (ATTGTT: 348) Sox5 (ATTGTT: 2221) SOX9 (CCATTGTT: 2219) FOXO3_mmu (TCTAAACA: 2053) Nobox (TAATTGGT: 2611) POU2F1 (ATTTAAATA: 2463) Sox5 (AACAAT: 525) Sox5 (AACAAT: 2397) Sox5 (AACAAT: 2520) POU2F1 (TATTTAAAT: 2462)
Cluster 175	Location: LGUN_random_Scaffold24071 dna:scaffold scaffold:BglaB1:LGUN_random_Scaffold24071:1:2835:1	Coordinates: 211-2585	Size [bp]: 2375	Hits (absolute): 84	Hits (normalized): 22.572092728266	Hits (normalized) per kb: 9.50588910669801	Normalized hits with 1T: 99.4%	Normalized hits with 10A: 56.7%	Normalized hits 23-35 nt: 100%	Normalized hits on the main strand(s): 100%	Predicted directionality: mono:minus	Binding sites: RHOXF1 (AGCTTA: 4) RHOXF1 (GGCTTA: 121) RHOXF1 (AGATCA: 154) RHOXF1 (AGATCA: 1310) RHOXF1 (AGATCA: 1573) RHOXF1 (TGAGCC: 762) RHOXF1 (TAATCC: 1379) RHOXF1 (TGATCT: 1493) RHOXF1 (TAATCT: 1909) RHOXF1 (TAATCT: 1931) Lhx8 (TTAATTAA: 1216) Lhx8 (CTAATTAA: 1517) Nobox (GCTAATTA: 1516) Gata4 (AGATAAG: 933) Sox5 (AACAAT: 1615)
Cluster 176	Location: LGUN_random_Scaffold547870 dna:scaffold scaffold:BglaB1:LGUN_random_Scaffold547870:1:2820:1	Coordinates: 20-2813	Size [bp]: 2794	Hits (absolute): 47	Hits (normalized): 10.8048096819397	Hits (normalized) per kb: 3.86663212475302	Normalized hits with 1T: 100%	Normalized hits with 10A: 11.2%	Normalized hits 23-35 nt: 100%	Normalized hits on the main strand(s): 100%	Predicted directionality: mono:plus	Binding sites: RHOXF1 (AGATCA: 210) RHOXF1 (AGCTCA: 671) RHOXF1 (AGCTCA: 2015) RHOXF1 (GGATCA: 2030) RHOXF1 (GGATTA: 2669) RHOXF1 (AGATTA: 2678) RHOXF1 (TGATCT: 646) RHOXF1 (TAATCT: 1147) RHOXF1 (TAAGCC: 1900) RHOXF1 (TAATCT: 2206) Gata4 (CTTATCT: 1724) POU5F1 (TTTGCAT: 1462) FOXO1 (GCTGTTTTT: 776) FOXO1 (GTTGTTTTT: 1167) FOXO1 (GCTGTTTAT: 1923) Sox5 (ATTGTT: 296) Sox5 (ATTGTT: 2039) Sox5 (ATTGTT…
Cluster 177	Location: LGUN_random_Scaffold13205 dna:scaffold scaffold:BglaB1:LGUN_random_Scaffold13205:1:2658:1	Coordinates: 92-2311	Size [bp]: 2220	Hits (absolute): 166	Hits (normalized): 20.2377585953538	Hits (normalized) per kb: 9.11420429406069	Normalized hits with 1T: 94.7%	Normalized hits with 10A: 48.9%	Normalized hits 23-35 nt: 100%	Normalized hits on the main strand(s): 94.5%	Predicted directionality: mono:plus	Binding sites: RHOXF1 (AGCTTA: 363) RHOXF1 (TGAGCT: 361) RHOXF1 (TGAGCT: 678) RHOXF1 (TAATCC: 2143) FOXO1 (CTTGTTTTT: 72) FOXO3_mmu (TGTTTTGA: 910) Sox5 (ATTGTT: 1252) Nobox (AGTAATTA: 611) Nobox (TAATTGCT: 183) Nobox (TAATTAGC: 613) Rhox11 (TGCTGTAAT: 178) Gata4 (AGATAAG: 2039) Sox5 (AACAAT: 347) POU2F1 (TATTTAAAT: 2080)
Cluster 178	Location: LGUN_random_Scaffold14014 dna:scaffold scaffold:BglaB1:LGUN_random_Scaffold14014:1:2658:1	Coordinates: 193-2641	Size [bp]: 2449	Hits (absolute): 109	Hits (normalized): 11.1555445408749	Hits (normalized) per kb: 4.55459134694934	Normalized hits with 1T: 92%	Normalized hits with 10A: 85.7%	Normalized hits 23-35 nt: 100%	Normalized hits on the main strand(s): 87.4%	Predicted directionality: mono:plus	Binding sites: RHOXF1 (TGATCC: 2387) POU5F1 (TTTGCAT: 2165) SOX9 (AACAATAG: 2354) Sox5 (AACAAT: 153) Sox5 (AACAAT: 285) Sox5 (AACAAT: 1505) Sox5 (AACAAT: 2354) POU5F1 (ATGCAAA: 1998)
Cluster 179	Location: LGUN_random_Scaffold550284 dna:scaffold scaffold:BglaB1:LGUN_random_Scaffold550284:1:2652:1	Coordinates: 3-2455	Size [bp]: 2453	Hits (absolute): 187	Hits (normalized): 24869.9639069172	Hits (normalized) per kb: 10138.5906407115	Normalized hits with 1T: 100%	Normalized hits with 10A: 0%	Normalized hits 23-35 nt: 100%	Normalized hits on the main strand(s): 100%	Predicted directionality: mono:minus	Binding sites: RHOXF1 (AGCTCA: 463) RHOXF1 (GGATCA: 737) RHOXF1 (AGCTCA: 838) RHOXF1 (TAATCC: 1827) RHOXF1 (TGATCC: 1955) Gata4 (GTTATCT: 952) Gata4 (GTTATCT: 1942) Sox5 (ATTGTT: 1440) Sox5 (ATTGTT: 1713) Gata4 (AGATAAC: 1530) Sox5 (AACAAT: 1461) Sox5 (AACAAT: 2442)
Cluster 180	Location: LGUN_random_Scaffold25319 dna:scaffold scaffold:BglaB1:LGUN_random_Scaffold25319:1:2639:1	Coordinates: 116-2292	Size [bp]: 2177	Hits (absolute): 184	Hits (normalized): 36.7246358515503	Hits (normalized) per kb: 16.8675549442148	Normalized hits with 1T: 82.5%	Normalized hits with 10A: 46.4%	Normalized hits 23-35 nt: 100%	Normalized hits on the main strand(s): 78.5%	Predicted directionality: mono:minus	Binding sites: RHOXF1 (AGCTTA: 43) RHOXF1 (GGATCA: 476) RHOXF1 (AGCTTA: 1410) RHOXF1 (GGCTCA: 1715) RHOXF1 (AGCTTA: 1723) RHOXF1 (GGCTTA: 1980) RHOXF1 (AGATTA: 2131) RHOXF1 (TGAGCT: 41) Gata4 (CTTATCT: 1412) POU5F1 (TTTGCAT: 377) POU5F1 (TTTGCAT: 400) Sox5 (ATTGTT: 1666) Sox5 (ATTGTT: 2030) SOX9 (TCATTGTT: 2028) FOXO3_mmu (TCTAAACA: 601) FOXO3_mmu (TCAAAACA: 848) SPZ1 (AGGGTAAGAG: 1744) Rhox11 (T…
Cluster 181	Location: LGUN_random_Scaffold25450 dna:scaffold scaffold:BglaB1:LGUN_random_Scaffold25450:1:2619:1	Coordinates: 463-2151	Size [bp]: 1689	Hits (absolute): 29	Hits (normalized): 12.4538323449985	Hits (normalized) per kb: 7.37170903784082	Normalized hits with 1T: 87.9%	Normalized hits with 10A: 12.1%	Normalized hits 23-35 nt: 100%	Normalized hits on the main strand(s): 100%	Predicted directionality: mono:minus	Binding sites: RHOXF1 (GGATTA: 839) RHOXF1 (TAAGCC: 979) Nobox (ACCAATTA: 1378)
Cluster 182	Location: LGUN_random_Scaffold29609 dna:scaffold scaffold:BglaB1:LGUN_random_Scaffold29609:1:2137:1	Coordinates: 135-1456	Size [bp]: 1322	Hits (absolute): 129	Hits (normalized): 19.0670158151782	Hits (normalized) per kb: 14.4220356653126	Normalized hits with 1T: 87.2%	Normalized hits with 10A: 32.8%	Normalized hits 23-35 nt: 100%	Normalized hits on the main strand(s): 93.3%	Predicted directionality: bi:minus-plus (split between 901 and 903)	Binding sites: RFX4_1 (CTTGGCAAC: 896) RHOXF1 (GGATTA: 753) RHOXF1 (TGAGCC: 485) RHOXF1 (TGATCT: 837) FOXO3_mmu (GCAAAACA: 1255) Rhox11 (ATAACAGCG: 1157)
Cluster 183	Location: LGUN_random_Scaffold546581 dna:scaffold scaffold:BglaB1:LGUN_random_Scaffold546581:1:1981:1	Coordinates: 487-1959	Size [bp]: 1473	Hits (absolute): 95	Hits (normalized): 18.6217672674794	Hits (normalized) per kb: 12.6443892079586	Normalized hits with 1T: 96.3%	Normalized hits with 10A: 26.7%	Normalized hits 23-35 nt: 100%	Normalized hits on the main strand(s): 99.7%	Predicted directionality: mono:minus	Binding sites: RHOXF1 (AGATTA: 111) RHOXF1 (AGATCA: 777) RHOXF1 (TAATCC: 1444) Lhx8 (TTAATTAG: 80) Sox5 (ATTGTT: 1461) SOX9 (TCATTGTT: 1459) Sox5 (AACAAT: 442)
Cluster 184	Location: LGUN_random_Scaffold34129 dna:scaffold scaffold:BglaB1:LGUN_random_Scaffold34129:1:1788:1	Coordinates: 2-1445	Size [bp]: 1444	Hits (absolute): 26	Hits (normalized): 22.9236047396072	Hits (normalized) per kb: 15.8732781121354	Normalized hits with 1T: 98.9%	Normalized hits with 10A: 1.1%	Normalized hits 23-35 nt: 100%	Normalized hits on the main strand(s): 100%	Predicted directionality: mono:plus	Binding sites: RHOXF1 (AGCTTA: 11) RHOXF1 (TGAGCC: 49) RHOXF1 (TGATCT: 405) RHOXF1 (TAATCC: 645) RHOXF1 (TGAGCC: 721) RFX4_2 (GTAACCAGG: 88) RFX4_1 (GTTGCTATG: 1271) FOXO3_hsa (GTAAACAA: 325) FOXP1 (GTAAACA: 325) Sox5 (ATTGTT: 764) Sox5 (ATTGTT: 1268) SOX9 (TCATTGTT: 1266) FOXO3_mmu (GCTAAACA: 981) Nobox (AGTAATTA: 1253) FOXO1 (AAAAACAAC: 528) Rhox11 (AATACACCA: 167) Sox5 (AACAAT: 228) Sox5 (AACA…
Cluster 185	Location: LGUN_random_Scaffold35702 dna:scaffold scaffold:BglaB1:LGUN_random_Scaffold35702:1:1699:1	Coordinates: 400-1669	Size [bp]: 1270	Hits (absolute): 255	Hits (normalized): 14.616630966953	Hits (normalized) per kb: 11.5095075713428	Normalized hits with 1T: 76.5%	Normalized hits with 10A: 15.2%	Normalized hits 23-35 nt: 100%	Normalized hits on the main strand(s): 99.2%	Predicted directionality: bi:minus-plus (split between 989 and 993)	Binding sites: RHOXF1 (AGATCA: 448) RHOXF1 (GGATTA: 818) RHOXF1 (GGATTA: 850) RHOXF1 (TGATCC: 108) RHOXF1 (TAATCC: 245) FOXO3_mmu (TGTTTTGA: 265) FOXO3_mmu (TGTTTACA: 1168) Sox5 (ATTGTT: 263) Sox5 (ATTGTT: 1166) FOXO3_hsa (TTGTTTAC: 1167) FOXP1 (TGTTTAC: 1168) Nobox (TAATTACC: 1105)
Cluster 186	Location: LGUN_random_Scaffold39837 dna:scaffold scaffold:BglaB1:LGUN_random_Scaffold39837:1:1498:1	Coordinates: 3-1495	Size [bp]: 1493	Hits (absolute): 49	Hits (normalized): 18.4318918815337	Hits (normalized) per kb: 12.3430931982376	Normalized hits with 1T: 99.7%	Normalized hits with 10A: 99.7%	Normalized hits 23-35 nt: 100%	Normalized hits on the main strand(s): 100%	Predicted directionality: mono:plus	Binding sites: RHOXF1 (GGATCA: 667) RHOXF1 (TGATCT: 272) RHOXF1 (TAATCT: 556) RHOXF1 (TAATCT: 636) RHOXF1 (TAATCC: 707) FOXO3_mmu (TGTTTTCA: 928) FOXO3_mmu (TCTAAACA: 1433) Nobox (AGTAATTA: 302) Nobox (ACTAATTA: 576) Nobox (TAATTAGC: 1097) POU2F1 (ATTAAAATA: 983) Gata4 (AGATAAG: 116) Sox5 (AACAAT: 1361)
Cluster 187	Location: LGUN_random_Scaffold45417 dna:scaffold scaffold:BglaB1:LGUN_random_Scaffold45417:1:1302:1	Coordinates: 52-1094	Size [bp]: 1043	Hits (absolute): 77	Hits (normalized): 19.308052622955	Hits (normalized) per kb: 18.5096181971943	Normalized hits with 1T: 99.3%	Normalized hits with 10A: 7.3%	Normalized hits 23-35 nt: 100%	Normalized hits on the main strand(s): 100%	Predicted directionality: mono:minus	Binding sites: SOX9 (AACAATGA: 896) Sox5 (ATTGTT: 104) FOXP1 (TGTTTAC: 1002) Sox5 (AACAAT: 896)
Cluster 188	Location: LGUN_random_Scaffold46805 dna:scaffold scaffold:BglaB1:LGUN_random_Scaffold46805:1:1264:1	Coordinates: 16-1098	Size [bp]: 1083	Hits (absolute): 124	Hits (normalized): 15.7845631759398	Hits (normalized) per kb: 14.5726836701731	Normalized hits with 1T: 84.3%	Normalized hits with 10A: 69.8%	Normalized hits 23-35 nt: 100%	Normalized hits on the main strand(s): 100%	Predicted directionality: mono:plus	Binding sites: RHOXF1 (TAATCT: 894) FOXO1 (GTTGTTTTC: 13)
Cluster 189	Location: LGUN_random_Scaffold15267 dna:scaffold scaffold:BglaB1:LGUN_random_Scaffold15267:1:1262:1	Coordinates: 34-1166	Size [bp]: 1133	Hits (absolute): 238	Hits (normalized): 55.214048086188	Hits (normalized) per kb: 48.7346295723741	Normalized hits with 1T: 87.9%	Normalized hits with 10A: 71.6%	Normalized hits 23-35 nt: 100%	Normalized hits on the main strand(s): 86%	Predicted directionality: mono:minus	Binding sites: RHOXF1 (AGCTCA: 367) RHOXF1 (AGATCA: 881) RHOXF1 (TAAGCC: 96) RHOXF1 (TGATCC: 657) RHOXF1 (TAAGCT: 862) FOXO3_mmu (TGTTTTCA: 854) Sox5 (ATTGTT: 852) FIGLA (AACACGTGTT: 28) FOXO3_mmu (TCTAAACA: 377) FOXO1 (GAAAACAGC: 141) Rhox11 (TGCTGTTTT: 37) Rhox11 (AAAACAGCA: 142) Sox5 (AACAAT: 615) POU5F1 (ATGCAAA: 703)
Cluster 190	Location: LGUN_random_Scaffold48893 dna:scaffold scaffold:BglaB1:LGUN_random_Scaffold48893:1:1211:1	Coordinates: 23-1061	Size [bp]: 1039	Hits (absolute): 169	Hits (normalized): 10.2871066176175	Hits (normalized) per kb: 9.90259551949734	Normalized hits with 1T: 30.3%	Normalized hits with 10A: 77.4%	Normalized hits 23-35 nt: 100%	Normalized hits on the main strand(s): 92.7%	Predicted directionality: bi:minus-plus (split between 264 and 273)	Binding sites: RHOXF1 (GGCTCA: 94) RHOXF1 (AGATCA: 753) RHOXF1 (GGCTTA: 939) RHOXF1 (TGATCT: 136) RHOXF1 (TAAGCT: 350) RHOXF1 (TGATCC: 398) RHOXF1 (TAATCT: 587) RHOXF1 (TGAGCT: 657) Lhx8 (TTAATTAA: 107) FOXO3_mmu (TGTTTAGA: 645) Sox5 (ATTGTT: 340) Sox5 (ATTGTT: 418) FIGLA (AACACGTGTT: 1003) Rhox11 (AAAACAGCA: 995) POU5F1 (ATGCAAA: 175)
Cluster 191	Location: LGUN_random_Scaffold49716 dna:scaffold scaffold:BglaB1:LGUN_random_Scaffold49716:1:1191:1	Coordinates: 42-1097	Size [bp]: 1056	Hits (absolute): 468	Hits (normalized): 198.411433049165	Hits (normalized) per kb: 187.888191662025	Normalized hits with 1T: 90.2%	Normalized hits with 10A: 53.9%	Normalized hits 23-35 nt: 100%	Normalized hits on the main strand(s): 98.7%	Predicted directionality: mono:plus	Binding sites: RHOXF1 (GGCTTA: 327) RHOXF1 (GGCTTA: 629) RHOXF1 (GGCTTA: 760) RHOXF1 (TAATCC: 737) FOXO3_mmu (TGTTTAGC: 467) Sox5 (ATTGTT: 465) Rhox11 (TGGTGTATT: 393) Sox5 (AACAAT: 277) Sox5 (AACAAT: 415)
Cluster 192	Location: LGUN_random_Scaffold49996 dna:scaffold scaffold:BglaB1:LGUN_random_Scaffold49996:1:1184:1	Coordinates: 76-1167	Size [bp]: 1092	Hits (absolute): 127	Hits (normalized): 12.0672047867474	Hits (normalized) per kb: 11.0525419565992	Normalized hits with 1T: 86.8%	Normalized hits with 10A: 32.6%	Normalized hits 23-35 nt: 100%	Normalized hits on the main strand(s): 97.4%	Predicted directionality: bi:minus-plus (split between 989 and 992)	Binding sites: RHOXF1 (AGCTTA: 426) RHOXF1 (TAAGCT: 539) FOXO1 (GTTGTTTAC: 246) FOXO3_hsa (TTGTTTAC: 247) FOXP1 (TGTTTAC: 248) Gata4 (AGATAAG: 219)
Cluster 193	Location: LGUN_random_Scaffold50815 dna:scaffold scaffold:BglaB1:LGUN_random_Scaffold50815:1:1166:1	Coordinates: 3-1166	Size [bp]: 1164	Hits (absolute): 204	Hits (normalized): 15.8622918062585	Hits (normalized) per kb: 13.6286228397139	Normalized hits with 1T: 94%	Normalized hits with 10A: 22.2%	Normalized hits 23-35 nt: 100%	Normalized hits on the main strand(s): 97.9%	Predicted directionality: bi:minus-plus (split between 1105 and 1111)	Binding sites: RHOXF1 (AGCTTA: 294) RHOXF1 (AGATTA: 1065) RHOXF1 (TAAGCT: 292) RHOXF1 (TGATCT: 940) RHOXF1 (TAATCT: 1047) FOXO1 (ATAAACAAC: 1150)
Cluster 194	Location: LGUN_random_Scaffold57258 dna:scaffold scaffold:BglaB1:LGUN_random_Scaffold57258:1:1040:1	Coordinates: 28-1041	Size [bp]: 1014	Hits (absolute): 373	Hits (normalized): 23.1832134971895	Hits (normalized) per kb: 22.863345537663	Normalized hits with 1T: 81.7%	Normalized hits with 10A: 44.8%	Normalized hits 23-35 nt: 100%	Normalized hits on the main strand(s): 87.6%	Predicted directionality: mono:plus	Binding sites: RHOXF1 (AGCTCA: 419) RHOXF1 (TGATCT: 1) RHOXF1 (TGATCT: 367) RHOXF1 (TGATCT: 406) RHOXF1 (TGAGCT: 417) RHOXF1 (TGAGCC: 438) RHOXF1 (TGAGCC: 780) Sox5 (ATTGTT: 576) FOXO1 (ATAAACAAG: 708) Rhox11 (AAAACAGCA: 134)
Cluster 195	Location: LGUN_random_Scaffold58383 dna:scaffold scaffold:BglaB1:LGUN_random_Scaffold58383:1:1020:1	Coordinates: 3-1020	Size [bp]: 1018	Hits (absolute): 197	Hits (normalized): 51.5301956277603	Hits (normalized) per kb: 50.6177296331304	Normalized hits with 1T: 94.9%	Normalized hits with 10A: 60%	Normalized hits 23-35 nt: 100%	Normalized hits on the main strand(s): 98.7%	Predicted directionality: bi:plus-minus (split between 218 and 590)	Binding sites: RHOXF1 (GGATTA: 187) RHOXF1 (AGCTCA: 551) RHOXF1 (TAAGCC: 163) RHOXF1 (TGATCT: 418) RHOXF1 (TAATCC: 485) RHOXF1 (TAAGCT: 549) FOXO3_mmu (TGTTTTCC: 997) Sox5 (ATTGTT: 492) Sox5 (ATTGTT: 933) SOX9 (CCATTGTT: 490) FOXO3_mmu (GCTAAACA: 879) Sox5 (AACAAT: 883)
Total size of 195 predicted piRNA clusters: 1130764 bp (0.126%)
Non identical sequences that can be assigned to clusters: 33376 (14.766%)
Sequence reads that can be assigned to clusters: 2696564 (13.541%)
