# Supplementary material for: Deep sequencing of small RNAs reveals the repertoire of miRNAs and piRNAs in Biomphalaria glabrata
Source: Mem Inst Oswaldo Cruz. 2020 Jul 1;115:e190498. doi: 10.1590/0074-02760190498 (PMC7328434; doi:10.1590/0074-02760190498)
Supplement: Supplementary file 4 [file 1678-8060-mioc-115-e190498-s4.xlsx]

## Sheet: S5 Table
TABLE V Predicted clusters of Biomphalaria glabrata with shell and resume of results
Cluster 1	Location: LGUN_random_Scaffold6 dna:scaffold scaffold:BglaB1:LGUN_random_Scaffold6:1:1449064:1	Coordinates: 1324037-1359705	Size [bp]: 35669	Hits (absolute): 9747	Hits (normalized): 10189.3714738839	Hits (normalized) per kb: 285.665706386758	Normalized hits with 1T: 85.9%	Normalized hits with 10A: 24.2%	Normalized hits 23-35 nt: 100%	Normalized hits on the main strand(s): 88.5%	Predicted directionality: bi:plus-minus (split between 1352535 and 1353876)	Binding sites: SPZ1 (CTGATACCCC: 29838) RFX4_2 (CATGGTTAC: 399) RHOXF1 (AGATCA: 304) RHOXF1 (AGATCA: 471) RHOXF1 (AGATTA: 900) RHOXF1 (GGATTA: 1236) RHOXF1 (GGCTTA: 1465) RHOXF1 (AGCTTA: 1485) RHOXF1 (AGCTTA: 2496) RHOXF1 (GGATTA: 2762) RHOXF1 (AGCTCA: 3609) RHOXF1 (AGATCA: 3853) RHOXF1 (AGATTA: 4079) RHOXF1 (AGCTTA: 4535) RHOXF1 (AGCTTA: 6606) RHOXF1 (AGATCA: 6663) RHOXF1 (AGATTA: 8557) RHOXF1 (…
Cluster 2	Location: LGUN_random_Scaffold6 dna:scaffold scaffold:BglaB1:LGUN_random_Scaffold6:1:1449064:1	Coordinates: 1368920-1377482	Size [bp]: 8563	Hits (absolute): 2550	Hits (normalized): 1368.87040819679	Hits (normalized) per kb: 159.862368558946	Normalized hits with 1T: 80.5%	Normalized hits with 10A: 38.4%	Normalized hits 23-35 nt: 100%	Normalized hits on the main strand(s): 97.2%	Predicted directionality: mono:plus	Binding sites: RHOXF1 (AGCTCA: 1776) RHOXF1 (AGCTCA: 1791) RHOXF1 (AGCTCA: 3718) RHOXF1 (AGATTA: 3969) RHOXF1 (AGCTTA: 4472) RHOXF1 (AGATTA: 6952) RHOXF1 (GGCTCA: 7005) RHOXF1 (AGATTA: 7335) RHOXF1 (TAATCT: 4196) RHOXF1 (TGATCC: 6968) RHOXF1 (TGAGCT: 7380) Gata4 (GTTATCT: 3497) RFX4_1 (GTTGCTATG: 4804) SOX9 (AACAATAG: 5833) A-MYB (AGGCAGTTGG: 3431) FOXO1 (CTTGTTTAT: 3743) FOXO3_mmu (TGTTTACA: 194…
Cluster 3	Location: LG1i_random_Scaffold7 dna:scaffold scaffold:BglaB1:LG1i_random_Scaffold7:1:1339905:1	Coordinates: 347452-353609	Size [bp]: 6158	Hits (absolute): 102	Hits (normalized): 133.977497674821	Hits (normalized) per kb: 21.7536944632086	Normalized hits with 1T: 99.4%	Normalized hits with 10A: 0.1%	Normalized hits 23-35 nt: 100%	Normalized hits on the main strand(s): 100%	Predicted directionality: mono:minus	Binding sites: RHOXF1 (GGCTTA: 404) RHOXF1 (AGATCA: 563) RHOXF1 (AGATTA: 1305) RHOXF1 (AGATCA: 1739) RHOXF1 (AGATTA: 2269) RHOXF1 (AGATCA: 3158) RHOXF1 (GGCTTA: 5648) RHOXF1 (TGATCT: 1317) RHOXF1 (TGAGCT: 1642) RHOXF1 (TAAGCT: 2924) RHOXF1 (TGATCC: 3847) RHOXF1 (TGATCT: 5909) RHOXF1 (TGAGCT: 5934) POU5F1 (TTTGCAT: 5600) POU5F1 (TTTGCAT: 5744) RFX4_1 (GTTGCTAAG: 3872) FOXO3_hsa (GTAAACAA: 3940) FO…
Cluster 4	Location: LG35i_random_Scaffold9 dna:scaffold scaffold:BglaB1:LG35i_random_Scaffold9:1:1290672:1	Coordinates: 247427-249611	Size [bp]: 2185	Hits (absolute): 601	Hits (normalized): 312.305425940656	Hits (normalized) per kb: 142.934505971245	Normalized hits with 1T: 89.1%	Normalized hits with 10A: 7.5%	Normalized hits 23-35 nt: 100%	Normalized hits on the main strand(s): 100%	Predicted directionality: mono:plus	Binding sites: RHOXF1 (TGAGCT: 875) RHOXF1 (TAATCT: 1735) RHOXF1 (TGAGCT: 2052) Sox5 (ATTGTT: 828) FOXO3_mmu (TCTAAACA: 133) FOXO3_mmu (TCAAAACA: 1707) Gata4 (AGATAAC: 1747) Sox5 (AACAAT: 779) Sox5 (AACAAT: 800)
Cluster 5	Location: LG51i_random_Scaffold12 dna:scaffold scaffold:BglaB1:LG51i_random_Scaffold12:1:1187089:1	Coordinates: 1156843-1159092	Size [bp]: 2250	Hits (absolute): 773	Hits (normalized): 382.887710834818	Hits (normalized) per kb: 170.177450439188	Normalized hits with 1T: 89.8%	Normalized hits with 10A: 7.2%	Normalized hits 23-35 nt: 100%	Normalized hits on the main strand(s): 100%	Predicted directionality: mono:minus	Binding sites: RFX4_2 (CGTGGATAC: 1555) RHOXF1 (GGATTA: 1305) RHOXF1 (AGATTA: 1892) RHOXF1 (AGATTA: 1899) RHOXF1 (AGATTA: 1921) Lhx8 (TTAATTAG: 2144) Sox5 (ATTGTT: 1690) SOX9 (TTATTGTT: 1688) FOXO3_hsa (ATGTTTAC: 686) FOXP1 (TGTTTAC: 687) Nobox (TAATTAGC: 2145) Sox5 (AACAAT: 1661) Sox5 (AACAAT: 1860) POU5F1 (ATGCAAA: 1468)
Cluster 6	Location: LG26_random_Scaffold13 dna:scaffold scaffold:BglaB1:LG26_random_Scaffold13:1:1150411:1	Coordinates: 26156-41012	Size [bp]: 14857	Hits (absolute): 2777	Hits (normalized): 1680.4338151703	Hits (normalized) per kb: 113.102090740834	Normalized hits with 1T: 95.9%	Normalized hits with 10A: 42.8%	Normalized hits 23-35 nt: 100%	Normalized hits on the main strand(s): 85.9%	Predicted directionality: mono:minus	Binding sites: RFX4_2 (CTTAGATAC: 6364) RHOXF1 (AGATCA: 451) RHOXF1 (GGCTCA: 521) RHOXF1 (AGCTCA: 883) RHOXF1 (AGATTA: 1205) RHOXF1 (GGATTA: 3401) RHOXF1 (AGATTA: 4489) RHOXF1 (GGATTA: 5193) RHOXF1 (AGATTA: 6734) RHOXF1 (GGATCA: 7531) RHOXF1 (AGATCA: 7653) RHOXF1 (GGCTTA: 7701) RHOXF1 (GGATTA: 8189) RHOXF1 (AGATCA: 8260) RHOXF1 (AGATCA: 12646) RHOXF1 (AGATCA: 12994) RHOXF1 (TAATCT: 1102) RHOXF1 (…
Cluster 7	Location: LG26_random_Scaffold13 dna:scaffold scaffold:BglaB1:LG26_random_Scaffold13:1:1150411:1	Coordinates: 703340-704935	Size [bp]: 1596	Hits (absolute): 1057	Hits (normalized): 237.799237043681	Hits (normalized) per kb: 149.001571765952	Normalized hits with 1T: 86.2%	Normalized hits with 10A: 32.2%	Normalized hits 23-35 nt: 100%	Normalized hits on the main strand(s): 82%	Predicted directionality: bi:minus-plus (split between 704388 and 704390)	masked [bp]: 0
Cluster 8	Location: LGUN_random_Scaffold15 dna:scaffold scaffold:BglaB1:LGUN_random_Scaffold15:1:1062666:1	Coordinates: 708188-711710	Size [bp]: 3523	Hits (absolute): 693	Hits (normalized): 312.408769087907	Hits (normalized) per kb: 88.6733231759024	Normalized hits with 1T: 89%	Normalized hits with 10A: 7.5%	Normalized hits 23-35 nt: 100%	Normalized hits on the main strand(s): 100%	Predicted directionality: mono:minus	Binding sites: RHOXF1 (AGCTTA: 2762) RHOXF1 (TGAGCT: 1451) RHOXF1 (TAATCT: 3357) SOX9 (AACAATAG: 525) SPZ1 (GGGGTATCAG: 1788) Nobox (GGCAATTA: 1884) Rhox11 (TGCTGTTTT: 2962) Sox5 (AACAAT: 525) Sox5 (AACAAT: 2751)
Cluster 9	Location: LG24_random_Scaffold17 dna:scaffold scaffold:BglaB1:LG24_random_Scaffold17:1:1060966:1	Coordinates: 51101-54661	Size [bp]: 3561	Hits (absolute): 89	Hits (normalized): 178.845559489168	Hits (normalized) per kb: 50.2271725579445	Normalized hits with 1T: 99.7%	Normalized hits with 10A: 0.4%	Normalized hits 23-35 nt: 100%	Normalized hits on the main strand(s): 100%	Predicted directionality: mono:plus	Binding sites: RHOXF1 (TAATCT: 172) Gata4 (CTTATCT: 1912) POU5F1 (TTTGCAT: 685) Nobox (TAATTACC: 2392) POU2F1 (ATTAACATA: 1540) POU2F1 (ATTTACATA: 1950) POU2F1 (TATTTTAAT: 1957)
Cluster 10	Location: LGUN_random_Scaffold23 dna:scaffold scaffold:BglaB1:LGUN_random_Scaffold23:1:935363:1	Coordinates: 879139-888868	Size [bp]: 9730	Hits (absolute): 1850	Hits (normalized): 1857.4643446387	Hits (normalized) per kb: 190.903916831335	Normalized hits with 1T: 96.4%	Normalized hits with 10A: 60.3%	Normalized hits 23-35 nt: 100%	Normalized hits on the main strand(s): 99.8%	Predicted directionality: mono:minus	Binding sites: RHOXF1 (AGATCA: 3001) RHOXF1 (AGCTTA: 3234) RHOXF1 (AGATCA: 3291) RHOXF1 (GGCTCA: 3679) RHOXF1 (GGATCA: 4051) RHOXF1 (AGCTCA: 4097) RHOXF1 (AGATCA: 4264) RHOXF1 (GGATTA: 5707) RHOXF1 (GGATTA: 5736) RHOXF1 (GGATTA: 5784) RHOXF1 (GGATTA: 5816) RHOXF1 (GGATTA: 5843) RHOXF1 (GGATTA: 5892) RHOXF1 (GGATTA: 5912) RHOXF1 (AGATTA: 8430) RHOXF1 (AGCTCA: 8488) RHOXF1 (AGCTCA: 8529) RHOXF1 (TA…
Cluster 11	Location: LGUN_random_Scaffold28 dna:scaffold scaffold:BglaB1:LGUN_random_Scaffold28:1:897253:1	Coordinates: 715046-723950	Size [bp]: 8905	Hits (absolute): 392	Hits (normalized): 608.716874124135	Hits (normalized) per kb: 68.3534678952172	Normalized hits with 1T: 98.1%	Normalized hits with 10A: 12.8%	Normalized hits 23-35 nt: 100%	Normalized hits on the main strand(s): 99.9%	Predicted directionality: mono:minus	Binding sites: RHOXF1 (GGATCA: 260) RHOXF1 (GGATCA: 272) RHOXF1 (AGCTTA: 647) RHOXF1 (AGATCA: 1107) RHOXF1 (GGATCA: 1215) RHOXF1 (GGCTCA: 2393) RHOXF1 (AGCTCA: 2992) RHOXF1 (AGCTCA: 3484) RHOXF1 (GGATCA: 4140) RHOXF1 (AGATTA: 4194) RHOXF1 (AGATCA: 5416) RHOXF1 (AGATCA: 6307) RHOXF1 (AGATTA: 7268) RHOXF1 (GGCTTA: 8148) RHOXF1 (GGATTA: 8218) RHOXF1 (AGATTA: 8304) RHOXF1 (TGAGCT: 142) RHOXF1 (TAATCT…
Cluster 12	Location: LG4_random_Scaffold26 dna:scaffold scaffold:BglaB1:LG4_random_Scaffold26:1:862114:1	Coordinates: 738288-739896	Size [bp]: 1609	Hits (absolute): 499	Hits (normalized): 150.421204504734	Hits (normalized) per kb: 93.4884547590032	Normalized hits with 1T: 93.6%	Normalized hits with 10A: 60.4%	Normalized hits 23-35 nt: 100%	Normalized hits on the main strand(s): 93%	Predicted directionality: mono:minus	Binding sites: RHOXF1 (AGATCA: 200) RHOXF1 (AGCTCA: 1406) RHOXF1 (TGAGCT: 34) RHOXF1 (TGATCC: 758) POU5F1 (TTTGCAT: 443) POU5F1 (TTTGCAT: 1443) FOXO3_hsa (GTAAACAA: 136) FOXP1 (GTAAACA: 136) Sox5 (ATTGTT: 785) SOX9 (TCATTGTT: 783) FOXO3_mmu (GCAAAACA: 1381) Sox5 (AACAAT: 139) Sox5 (AACAAT: 365) Sox5 (AACAAT: 571)
Cluster 13	Location: LG4_random_Scaffold26 dna:scaffold scaffold:BglaB1:LG4_random_Scaffold26:1:862114:1	Coordinates: 841544-844992	Size [bp]: 3449	Hits (absolute): 679	Hits (normalized): 1328.91141720284	Hits (normalized) per kb: 385.306829279724	Normalized hits with 1T: 97.9%	Normalized hits with 10A: 79.1%	Normalized hits 23-35 nt: 100%	Normalized hits on the main strand(s): 96.9%	Predicted directionality: mono:minus	Binding sites: RHOXF1 (AGATTA: 819) RHOXF1 (GGCTCA: 1055) RHOXF1 (AGCTTA: 1159) RHOXF1 (TGATCT: 97) RHOXF1 (TAATCT: 500) RHOXF1 (TGAGCT: 1157) Gata4 (GTTATCT: 1118) FOXO1 (CTTGTTTTT: 154) Sox5 (ATTGTT: 776) Nobox (TAATTAGC: 916) Nobox (TAATTACC: 3239) Gata4 (AGATAAG: 1891)
Cluster 14	Location: LG4i_random_Scaffold22 dna:scaffold scaffold:BglaB1:LG4i_random_Scaffold22:1:859464:1	Coordinates: 603924-607908	Size [bp]: 3985	Hits (absolute): 106	Hits (normalized): 298.194315095918	Hits (normalized) per kb: 74.827144801386	Normalized hits with 1T: 96.9%	Normalized hits with 10A: 2.8%	Normalized hits 23-35 nt: 100%	Normalized hits on the main strand(s): 99.6%	Predicted directionality: mono:minus	Binding sites: RHOXF1 (AGATCA: 1166) RHOXF1 (AGCTCA: 1515) RHOXF1 (GGCTCA: 2109) RHOXF1 (AGATTA: 2920) RHOXF1 (TGATCC: 1181) RHOXF1 (TGATCT: 1601) RHOXF1 (TGATCT: 2092) RHOXF1 (TAATCT: 2209) RHOXF1 (TAATCT: 2382) RHOXF1 (TAATCT: 2869) RHOXF1 (TAAGCC: 3035) RHOXF1 (TGATCT: 3972) Lhx8 (CTAATTAG: 1215) SOX9 (AACAATAA: 1568) SOX9 (AACAATGG: 3889) FOXO3_mmu (TGTTTACA: 2197) FOXO3_mmu (TGTTTTCA: 3621) …
Cluster 15	Location: LGUN_random_Scaffold58 dna:scaffold scaffold:BglaB1:LGUN_random_Scaffold58:1:823346:1	Coordinates: 405167-409977	Size [bp]: 4811	Hits (absolute): 790	Hits (normalized): 333.374875987766	Hits (normalized) per kb: 69.2950936270235	Normalized hits with 1T: 91.6%	Normalized hits with 10A: 26.6%	Normalized hits 23-35 nt: 100%	Normalized hits on the main strand(s): 95.5%	Predicted directionality: bi:minus-plus (split between 408260 and 408262)	Binding sites: RHOXF1 (AGCTTA: 1152) RHOXF1 (GGATTA: 1162) RHOXF1 (GGATTA: 1520) RHOXF1 (GGATTA: 2160) RHOXF1 (AGCTCA: 2173) RHOXF1 (AGATCA: 2260) RHOXF1 (AGCTCA: 2600) RHOXF1 (AGATTA: 4043) RHOXF1 (AGATTA: 4440) RHOXF1 (AGATCA: 4665) RHOXF1 (TGATCT: 905) RHOXF1 (TAATCC: 1071) RHOXF1 (TAAGCT: 1276) RHOXF1 (TAATCC: 1335) RHOXF1 (TAAGCT: 1692) RHOXF1 (TGAGCC: 2209) RHOXF1 (TGATCT: 2313) RHOXF1 (TGA…
Cluster 16	Location: LG27_random_Scaffold71 dna:scaffold scaffold:BglaB1:LG27_random_Scaffold71:1:784475:1	Coordinates: 399411-407975	Size [bp]: 8565	Hits (absolute): 846	Hits (normalized): 334.376409726371	Hits (normalized) per kb: 39.0346667003369	Normalized hits with 1T: 87%	Normalized hits with 10A: 38%	Normalized hits 23-35 nt: 100%	Normalized hits on the main strand(s): 94.2%	Predicted directionality: mono:minus	Binding sites: RHOXF1 (AGATCA: 35) RHOXF1 (GGATCA: 217) RHOXF1 (GGATTA: 785) RHOXF1 (GGCTCA: 935) RHOXF1 (GGCTCA: 994) RHOXF1 (AGCTCA: 3195) RHOXF1 (GGCTCA: 4224) RHOXF1 (GGCTCA: 4284) RHOXF1 (AGCTCA: 5846) RHOXF1 (GGCTTA: 7931) RHOXF1 (AGATCA: 8147) RHOXF1 (AGCTTA: 8400) RHOXF1 (AGCTCA: 8452) RHOXF1 (TAATCT: 160) RHOXF1 (TGATCT: 1415) RHOXF1 (TAATCT: 1455) RHOXF1 (TAAGCC: 1662) RHOXF1 (TAATCC: 2…
Cluster 17	Location: LGUN_random_Scaffold51 dna:scaffold scaffold:BglaB1:LGUN_random_Scaffold51:1:747019:1	Coordinates: 585478-594953	Size [bp]: 9476	Hits (absolute): 1757	Hits (normalized): 1639.5141350374	Hits (normalized) per kb: 173.013027927014	Normalized hits with 1T: 93.8%	Normalized hits with 10A: 59.3%	Normalized hits 23-35 nt: 100%	Normalized hits on the main strand(s): 96.9%	Predicted directionality: mono:minus	Binding sites: RFX4_2 (CTTAGTTAC: 2011) RHOXF1 (AGATTA: 364) RHOXF1 (AGATCA: 1196) RHOXF1 (AGATCA: 1518) RHOXF1 (AGATTA: 1620) RHOXF1 (AGATTA: 2625) RHOXF1 (AGCTTA: 2687) RHOXF1 (GGATTA: 3662) RHOXF1 (GGATTA: 4676) RHOXF1 (AGATTA: 6753) RHOXF1 (AGATCA: 6852) RHOXF1 (AGCTTA: 7026) RHOXF1 (AGATCA: 7092) RHOXF1 (AGCTCA: 8085) RHOXF1 (AGATCA: 8795) RHOXF1 (TGAGCT: 274) RHOXF1 (TGATCT: 321) RHOXF1 (TG…
Cluster 18	Location: LGUN_random_Scaffold84 dna:scaffold scaffold:BglaB1:LGUN_random_Scaffold84:1:644678:1	Coordinates: 490258-492816	Size [bp]: 2559	Hits (absolute): 385	Hits (normalized): 350.679349518116	Hits (normalized) per kb: 137.038644855048	Normalized hits with 1T: 89.6%	Normalized hits with 10A: 80.6%	Normalized hits 23-35 nt: 100%	Normalized hits on the main strand(s): 96.6%	Predicted directionality: bi:minus-plus (split between 490959 and 490961)	Binding sites: RHOXF1 (GGCTTA: 760) RHOXF1 (AGATCA: 1286) RHOXF1 (GGCTCA: 2395) RHOXF1 (TGATCT: 145) RHOXF1 (TAATCC: 737) RHOXF1 (TGATCT: 1499) RHOXF1 (TAATCC: 1559) RHOXF1 (TGATCC: 1618) POU2F1 (ATTAAAATA: 220) POU2F1 (TATTTTAAT: 52)
Cluster 19	Location: LGUN_random_Scaffold94 dna:scaffold scaffold:BglaB1:LGUN_random_Scaffold94:1:603095:1	Coordinates: 155178-158050	Size [bp]: 2873	Hits (absolute): 95	Hits (normalized): 613.200422805779	Hits (normalized) per kb: 213.438732640247	Normalized hits with 1T: 100%	Normalized hits with 10A: 1.5%	Normalized hits 23-35 nt: 100%	Normalized hits on the main strand(s): 100%	Predicted directionality: mono:plus	Binding sites: RHOXF1 (AGCTTA: 2815) RHOXF1 (TAAGCC: 2649) RHOXF1 (TAAGCC: 2723) Sox5 (ATTGTT: 2113) Sox5 (AACAAT: 2099)
Cluster 20	Location: LGUN_random_Scaffold67 dna:scaffold scaffold:BglaB1:LGUN_random_Scaffold67:1:585432:1	Coordinates: 86418-91923	Size [bp]: 5506	Hits (absolute): 1495	Hits (normalized): 305.653293292596	Hits (normalized) per kb: 55.5131170069484	Normalized hits with 1T: 95.2%	Normalized hits with 10A: 27.8%	Normalized hits 23-35 nt: 100%	Normalized hits on the main strand(s): 95.2%	Predicted directionality: mono:plus	Binding sites: RHOXF1 (AGCTTA: 747) RHOXF1 (GGCTTA: 2101) RHOXF1 (GGCTTA: 2950) RHOXF1 (AGCTCA: 3006) RHOXF1 (AGCTTA: 3136) RHOXF1 (AGCTCA: 4839) RHOXF1 (GGATTA: 4987) RHOXF1 (TAATCT: 2229) RHOXF1 (TGATCC: 2405) RHOXF1 (TGATCT: 3302) RHOXF1 (TGAGCC: 3595) RHOXF1 (TGATCT: 4681) Lhx8 (CTAATTAA: 4188) FOXO3_hsa (GTAAACAA: 3934) FOXO3_hsa (GTAAACAA: 4148) FOXP1 (GTAAACA: 3934) FOXP1 (GTAAACA: 4148) F…
Cluster 21	Location: LG8i_random_Scaffold101 dna:scaffold scaffold:BglaB1:LG8i_random_Scaffold101:1:578789:1	Coordinates: 272145-274266	Size [bp]: 2122	Hits (absolute): 42	Hits (normalized): 139.161722644725	Hits (normalized) per kb: 65.5820921618325	Normalized hits with 1T: 100%	Normalized hits with 10A: 0%	Normalized hits 23-35 nt: 100%	Normalized hits on the main strand(s): 100%	Predicted directionality: mono:plus	Binding sites: RHOXF1 (GGATCA: 768) RHOXF1 (AGCTTA: 981) RHOXF1 (AGATCA: 1151) RHOXF1 (AGATTA: 1367) RHOXF1 (TGATCT: 916) FOXO3_hsa (GTAAACAA: 1360) SOX9 (AACAATAA: 540) FOXP1 (GTAAACA: 1360) FOXO3_mmu (TGTAAACA: 1359) Nobox (ACTAATTA: 1961) FOXO1 (GTAAACAAG: 1360) Sox5 (AACAAT: 540) Sox5 (AACAAT: 1553)
Cluster 22	Location: LG33_random_Scaffold118 dna:scaffold scaffold:BglaB1:LG33_random_Scaffold118:1:567666:1	Coordinates: 396026-408022	Size [bp]: 11997	Hits (absolute): 1322	Hits (normalized): 758.349961454211	Hits (normalized) per kb: 63.2066272475028	Normalized hits with 1T: 97.2%	Normalized hits with 10A: 63.7%	Normalized hits 23-35 nt: 100%	Normalized hits on the main strand(s): 94%	Predicted directionality: mono:plus	Binding sites: RHOXF1 (AGATCA: 469) RHOXF1 (AGCTTA: 815) RHOXF1 (GGATTA: 3797) RHOXF1 (GGCTCA: 4604) RHOXF1 (AGCTTA: 7238) RHOXF1 (AGCTCA: 8111) RHOXF1 (AGATCA: 9249) RHOXF1 (AGCTCA: 10360) RHOXF1 (TGAGCC: 53) RHOXF1 (TGATCT: 186) RHOXF1 (TGATCT: 409) RHOXF1 (TAAGCT: 664) RHOXF1 (TGAGCT: 1199) RHOXF1 (TAAGCT: 1559) RHOXF1 (TAATCT: 2097) RHOXF1 (TGATCT: 2522) RHOXF1 (TAATCT: 3505) RHOXF1 (TGAGCC: …
Cluster 23	Location: LGUN_random_Scaffold120 dna:scaffold scaffold:BglaB1:LGUN_random_Scaffold120:1:556644:1	Coordinates: 288798-290158	Size [bp]: 1361	Hits (absolute): 287	Hits (normalized): 159.850441953609	Hits (normalized) per kb: 117.446409458031	Normalized hits with 1T: 97.1%	Normalized hits with 10A: 2.9%	Normalized hits 23-35 nt: 100%	Normalized hits on the main strand(s): 98.4%	Predicted directionality: mono:plus	Binding sites: RHOXF1 (AGCTTA: 712) RHOXF1 (AGATTA: 923) Sox5 (ATTGTT: 380) Sox5 (ATTGTT: 695) SOX9 (TTATTGTT: 693) Nobox (AGTAATTA: 455) Nobox (TAATTACT: 1096)
Cluster 24	Location: LGUN_random_Scaffold182 dna:scaffold scaffold:BglaB1:LGUN_random_Scaffold182:1:516458:1	Coordinates: 313052-316697	Size [bp]: 3646	Hits (absolute): 671	Hits (normalized): 1039.35740702917	Hits (normalized) per kb: 285.066490011973	Normalized hits with 1T: 98.5%	Normalized hits with 10A: 94.2%	Normalized hits 23-35 nt: 100%	Normalized hits on the main strand(s): 98%	Predicted directionality: mono:plus	Binding sites: RHOXF1 (AGCTTA: 903) RHOXF1 (AGATTA: 2000) RHOXF1 (AGATTA: 2034) RHOXF1 (AGCTTA: 3570) RHOXF1 (TAATCT: 816) RHOXF1 (TGATCT: 945) RHOXF1 (TGAGCT: 1740) RHOXF1 (TAAGCT: 2404) RHOXF1 (TGAGCT: 2620) Lhx8 (CTAATTAG: 2337) RFX4_2 (GTATCCAAG: 3002) RFX4_1 (GTTGCCATG: 3260) FOXO3_hsa (GTAAACAT: 3013) FOXP1 (GTAAACA: 3013) FOXO3_mmu (TGTTTTGA: 867) FOXO3_mmu (TGTTTTCA: 2317) Sox5 (ATTGTT: 1…
Cluster 25	Location: LG68i_random_Scaffold127 dna:scaffold scaffold:BglaB1:LG68i_random_Scaffold127:1:505097:1	Coordinates: 354537-356480	Size [bp]: 1944	Hits (absolute): 383	Hits (normalized): 182.729632511829	Hits (normalized) per kb: 94.002068794534	Normalized hits with 1T: 92.2%	Normalized hits with 10A: 13.9%	Normalized hits 23-35 nt: 100%	Normalized hits on the main strand(s): 91%	Predicted directionality: mono:plus	Binding sites: RHOXF1 (AGATTA: 113) RHOXF1 (AGCTTA: 601) RHOXF1 (TAAGCT: 157) RHOXF1 (TAATCC: 1431) RHOXF1 (TGATCC: 1458) RHOXF1 (TGATCC: 1501) RHOXF1 (TAATCT: 1575) Lhx8 (CTAATTAA: 567) POU5F1 (TTTGCAT: 416) RFX4_2 (GTATCCAGG: 982) RFX4_2 (GTATCCAGG: 1106) FOXO1 (GTTGTTTTT: 430) FOXO3_mmu (TCAAAACA: 1083) FOXO3_mmu (TCTAAACA: 1131) Nobox (AGTAATTA: 149) FOXO1 (AAAAACAAG: 594) POU5F1 (ATGCAAA: 49…
Cluster 26	Location: LGUN_random_Scaffold136 dna:scaffold scaffold:BglaB1:LGUN_random_Scaffold136:1:502822:1	Coordinates: 281002-282228	Size [bp]: 1227	Hits (absolute): 606	Hits (normalized): 320.298052555534	Hits (normalized) per kb: 261.044333558503	Normalized hits with 1T: 87.1%	Normalized hits with 10A: 7.4%	Normalized hits 23-35 nt: 100%	Normalized hits on the main strand(s): 100%	Predicted directionality: mono:plus	Binding sites: RHOXF1 (AGATTA: 513) RHOXF1 (AGATCA: 972) RHOXF1 (TGATCT: 492) RHOXF1 (TAATCT: 677) Sox5 (ATTGTT: 928)
Cluster 27	Location: LGUN_random_Scaffold153 dna:scaffold scaffold:BglaB1:LGUN_random_Scaffold153:1:476375:1	Coordinates: 55350-63986	Size [bp]: 8637	Hits (absolute): 1190	Hits (normalized): 2020.44815154943	Hits (normalized) per kb: 233.929792599442	Normalized hits with 1T: 18.6%	Normalized hits with 10A: 98.6%	Normalized hits 23-35 nt: 100%	Normalized hits on the main strand(s): 92.9%	Predicted directionality: mono:plus	Binding sites: RHOXF1 (AGATTA: 385) RHOXF1 (AGCTCA: 1501) RHOXF1 (AGCTTA: 1674) RHOXF1 (AGATTA: 1888) RHOXF1 (AGATCA: 1956) RHOXF1 (AGATCA: 1979) RHOXF1 (AGATCA: 2017) RHOXF1 (AGCTCA: 3952) RHOXF1 (AGCTCA: 4374) RHOXF1 (AGCTCA: 7142) RHOXF1 (GGCTCA: 7479) RHOXF1 (AGATCA: 7681) RHOXF1 (TGATCT: 336) RHOXF1 (TGAGCT: 756) RHOXF1 (TGATCC: 774) RHOXF1 (TGATCT: 1541) RHOXF1 (TGATCT: 1827) RHOXF1 (TGATCT…
Cluster 28	Location: LGUN_random_Scaffold171 dna:scaffold scaffold:BglaB1:LGUN_random_Scaffold171:1:453111:1	Coordinates: 309117-327964	Size [bp]: 18848	Hits (absolute): 2050	Hits (normalized): 709.113299695238	Hits (normalized) per kb: 37.6222281026274	Normalized hits with 1T: 77%	Normalized hits with 10A: 33.3%	Normalized hits 23-35 nt: 100%	Normalized hits on the main strand(s): 96.8%	Predicted directionality: mono:minus	Binding sites: SPZ1 (CTGAAACCCC: 14644) RHOXF1 (AGATTA: 997) RHOXF1 (AGATCA: 1994) RHOXF1 (AGATCA: 2245) RHOXF1 (GGATTA: 2288) RHOXF1 (GGCTTA: 2525) RHOXF1 (GGATCA: 2558) RHOXF1 (AGATTA: 3991) RHOXF1 (AGATTA: 4293) RHOXF1 (AGCTCA: 4365) RHOXF1 (GGATCA: 4408) RHOXF1 (GGATCA: 4671) RHOXF1 (GGATTA: 5208) RHOXF1 (AGATCA: 5462) RHOXF1 (GGATTA: 6009) RHOXF1 (AGATCA: 9794) RHOXF1 (AGCTTA: 11458) RHOXF1 …
Cluster 29	Location: LG17_random_Scaffold222 dna:scaffold scaffold:BglaB1:LG17_random_Scaffold222:1:452745:1	Coordinates: 199089-200748	Size [bp]: 1660	Hits (absolute): 20	Hits (normalized): 155.817658029141	Hits (normalized) per kb: 93.8629649932444	Normalized hits with 1T: 0.4%	Normalized hits with 10A: 99.5%	Normalized hits 23-35 nt: 100%	Normalized hits on the main strand(s): 100%	Predicted directionality: mono:plus	Binding sites: RHOXF1 (AGCTTA: 366) RHOXF1 (TAAGCT: 364) RHOXF1 (TAAGCC: 408) RHOXF1 (TGAGCC: 598) RHOXF1 (TAATCT: 1422) Gata4 (GTTATCT: 402) FOXO3_mmu (TGTTTTCC: 436) Sox5 (ATTGTT: 378) Nobox (GCCAATTA: 601) POU2F1 (ATTAAAATA: 605)
Cluster 30	Location: LG24_random_Scaffold180 dna:scaffold scaffold:BglaB1:LG24_random_Scaffold180:1:427130:1	Coordinates: 67208-84994	Size [bp]: 17787	Hits (absolute): 3294	Hits (normalized): 5036.09355214309	Hits (normalized) per kb: 283.129737086325	Normalized hits with 1T: 70.7%	Normalized hits with 10A: 56.4%	Normalized hits 23-35 nt: 100%	Normalized hits on the main strand(s): 99.6%	Predicted directionality: mono:minus	Binding sites: RFX4_1 (CGTGGCAAC: 12201) RFX4_2 (CTTAGTTAC: 6154) RFX4_2 (CGTGGATAC: 13693) RHOXF1 (AGCTCA: 1164) RHOXF1 (AGCTTA: 2044) RHOXF1 (GGCTTA: 2385) RHOXF1 (GGATTA: 4574) RHOXF1 (AGATTA: 4690) RHOXF1 (AGATTA: 6184) RHOXF1 (AGATCA: 6700) RHOXF1 (AGATCA: 7362) RHOXF1 (AGCTCA: 8142) RHOXF1 (GGCTCA: 8628) RHOXF1 (AGCTCA: 9542) RHOXF1 (AGATCA: 11040) RHOXF1 (AGATCA: 11050) RHOXF1 (GGATTA: 113…
Cluster 31	Location: LG20_random_Scaffold204 dna:scaffold scaffold:BglaB1:LG20_random_Scaffold204:1:399817:1	Coordinates: 49707-56923	Size [bp]: 7217	Hits (absolute): 544	Hits (normalized): 189.011191814357	Hits (normalized) per kb: 26.1943158120682	Normalized hits with 1T: 96.4%	Normalized hits with 10A: 27.7%	Normalized hits 23-35 nt: 100%	Normalized hits on the main strand(s): 99.2%	Predicted directionality: mono:minus	Binding sites: RHOXF1 (AGATCA: 1709) RHOXF1 (GGCTCA: 1756) RHOXF1 (AGATTA: 4858) RHOXF1 (AGATCA: 5939) RHOXF1 (GGATCA: 7018) RHOXF1 (TAAGCC: 1140) RHOXF1 (TAAGCC: 4759) RHOXF1 (TAATCT: 5965) RHOXF1 (TGATCT: 6160) Lhx8 (TTAATTAG: 918) Lhx8 (TTAATTAA: 5402) FOXO3_hsa (GTAAACAA: 570) SOX9 (AACAATAA: 4754) FOXP1 (GTAAACA: 570) FOXO1 (GCTGTTTAC: 4844) FOXO3_mmu (TGTTTACA: 4846) Sox5 (ATTGTT: 6047) FOX…
Cluster 32	Location: LGUN_random_Scaffold209 dna:scaffold scaffold:BglaB1:LGUN_random_Scaffold209:1:397506:1	Coordinates: 252008-265936	Size [bp]: 13929	Hits (absolute): 1367	Hits (normalized): 906.634385213839	Hits (normalized) per kb: 65.0898787111155	Normalized hits with 1T: 97.8%	Normalized hits with 10A: 31.6%	Normalized hits 23-35 nt: 100%	Normalized hits on the main strand(s): 97.1%	Predicted directionality: mono:plus	Binding sites: RHOXF1 (AGATCA: 4402) RHOXF1 (GGATTA: 5603) RHOXF1 (AGCTTA: 9585) RHOXF1 (TAATCT: 5264) RHOXF1 (TAAGCT: 6899) RHOXF1 (TAAGCT: 9543) Lhx8 (CTAATTAG: 5474) Lhx8 (TTAATTAA: 9735) Gata4 (GTTATCT: 4185) POU5F1 (TTTGCAT: 1214) POU5F1 (TTTGCAT: 2054) POU5F1 (TTTGCAT: 2514) POU5F1 (TTTGCAT: 8864) POU5F1 (TTTGCAT: 12728) SOX9 (AACAATAG: 377) FOXO3_mmu (TGTTTTCA: 5331) Sox5 (ATTGTT: 1968) So…
Cluster 33	Location: LGUN_random_Scaffold196 dna:scaffold scaffold:BglaB1:LGUN_random_Scaffold196:1:386656:1	Coordinates: 1343-5938	Size [bp]: 4596	Hits (absolute): 301	Hits (normalized): 143.432256920502	Hits (normalized) per kb: 31.2127529508999	Normalized hits with 1T: 96%	Normalized hits with 10A: 51.6%	Normalized hits 23-35 nt: 100%	Normalized hits on the main strand(s): 95.7%	Predicted directionality: bi:plus-minus (split between 1881 and 1909)	Binding sites: RHOXF1 (GGATCA: 1846) RHOXF1 (AGATCA: 4337) RHOXF1 (TAAGCT: 321) RHOXF1 (TAAGCT: 469) RHOXF1 (TAAGCC: 847) RHOXF1 (TAAGCC: 907) RHOXF1 (TGATCT: 1337) RHOXF1 (TGATCT: 1465) RHOXF1 (TAAGCC: 1709) RHOXF1 (TGATCT: 4291) Gata4 (GTTATCT: 278) Gata4 (GTTATCT: 4440) Gata4 (GTTATCT: 4582) FOXO3_mmu (TGTTTTGA: 173) Sox5 (ATTGTT: 2161) Sox5 (ATTGTT: 4304) Nobox (TAATTACT: 796) Sox5 (AACAAT: 7…
Cluster 34	Location: LG37_random_Scaffold216 dna:scaffold scaffold:BglaB1:LG37_random_Scaffold216:1:386469:1	Coordinates: 76663-99544	Size [bp]: 22882	Hits (absolute): 2771	Hits (normalized): 2852.03202045434	Hits (normalized) per kb: 124.637005955462	Normalized hits with 1T: 61.9%	Normalized hits with 10A: 83.7%	Normalized hits 23-35 nt: 100%	Normalized hits on the main strand(s): 83.8%	Predicted directionality: bi:plus-minus (split between 90330 and 90361)	Binding sites: RHOXF1 (AGATTA: 516) RHOXF1 (AGCTCA: 2102) RHOXF1 (GGCTCA: 3038) RHOXF1 (GGCTCA: 3387) RHOXF1 (AGCTTA: 3770) RHOXF1 (AGCTTA: 4312) RHOXF1 (GGATCA: 5289) RHOXF1 (GGATTA: 5379) RHOXF1 (AGATCA: 8389) RHOXF1 (GGCTTA: 10584) RHOXF1 (AGCTTA: 12080) RHOXF1 (AGATTA: 13356) RHOXF1 (AGATTA: 13390) RHOXF1 (AGATTA: 14331) RHOXF1 (GGCTTA: 17108) RHOXF1 (GGATCA: 18179) RHOXF1 (GGATCA: 18691) RHO…
Cluster 35	Location: LGUN_random_Scaffold414 dna:scaffold scaffold:BglaB1:LGUN_random_Scaffold414:1:373498:1	Coordinates: 306007-314934	Size [bp]: 8928	Hits (absolute): 1022	Hits (normalized): 502.042069824019	Hits (normalized) per kb: 56.2300365982101	Normalized hits with 1T: 57.7%	Normalized hits with 10A: 51.7%	Normalized hits 23-35 nt: 100%	Normalized hits on the main strand(s): 94.6%	Predicted directionality: mono:minus	Binding sites: RHOXF1 (AGATTA: 8033) RHOXF1 (TAAGCC: 972) RHOXF1 (TAATCT: 1024) RHOXF1 (TAATCT: 1126) RHOXF1 (TAAGCT: 8563) FOXO3_hsa (GTAAACAT: 1208) FOXO3_hsa (GTAAACAA: 1353) FOXP1 (GTAAACA: 1208) FOXP1 (GTAAACA: 1353) FOXO3_mmu (TGTAAACA: 1352) Rhox11 (TGGTGTAAA: 1246) Rhox11 (TTAACAGCA: 7902) Gata4 (AGATAAC: 7758) Gata4 (AGATAAC: 8742) Sox5 (AACAAT: 8307)
Cluster 36	Location: LG4i_random_Scaffold314 dna:scaffold scaffold:BglaB1:LG4i_random_Scaffold314:1:368314:1	Coordinates: 349360-351909	Size [bp]: 2550	Hits (absolute): 2109	Hits (normalized): 1776.03252385242	Hits (normalized) per kb: 696.482032764509	Normalized hits with 1T: 90.2%	Normalized hits with 10A: 41.3%	Normalized hits 23-35 nt: 100%	Normalized hits on the main strand(s): 95.6%	Predicted directionality: bi:minus-plus (split between 351771 and 351773)	Binding sites: RHOXF1 (AGCTCA: 1177) RHOXF1 (AGATCA: 2411) RHOXF1 (TGATCC: 892) RFX4_1 (GTTGCCATG: 1035) FOXO3_hsa (GTAAACAA: 1920) FOXP1 (GTAAACA: 1920) FOXO3_mmu (TGTTTAGA: 1586) Sox5 (ATTGTT: 1208) Sox5 (ATTGTT: 1410) Sox5 (ATTGTT: 1625) SOX9 (CTATTGTT: 1206) FOXO3_mmu (TCAAAACA: 1180) Nobox (TAATTACT: 1942) Gata4 (AGATAAG: 1280) Gata4 (AGATAAG: 1420) Sox5 (AACAAT: 1852)
Cluster 37	Location: LGUN_random_Scaffold211 dna:scaffold scaffold:BglaB1:LGUN_random_Scaffold211:1:363866:1	Coordinates: 279456-282640	Size [bp]: 3185	Hits (absolute): 914	Hits (normalized): 554.735131865994	Hits (normalized) per kb: 174.168659506958	Normalized hits with 1T: 90.1%	Normalized hits with 10A: 79.6%	Normalized hits 23-35 nt: 100%	Normalized hits on the main strand(s): 84.5%	Predicted directionality: mono:plus	Binding sites: RHOXF1 (AGCTCA: 109) RHOXF1 (GGCTCA: 500) RHOXF1 (AGCTTA: 1031) RHOXF1 (AGATCA: 1560) RHOXF1 (AGCTCA: 1781) RHOXF1 (AGCTTA: 1801) RHOXF1 (AGCTCA: 1923) RHOXF1 (GGATTA: 2112) RHOXF1 (AGCTTA: 2700) RHOXF1 (AGCTCA: 3141) RHOXF1 (TAAGCC: 95) RHOXF1 (TAAGCT: 107) RHOXF1 (TAATCT: 449) RHOXF1 (TAATCC: 549) RHOXF1 (TGATCT: 1052) RHOXF1 (TAATCT: 1132) RHOXF1 (TAAGCT: 2698) Gata4 (GTTATCT: 6…
Cluster 38	Location: LGUN_random_Scaffold286 dna:scaffold scaffold:BglaB1:LGUN_random_Scaffold286:1:360255:1	Coordinates: 3000-8426	Size [bp]: 5427	Hits (absolute): 569	Hits (normalized): 128.828752472759	Hits (normalized) per kb: 23.7332485584834	Normalized hits with 1T: 90.5%	Normalized hits with 10A: 59.3%	Normalized hits 23-35 nt: 100%	Normalized hits on the main strand(s): 77.3%	Predicted directionality: mono:minus	Binding sites: RHOXF1 (AGCTTA: 1368) RHOXF1 (TGATCC: 1995) RHOXF1 (TAAGCC: 3369) RHOXF1 (TAATCT: 3403) FOXO1 (CCTGTTTTT: 3111) Sox5 (ATTGTT: 3533) SOX9 (TTATTGTT: 3531) SPZ1 (AGGGTTAGAG: 1897) FOXO1 (ATAAACAAC: 2336) Sox5 (AACAAT: 141) Sox5 (AACAAT: 1434) Sox5 (AACAAT: 1508)
Cluster 39	Location: LGUN_random_Scaffold226 dna:scaffold scaffold:BglaB1:LGUN_random_Scaffold226:1:349300:1	Coordinates: 8786-13987	Size [bp]: 5202	Hits (absolute): 568	Hits (normalized): 183.221702853522	Hits (normalized) per kb: 35.2253626034839	Normalized hits with 1T: 88.7%	Normalized hits with 10A: 43.8%	Normalized hits 23-35 nt: 100%	Normalized hits on the main strand(s): 88.6%	Predicted directionality: mono:minus	Binding sites: RFX4_1 (CATAGCAAC: 4680) SPZ1 (CTGTTACCCC: 2814) RHOXF1 (AGCTTA: 1253) RHOXF1 (GGCTTA: 1415) RHOXF1 (AGCTCA: 1544) RHOXF1 (AGCTCA: 1583) RHOXF1 (AGATCA: 1692) RHOXF1 (AGATCA: 3111) RHOXF1 (GGATTA: 3145) RHOXF1 (AGATTA: 3222) RHOXF1 (AGATCA: 3283) RHOXF1 (AGATCA: 3289) RHOXF1 (AGCTTA: 4202) RHOXF1 (GGCTTA: 4214) RHOXF1 (AGCTCA: 4394) RHOXF1 (GGCTTA: 4431) RHOXF1 (AGCTCA: 4705) RHOXF…
Cluster 40	Location: LGUN_random_Scaffold251 dna:scaffold scaffold:BglaB1:LGUN_random_Scaffold251:1:347293:1	Coordinates: 170929-178817	Size [bp]: 7889	Hits (absolute): 744	Hits (normalized): 262.215989285777	Hits (normalized) per kb: 33.2351082158022	Normalized hits with 1T: 82.9%	Normalized hits with 10A: 28.1%	Normalized hits 23-35 nt: 100%	Normalized hits on the main strand(s): 83.8%	Predicted directionality: mono:plus	Binding sites: RHOXF1 (AGCTTA: 859) RHOXF1 (AGCTCA: 2396) RHOXF1 (AGCTTA: 3041) RHOXF1 (AGCTCA: 3125) RHOXF1 (GGATTA: 3219) RHOXF1 (AGATTA: 5103) RHOXF1 (GGCTTA: 5211) RHOXF1 (GGATTA: 5863) RHOXF1 (TAAGCT: 2563) RHOXF1 (TAAGCT: 3123) RHOXF1 (TAATCC: 3314) RHOXF1 (TGATCT: 5122) RHOXF1 (TAATCT: 5793) RHOXF1 (TGAGCT: 5836) RHOXF1 (TGATCC: 6325) RHOXF1 (TAAGCT: 6329) Gata4 (CTTATCT: 6353) FOXO3_hsa (…
Cluster 41	Location: LG78i_random_Scaffold227 dna:scaffold scaffold:BglaB1:LG78i_random_Scaffold227:1:346356:1	Coordinates: 132229-137377	Size [bp]: 5149	Hits (absolute): 508	Hits (normalized): 355.064973783334	Hits (normalized) per kb: 68.9633845624099	Normalized hits with 1T: 90.5%	Normalized hits with 10A: 55.6%	Normalized hits 23-35 nt: 100%	Normalized hits on the main strand(s): 99.9%	Predicted directionality: mono:plus	Binding sites: RHOXF1 (GGCTTA: 480) RHOXF1 (GGATTA: 889) RHOXF1 (TAATCC: 871) RHOXF1 (TAAGCT: 902) RHOXF1 (TGAGCT: 3304) Lhx8 (TTAATTAA: 829) FOXO1 (GTTGTTTTT: 1343) Sox5 (ATTGTT: 1332) Nobox (AGCAATTA: 1394) POU5F1 (ATGCAAA: 443)
Cluster 42	Location: LG78i_random_Scaffold227 dna:scaffold scaffold:BglaB1:LG78i_random_Scaffold227:1:346356:1	Coordinates: 228292-231814	Size [bp]: 3523	Hits (absolute): 331	Hits (normalized): 564.345806894519	Hits (normalized) per kb: 160.194077623559	Normalized hits with 1T: 99.3%	Normalized hits with 10A: 39.6%	Normalized hits 23-35 nt: 100%	Normalized hits on the main strand(s): 100%	Predicted directionality: bi:plus-minus (split between 230736 and 230920)	Binding sites: RFX4_1 (CATGGCAAC: 2360) RHOXF1 (AGATTA: 1498) RHOXF1 (AGCTCA: 1534) RHOXF1 (AGATTA: 2156) RHOXF1 (AGATTA: 2703) RHOXF1 (AGCTTA: 3194) RHOXF1 (TGATCT: 714) RHOXF1 (TAATCT: 1361) RHOXF1 (TAATCC: 2418) RHOXF1 (TGAGCT: 3164) RHOXF1 (TAAGCT: 3192) Lhx8 (TTAATTAA: 1482) FOXO3_mmu (TGTTTTCA: 2650) Sox5 (ATTGTT: 2648) SOX9 (TCATTGTT: 2646) Nobox (AGTAATTA: 1161) Nobox (AGTAATTA: 1549) Nob…
Cluster 43	Location: LGUN_random_Scaffold200 dna:scaffold scaffold:BglaB1:LGUN_random_Scaffold200:1:338528:1	Coordinates: 81313-84810	Size [bp]: 3498	Hits (absolute): 604	Hits (normalized): 312.946407393055	Hits (normalized) per kb: 89.4651448140123	Normalized hits with 1T: 89.1%	Normalized hits with 10A: 7.5%	Normalized hits 23-35 nt: 100%	Normalized hits on the main strand(s): 99.8%	Predicted directionality: mono:minus	Binding sites: RHOXF1 (AGCTTA: 420) RHOXF1 (GGATTA: 1656) RHOXF1 (TAATCT: 281) RHOXF1 (TAAGCT: 1010) RHOXF1 (TAATCT: 2257) RHOXF1 (TAAGCC: 2292) RHOXF1 (TAAGCC: 2422) RHOXF1 (TAAGCC: 2789) RHOXF1 (TGATCT: 2842) RHOXF1 (TGATCT: 2900) Gata4 (GTTATCT: 30) FOXO1 (GTTGTTTTT: 976) Sox5 (ATTGTT: 51) Sox5 (ATTGTT: 770) FOXO3_mmu (GCAAAACA: 38) FOXO3_mmu (TCAAAACA: 312) FOXO3_mmu (TCAAAACA: 2279) Nobox (T…
Cluster 44	Location: LG74i_random_Scaffold326 dna:scaffold scaffold:BglaB1:LG74i_random_Scaffold326:1:338053:1	Coordinates: 138804-141015	Size [bp]: 2212	Hits (absolute): 30	Hits (normalized): 437.321107421424	Hits (normalized) per kb: 197.698602509711	Normalized hits with 1T: 100%	Normalized hits with 10A: 0.3%	Normalized hits 23-35 nt: 100%	Normalized hits on the main strand(s): 100%	Predicted directionality: mono:minus	Binding sites: RFX4_1 (CCTAGCAAC: 379) RHOXF1 (GGATCA: 319) RHOXF1 (AGCTCA: 970) RHOXF1 (AGCTTA: 1173) RHOXF1 (AGATTA: 1184) RHOXF1 (AGATCA: 1480) RHOXF1 (GGATTA: 1562) RHOXF1 (AGCTCA: 1589) RHOXF1 (TGATCT: 308) RHOXF1 (TGAGCT: 1434) RHOXF1 (TGATCC: 1926) POU5F1 (TTTGCAT: 221) FOXO3_mmu (TGTTTTCA: 844) FOXO3_mmu (TGTTTTCC: 1111) Sox5 (ATTGTT: 303) Sox5 (ATTGTT: 1109) Sox5 (ATTGTT: 1536) Sox5 (ATT…
Cluster 45	Location: LGUN_random_Scaffold402 dna:scaffold scaffold:BglaB1:LGUN_random_Scaffold402:1:334739:1	Coordinates: 274472-278952	Size [bp]: 4481	Hits (absolute): 135	Hits (normalized): 267.209009769199	Hits (normalized) per kb: 59.6327295836013	Normalized hits with 1T: 99.9%	Normalized hits with 10A: 0%	Normalized hits 23-35 nt: 100%	Normalized hits on the main strand(s): 100%	Predicted directionality: mono:minus	Binding sites: RHOXF1 (TAATCT: 1264) Lhx8 (TTAATTAA: 1000) FOXO1 (GTTGTTTTT: 1362) Rhox11 (CGGTGTAAT: 1526) Rhox11 (TAAACACCA: 4035) Sox5 (AACAAT: 498) Sox5 (AACAAT: 807) Sox5 (AACAAT: 1008) POU2F1 (TATTTTAAT: 1308) POU2F1 (TATGCAAAT: 4057) POU5F1 (ATGCAAA: 4058)
Cluster 46	Location: LG7_random_Scaffold359 dna:scaffold scaffold:BglaB1:LG7_random_Scaffold359:1:332050:1	Coordinates: 12817-20343	Size [bp]: 7527	Hits (absolute): 235	Hits (normalized): 314.463536111693	Hits (normalized) per kb: 41.7739415565009	Normalized hits with 1T: 66%	Normalized hits with 10A: 68.3%	Normalized hits 23-35 nt: 100%	Normalized hits on the main strand(s): 99.9%	Predicted directionality: mono:minus	Binding sites: RHOXF1 (GGATCA: 1843) RHOXF1 (GGCTCA: 2621) RHOXF1 (GGATCA: 2676) RHOXF1 (AGATTA: 3411) RHOXF1 (AGATCA: 5254) RHOXF1 (AGATCA: 5386) RHOXF1 (AGCTTA: 5528) RHOXF1 (GGCTCA: 7310) RHOXF1 (TAATCT: 72) RHOXF1 (TGATCT: 122) RHOXF1 (TAAGCT: 458) RHOXF1 (TGAGCC: 582) RHOXF1 (TAAGCT: 1508) RHOXF1 (TGAGCC: 3163) RHOXF1 (TGATCT: 3270) RHOXF1 (TGAGCT: 3575) RHOXF1 (TGATCT: 3739) RHOXF1 (TAATCT:…
Cluster 47	Location: LGUN_random_Scaffold235 dna:scaffold scaffold:BglaB1:LGUN_random_Scaffold235:1:325522:1	Coordinates: 56111-58949	Size [bp]: 2839	Hits (absolute): 207	Hits (normalized): 198.712198105081	Hits (normalized) per kb: 69.9906126334714	Normalized hits with 1T: 98.6%	Normalized hits with 10A: 1.7%	Normalized hits 23-35 nt: 100%	Normalized hits on the main strand(s): 99.7%	Predicted directionality: mono:plus	Binding sites: RHOXF1 (AGCTTA: 2663) RHOXF1 (TGAGCT: 1411) RHOXF1 (TAATCT: 2505) FOXO1 (GTTGTTTAT: 1451) FOXO3_mmu (TGTTTTCA: 1559) Sox5 (ATTGTT: 1557) Sox5 (ATTGTT: 2198) FOXO3_mmu (TCTAAACA: 1294) Sox5 (AACAAT: 1387) Sox5 (AACAAT: 1536) Sox5 (AACAAT: 2811)
Cluster 48	Location: LGUN_random_Scaffold263 dna:scaffold scaffold:BglaB1:LGUN_random_Scaffold263:1:317758:1	Coordinates: 217769-219749	Size [bp]: 1981	Hits (absolute): 208	Hits (normalized): 154.336570957616	Hits (normalized) per kb: 77.9088290145705	Normalized hits with 1T: 98.3%	Normalized hits with 10A: 0.5%	Normalized hits 23-35 nt: 100%	Normalized hits on the main strand(s): 100%	Predicted directionality: mono:minus	Binding sites: RHOXF1 (GGCTTA: 984) FOXO3_hsa (GTAAACAT: 1143) FOXP1 (GTAAACA: 1143)
Cluster 49	Location: LGUN_random_Scaffold334 dna:scaffold scaffold:BglaB1:LGUN_random_Scaffold334:1:307866:1	Coordinates: 63655-64788	Size [bp]: 1134	Hits (absolute): 528	Hits (normalized): 189.412020952304	Hits (normalized) per kb: 167.031564471562	Normalized hits with 1T: 73.4%	Normalized hits with 10A: 68.6%	Normalized hits 23-35 nt: 100%	Normalized hits on the main strand(s): 100%	Predicted directionality: mono:plus	Binding sites: RHOXF1 (GGCTTA: 357) RHOXF1 (AGATTA: 931) RHOXF1 (AGCTCA: 955) RHOXF1 (TAAGCC: 806) Lhx8 (TTAATTAA: 1029) FOXO1 (GTTGTTTAT: 703) FOXO3_mmu (TGTTTTGC: 212) FOXO3_hsa (ATGTTTAC: 151) FOXP1 (TGTTTAC: 152) Rhox11 (TGGTGTAAA: 11) Rhox11 (CGCTGTTAA: 681)
Cluster 50	Location: LGUN_random_Scaffold334 dna:scaffold scaffold:BglaB1:LGUN_random_Scaffold334:1:307866:1	Coordinates: 223037-232123	Size [bp]: 9087	Hits (absolute): 792	Hits (normalized): 8866.80940062458	Hits (normalized) per kb: 975.770364876761	Normalized hits with 1T: 99.8%	Normalized hits with 10A: 92.9%	Normalized hits 23-35 nt: 100%	Normalized hits on the main strand(s): 100%	Predicted directionality: mono:minus	Binding sites: RFX4_2 (CATGGTTAC: 3541) RHOXF1 (GGATCA: 3076) RHOXF1 (AGATCA: 3537) RHOXF1 (AGATTA: 4635) RHOXF1 (AGATTA: 6165) RHOXF1 (AGCTCA: 6631) RHOXF1 (TAATCT: 999) RHOXF1 (TGAGCT: 3812) RHOXF1 (TAATCT: 5819) Gata4 (CTTATCT: 2774) POU5F1 (TTTGCAT: 8109) SOX9 (AACAATAA: 1636) SOX9 (AACAATAA: 2047) FOXO3_mmu (TGTTTTGA: 4314) FOXO3_mmu (TGTTTACA: 5242) Sox5 (ATTGTT: 4294) Sox5 (ATTGTT: 5080) S…
Cluster 51	Location: LGUN_random_Scaffold288 dna:scaffold scaffold:BglaB1:LGUN_random_Scaffold288:1:303037:1	Coordinates: 223303-228873	Size [bp]: 5571	Hits (absolute): 677	Hits (normalized): 1459.39772262823	Hits (normalized) per kb: 261.964558705496	Normalized hits with 1T: 97.1%	Normalized hits with 10A: 20.1%	Normalized hits 23-35 nt: 100%	Normalized hits on the main strand(s): 98.4%	Predicted directionality: bi:minus-plus (split between 224363 and 224374)	Binding sites: RFX4_2 (CCTGGATAC: 356) RHOXF1 (GGATTA: 742) RHOXF1 (AGCTTA: 1076) RHOXF1 (GGATTA: 1395) RHOXF1 (AGCTCA: 3108) RHOXF1 (GGCTTA: 3268) RHOXF1 (AGCTCA: 4065) RHOXF1 (TGATCC: 882) RHOXF1 (TAAGCT: 1074) RHOXF1 (TAAGCC: 2796) RHOXF1 (TGAGCT: 3168) RHOXF1 (TGAGCT: 3729) RHOXF1 (TAAGCT: 3948) RHOXF1 (TGATCC: 3990) RHOXF1 (TAAGCT: 4063) Lhx8 (CTAATTAG: 1837) Gata4 (GTTATCT: 1487) Gata4 (GTT…
Cluster 52	Location: LGUN_random_Scaffold245 dna:scaffold scaffold:BglaB1:LGUN_random_Scaffold245:1:299498:1	Coordinates: 88480-93067	Size [bp]: 4588	Hits (absolute): 211	Hits (normalized): 155.418366693066	Hits (normalized) per kb: 33.8771257602156	Normalized hits with 1T: 97.8%	Normalized hits with 10A: 21.4%	Normalized hits 23-35 nt: 100%	Normalized hits on the main strand(s): 99.7%	Predicted directionality: mono:minus	Binding sites: RHOXF1 (AGATTA: 56) RHOXF1 (AGCTTA: 103) RHOXF1 (AGATTA: 242) RHOXF1 (AGATTA: 519) RHOXF1 (GGATTA: 529) RHOXF1 (GGATTA: 939) RHOXF1 (AGATCA: 4034) RHOXF1 (TGAGCT: 25) RHOXF1 (TAATCT: 107) RHOXF1 (TAAGCT: 640) RHOXF1 (TGATCT: 646) RHOXF1 (TAAGCT: 704) RHOXF1 (TAATCT: 1069) Lhx8 (TTAATTAA: 160) Gata4 (GTTATCT: 1681) RFX4_1 (GTTGCTAGG: 984) SOX9 (AACAATGG: 170) FOXO1 (GTTGTTTTT: 328) …
Cluster 53	Location: LG17_random_Scaffold272 dna:scaffold scaffold:BglaB1:LG17_random_Scaffold272:1:286933:1	Coordinates: 81686-82900	Size [bp]: 1215	Hits (absolute): 255	Hits (normalized): 1563.61589559825	Hits (normalized) per kb: 1286.92416777673	Normalized hits with 1T: 99.9%	Normalized hits with 10A: 0%	Normalized hits 23-35 nt: 100%	Normalized hits on the main strand(s): 100%	Predicted directionality: mono:minus	Binding sites: RHOXF1 (TAATCC: 212) RHOXF1 (TGAGCC: 595) Gata4 (GTTATCT: 326) Sox5 (ATTGTT: 92) Sox5 (AACAAT: 582) Sox5 (AACAAT: 1204)
Cluster 54	Location: LGUN_random_Scaffold385 dna:scaffold scaffold:BglaB1:LGUN_random_Scaffold385:1:277286:1	Coordinates: 92343-98701	Size [bp]: 6359	Hits (absolute): 1031	Hits (normalized): 157.750802325451	Hits (normalized) per kb: 24.8032777991724	Normalized hits with 1T: 91.5%	Normalized hits with 10A: 88.2%	Normalized hits 23-35 nt: 100%	Normalized hits on the main strand(s): 90.9%	Predicted directionality: bi:minus-plus (split between 94317 and 94321)	Binding sites: RHOXF1 (AGATCA: 5651) Sox5 (ATTGTT: 863)
Cluster 55	Location: LGUN_random_Scaffold606 dna:scaffold scaffold:BglaB1:LGUN_random_Scaffold606:1:257319:1	Coordinates: 217950-219344	Size [bp]: 1395	Hits (absolute): 625	Hits (normalized): 312.533074840707	Hits (normalized) per kb: 224.042722415475	Normalized hits with 1T: 89%	Normalized hits with 10A: 7.5%	Normalized hits 23-35 nt: 100%	Normalized hits on the main strand(s): 100%	Predicted directionality: mono:minus	Binding sites: RHOXF1 (AGATTA: 409) RHOXF1 (TGATCT: 104) RHOXF1 (TAATCT: 303) Rhox11 (TGCTGTTAA: 937) Gata4 (AGATAAC: 75)
Cluster 56	Location: LG3_random_Scaffold688 dna:scaffold scaffold:BglaB1:LG3_random_Scaffold688:1:254589:1	Coordinates: 136047-141088	Size [bp]: 5042	Hits (absolute): 306	Hits (normalized): 1628.9179887947	Hits (normalized) per kb: 323.073928641248	Normalized hits with 1T: 80.9%	Normalized hits with 10A: 0%	Normalized hits 23-35 nt: 100%	Normalized hits on the main strand(s): 100%	Predicted directionality: mono:minus	Binding sites: RFX4_2 (CTTGGATAC: 2668) RHOXF1 (AGATTA: 816) RHOXF1 (AGATTA: 1097) RHOXF1 (AGATTA: 1493) RHOXF1 (AGATCA: 1958) RHOXF1 (AGATCA: 1966) RHOXF1 (GGATCA: 1977) RHOXF1 (AGATTA: 2292) RHOXF1 (AGATTA: 4103) RHOXF1 (GGATTA: 4141) RHOXF1 (TGATCT: 780) RHOXF1 (TGATCT: 1087) RHOXF1 (TGATCT: 3846) Lhx8 (CTAATTAG: 1091) Gata4 (CTTATCT: 3632) SOX9 (AACAATGA: 3652) FOXO3_mmu (TGTTTTCA: 1333) FOXO…
Cluster 57	Location: LGUN_random_Scaffold382 dna:scaffold scaffold:BglaB1:LGUN_random_Scaffold382:1:250565:1	Coordinates: 73-5931	Size [bp]: 5859	Hits (absolute): 329	Hits (normalized): 127.416608411471	Hits (normalized) per kb: 21.7429941708017	Normalized hits with 1T: 95.5%	Normalized hits with 10A: 68%	Normalized hits 23-35 nt: 100%	Normalized hits on the main strand(s): 91.3%	Predicted directionality: bi:minus-plus (split between 4106 and 4118)	Binding sites: RHOXF1 (AGCTTA: 818) RHOXF1 (AGATTA: 1314) RHOXF1 (GGATTA: 3051) RHOXF1 (AGATTA: 3607) RHOXF1 (TGATCT: 277) RHOXF1 (TAATCT: 295) RHOXF1 (TGAGCT: 626) RHOXF1 (TAATCT: 798) RHOXF1 (TAATCT: 1128) RHOXF1 (TGATCT: 3578) RHOXF1 (TAATCC: 3816) RHOXF1 (TGATCC: 3876) RHOXF1 (TGATCT: 4008) RHOXF1 (TAATCT: 5207) RHOXF1 (TGATCC: 5664) Lhx8 (TTAATTAG: 2592) Gata4 (CTTATCT: 942) Gata4 (GTTATCT: …
Cluster 58	Location: LG73i_random_Scaffold498 dna:scaffold scaffold:BglaB1:LG73i_random_Scaffold498:1:233959:1	Coordinates: 215123-223952	Size [bp]: 8830	Hits (absolute): 1760	Hits (normalized): 746.601850132276	Hits (normalized) per kb: 84.5537105992496	Normalized hits with 1T: 87.6%	Normalized hits with 10A: 43%	Normalized hits 23-35 nt: 100%	Normalized hits on the main strand(s): 83.4%	Predicted directionality: mono:plus	Binding sites: RHOXF1 (GGATTA: 561) RHOXF1 (AGATCA: 597) RHOXF1 (AGCTTA: 2404) RHOXF1 (AGATTA: 2548) RHOXF1 (AGCTTA: 2680) RHOXF1 (AGATTA: 3386) RHOXF1 (AGATCA: 3550) RHOXF1 (AGATTA: 3924) RHOXF1 (AGCTTA: 5056) RHOXF1 (GGATCA: 6730) RHOXF1 (AGCTTA: 7698) RHOXF1 (TGATCT: 3309) RHOXF1 (TGAGCC: 3718) RHOXF1 (TAAGCT: 4095) RHOXF1 (TAAGCT: 5054) RHOXF1 (TAATCT: 5252) RHOXF1 (TGAGCT: 5289) RHOXF1 (TAAT…
Cluster 59	Location: LGUN_random_Scaffold723 dna:scaffold scaffold:BglaB1:LGUN_random_Scaffold723:1:226613:1	Coordinates: 157506-162216	Size [bp]: 4711	Hits (absolute): 70	Hits (normalized): 418.073190436629	Hits (normalized) per kb: 88.7482252227507	Normalized hits with 1T: 99.9%	Normalized hits with 10A: 99.7%	Normalized hits 23-35 nt: 100%	Normalized hits on the main strand(s): 100%	Predicted directionality: mono:plus	Binding sites: RHOXF1 (GGCTCA: 447) RHOXF1 (AGCTCA: 2397) RHOXF1 (TAAGCT: 395) RHOXF1 (TAAGCT: 583) RHOXF1 (TGAGCC: 2057) RHOXF1 (TAATCC: 2368) Gata4 (GTTATCT: 2807) SOX9 (AACAATAG: 2301) FOXP1 (GTAAACA: 2185) Sox5 (ATTGTT: 592) Sox5 (ATTGTT: 1682) Sox5 (AACAAT: 618) Sox5 (AACAAT: 2301)
Cluster 60	Location: LGUN_random_Scaffold448 dna:scaffold scaffold:BglaB1:LGUN_random_Scaffold448:1:220430:1	Coordinates: 178349-181138	Size [bp]: 2790	Hits (absolute): 99	Hits (normalized): 642.65956195785	Hits (normalized) per kb: 230.345194643134	Normalized hits with 1T: 0.1%	Normalized hits with 10A: 99.7%	Normalized hits 23-35 nt: 100%	Normalized hits on the main strand(s): 100%	Predicted directionality: mono:minus	Binding sites: RFX4_2 (CATAGTTAC: 451) RHOXF1 (AGATCA: 140) RHOXF1 (AGCTTA: 1009) RHOXF1 (AGATTA: 1340) RHOXF1 (GGCTCA: 1503) RHOXF1 (TGAGCT: 7) RHOXF1 (TAATCC: 369) RHOXF1 (TGAGCT: 390) RHOXF1 (TGATCT: 1173) RHOXF1 (TAATCC: 1764) RHOXF1 (TAATCT: 2506) SOX9 (AACAATGA: 1354) FOXO3_mmu (TGTTTTGA: 2315) Sox5 (ATTGTT: 2433) FIGLA (AACACGTGTA: 2660) Nobox (TAATTACC: 2647) POU2F1 (ATTAGCATA: 663) Rhox1…
Cluster 61	Location: LGUN_random_Scaffold562 dna:scaffold scaffold:BglaB1:LGUN_random_Scaffold562:1:218700:1	Coordinates: 163039-171980	Size [bp]: 8942	Hits (absolute): 463	Hits (normalized): 245.970464187115	Hits (normalized) per kb: 27.5104517781157	Normalized hits with 1T: 98%	Normalized hits with 10A: 33.6%	Normalized hits 23-35 nt: 100%	Normalized hits on the main strand(s): 100%	Predicted directionality: mono:minus	Binding sites: RHOXF1 (GGATCA: 3902) RHOXF1 (GGATCA: 4082) RHOXF1 (AGCTCA: 4330) RHOXF1 (GGCTCA: 5389) RHOXF1 (GGCTTA: 6822) RHOXF1 (AGATTA: 6933) RHOXF1 (GGATCA: 8590) RHOXF1 (TAATCT: 951) RHOXF1 (TAATCT: 1489) RHOXF1 (TAAGCT: 1735) RHOXF1 (TAAGCT: 1748) RHOXF1 (TGATCT: 1874) RHOXF1 (TGATCT: 4163) RHOXF1 (TGATCC: 5491) RHOXF1 (TAATCC: 8607) RHOXF1 (TGATCC: 8656) Lhx8 (TTAATTAA: 1817) POU5F1 (TTT…
Cluster 62	Location: LGUN_random_Scaffold424 dna:scaffold scaffold:BglaB1:LGUN_random_Scaffold424:1:204197:1	Coordinates: 142262-144668	Size [bp]: 2407	Hits (absolute): 474	Hits (normalized): 160.935559154603	Hits (normalized) per kb: 66.8661272506594	Normalized hits with 1T: 92.3%	Normalized hits with 10A: 1.1%	Normalized hits 23-35 nt: 100%	Normalized hits on the main strand(s): 100%	Predicted directionality: mono:plus	Binding sites: RHOXF1 (AGATTA: 2058) FOXO3_mmu (TGTTTTGA: 1314) Sox5 (ATTGTT: 1347) SOX9 (TTATTGTT: 1345) Nobox (AGTAATTA: 1860) Nobox (TAATTAGT: 1862) Gata4 (AGATAAC: 2063) Sox5 (AACAAT: 190) Sox5 (AACAAT: 732)
Cluster 63	Location: LGUN_random_Scaffold384 dna:scaffold scaffold:BglaB1:LGUN_random_Scaffold384:1:203853:1	Coordinates: 187061-191763	Size [bp]: 4703	Hits (absolute): 142	Hits (normalized): 233.856804014089	Hits (normalized) per kb: 49.7242588148206	Normalized hits with 1T: 99.3%	Normalized hits with 10A: 0.4%	Normalized hits 23-35 nt: 100%	Normalized hits on the main strand(s): 99.8%	Predicted directionality: mono:plus	Binding sites: RHOXF1 (GGATTA: 1097) RHOXF1 (AGCTTA: 2429) RHOXF1 (TAAGCC: 466) RHOXF1 (TAATCT: 667) Rhox11 (TTAACACCA: 2037) Sox5 (AACAAT: 1317) POU5F1 (ATGCAAA: 607)
Cluster 64	Location: LG13_random_Scaffold623 dna:scaffold scaffold:BglaB1:LG13_random_Scaffold623:1:184720:1	Coordinates: 159167-163897	Size [bp]: 4731	Hits (absolute): 114	Hits (normalized): 166.724130389549	Hits (normalized) per kb: 35.2360628958908	Normalized hits with 1T: 99.5%	Normalized hits with 10A: 26.7%	Normalized hits 23-35 nt: 100%	Normalized hits on the main strand(s): 100%	Predicted directionality: mono:minus	Binding sites: RHOXF1 (AGCTCA: 875) RHOXF1 (GGATCA: 1043) RHOXF1 (GGATCA: 1750) RHOXF1 (AGATTA: 3711) RHOXF1 (AGATTA: 3942) Sox5 (ATTGTT: 12) Sox5 (ATTGTT: 319) Sox5 (ATTGTT: 3514) SOX9 (CTATTGTT: 10) FOXO3_mmu (TCAAAACA: 862)
Cluster 65	Location: LGUN_random_Scaffold619 dna:scaffold scaffold:BglaB1:LGUN_random_Scaffold619:1:182918:1	Coordinates: 50000-55951	Size [bp]: 5952	Hits (absolute): 690	Hits (normalized): 169.248223458901	Hits (normalized) per kb: 28.4306769251083	Normalized hits with 1T: 93.6%	Normalized hits with 10A: 17.4%	Normalized hits 23-35 nt: 100%	Normalized hits on the main strand(s): 89.2%	Predicted directionality: mono:minus	Binding sites: RHOXF1 (AGCTTA: 124) RHOXF1 (AGATTA: 540) RHOXF1 (GGATCA: 1252) RHOXF1 (AGCTTA: 2666) RHOXF1 (GGATTA: 2715) RHOXF1 (GGATCA: 4134) RHOXF1 (TAAGCT: 128) RHOXF1 (TGATCC: 747) RHOXF1 (TAATCT: 864) RHOXF1 (TGAGCT: 1110) RHOXF1 (TAAGCT: 1737) RHOXF1 (TAATCC: 2497) RHOXF1 (TAAGCT: 4175) RHOXF1 (TAAGCT: 5409) RHOXF1 (TGATCT: 5424) Lhx8 (TTAATTAG: 1773) FOXO1 (CCTGTTTTT: 1084) FOXO3_mmu (TG…
Cluster 66	Location: LGUN_random_Scaffold1045 dna:scaffold scaffold:BglaB1:LGUN_random_Scaffold1045:1:182725:1	Coordinates: 16761-20736	Size [bp]: 3976	Hits (absolute): 77	Hits (normalized): 135.226675520788	Hits (normalized) per kb: 34.0055292690983	Normalized hits with 1T: 99.7%	Normalized hits with 10A: 98.4%	Normalized hits 23-35 nt: 100%	Normalized hits on the main strand(s): 99.5%	Predicted directionality: mono:plus	Binding sites: RHOXF1 (AGATTA: 3490) RHOXF1 (AGCTTA: 3620) RHOXF1 (TAATCT: 198) POU5F1 (TTTGCAT: 2949) FOXO3_mmu (TGTTTAGA: 1810) FOXO3_mmu (TGTTTTGC: 2946) Sox5 (ATTGTT: 86) FIGLA (ACCACCTGGT: 2976) FOXO3_mmu (GCAAAACA: 1230) Nobox (AGCAATTA: 3569) Rhox11 (AAAACAGCG: 1232) Sox5 (AACAAT: 129) Sox5 (AACAAT: 1832) Sox5 (AACAAT: 3048) POU5F1 (ATGCAAA: 1922)
Cluster 67	Location: LGUN_random_Scaffold557 dna:scaffold scaffold:BglaB1:LGUN_random_Scaffold557:1:181065:1	Coordinates: 164000-181012	Size [bp]: 17013	Hits (absolute): 1739	Hits (normalized): 793.312331373355	Hits (normalized) per kb: 46.6318743092293	Normalized hits with 1T: 93.4%	Normalized hits with 10A: 52.2%	Normalized hits 23-35 nt: 100%	Normalized hits on the main strand(s): 93.6%	Predicted directionality: bi:minus-plus (split between 177013 and 177200)	Binding sites: RFX4_1 (CTTAGCAAC: 11019) RFX4_2 (CATGGTTAC: 12160) RHOXF1 (GGCTCA: 702) RHOXF1 (AGATCA: 1117) RHOXF1 (AGCTCA: 1549) RHOXF1 (AGATTA: 2018) RHOXF1 (GGATTA: 2834) RHOXF1 (GGATTA: 4421) RHOXF1 (AGCTTA: 4498) RHOXF1 (GGATCA: 5879) RHOXF1 (AGATTA: 6278) RHOXF1 (GGCTCA: 6450) RHOXF1 (GGCTCA: 6603) RHOXF1 (AGCTCA: 8026) RHOXF1 (GGATTA: 8614) RHOXF1 (AGCTTA: 8691) RHOXF1 (GGATCA: 8919) RHO…
Cluster 68	Location: LGUN_random_Scaffold461 dna:scaffold scaffold:BglaB1:LGUN_random_Scaffold461:1:179440:1	Coordinates: 152797-155751	Size [bp]: 2955	Hits (absolute): 671	Hits (normalized): 1063.23455501069	Hits (normalized) per kb: 359.808032474103	Normalized hits with 1T: 97.3%	Normalized hits with 10A: 36.8%	Normalized hits 23-35 nt: 100%	Normalized hits on the main strand(s): 98.1%	Predicted directionality: mono:minus	Binding sites: RHOXF1 (AGATCA: 605) RHOXF1 (AGCTCA: 747) RHOXF1 (AGATCA: 792) RHOXF1 (GGCTCA: 2554) RHOXF1 (AGCTTA: 2562) RHOXF1 (GGCTTA: 2819) RHOXF1 (TGAGCC: 320) RHOXF1 (TGAGCT: 1946) POU5F1 (TTTGCAT: 1205) POU5F1 (TTTGCAT: 1228) Sox5 (ATTGTT: 2288) Sox5 (ATTGTT: 2505) Sox5 (ATTGTT: 2871) SOX9 (TCATTGTT: 2869) FOXO3_mmu (TCTAAACA: 1427) SPZ1 (AGGGTAAGAG: 2583) FOXO3_hsa (ATGTTTAC: 297) FOXP1 (…
Cluster 69	Location: LGUN_random_Scaffold800 dna:scaffold scaffold:BglaB1:LGUN_random_Scaffold800:1:177240:1	Coordinates: 84364-118888	Size [bp]: 34525	Hits (absolute): 4967	Hits (normalized): 9212.67098636914	Hits (normalized) per kb: 266.843892043038	Normalized hits with 1T: 98.4%	Normalized hits with 10A: 19.8%	Normalized hits 23-35 nt: 100%	Normalized hits on the main strand(s): 100%	Predicted directionality: mono:plus	Binding sites: RFX4_1 (CCTGGCAAC: 28898) RFX4_2 (CATAGTTAC: 24570) RFX4_2 (CTTGGATAC: 28058) RHOXF1 (GGCTTA: 1212) RHOXF1 (GGATCA: 1811) RHOXF1 (AGCTTA: 2979) RHOXF1 (AGATTA: 4282) RHOXF1 (GGATCA: 8138) RHOXF1 (AGATCA: 11422) RHOXF1 (AGATCA: 13209) RHOXF1 (AGCTCA: 13232) RHOXF1 (AGCTTA: 13339) RHOXF1 (GGATCA: 14184) RHOXF1 (AGCTTA: 14486) RHOXF1 (GGCTCA: 16023) RHOXF1 (AGCTTA: 17265) RHOXF1 (GGCT…
Cluster 70	Location: LGUN_random_Scaffold812 dna:scaffold scaffold:BglaB1:LGUN_random_Scaffold812:1:172866:1	Coordinates: 868-3511	Size [bp]: 2644	Hits (absolute): 44	Hits (normalized): 218.012660511165	Hits (normalized) per kb: 82.456453287499	Normalized hits with 1T: 99.8%	Normalized hits with 10A: 99.7%	Normalized hits 23-35 nt: 100%	Normalized hits on the main strand(s): 100%	Predicted directionality: mono:minus	Binding sites: RHOXF1 (AGATTA: 177) RHOXF1 (AGATTA: 548) FOXO1 (GTTGTTTTT: 1850) Nobox (ACCAATTA: 158) Nobox (AGCAATTA: 891) POU2F1 (ATTTAAATA: 98) Gata4 (AGATAAG: 432)
Cluster 71	Location: LGUN_random_Scaffold748 dna:scaffold scaffold:BglaB1:LGUN_random_Scaffold748:1:172706:1	Coordinates: 169042-170707	Size [bp]: 1666	Hits (absolute): 67	Hits (normalized): 479.061153881421	Hits (normalized) per kb: 287.548957850371	Normalized hits with 1T: 99.8%	Normalized hits with 10A: 99.9%	Normalized hits 23-35 nt: 100%	Normalized hits on the main strand(s): 100%	Predicted directionality: mono:plus	Binding sites: RHOXF1 (AGCTTA: 345) Lhx8 (CTAATTAA: 1036) SOX9 (AACAATAA: 710) SOX9 (AACAATGA: 1059) Sox5 (ATTGTT: 663) SOX9 (TCATTGTT: 661) FOXO3_mmu (TCTAAACA: 512) Nobox (ACTAATTA: 1035) Sox5 (AACAAT: 710) Sox5 (AACAAT: 1059) POU2F1 (TATTCTAAT: 469)
Cluster 72	Location: LGUN_random_Scaffold804 dna:scaffold scaffold:BglaB1:LGUN_random_Scaffold804:1:171034:1	Coordinates: 45254-49326	Size [bp]: 4073	Hits (absolute): 323	Hits (normalized): 225.039448427083	Hits (normalized) per kb: 55.2563099891831	Normalized hits with 1T: 28%	Normalized hits with 10A: 76.3%	Normalized hits 23-35 nt: 100%	Normalized hits on the main strand(s): 91.2%	Predicted directionality: bi:minus-plus (split between 47685 and 47687)	Binding sites: RHOXF1 (AGCTTA: 701) RHOXF1 (AGCTTA: 2154) RHOXF1 (AGCTCA: 2216) RHOXF1 (AGCTCA: 2488) RHOXF1 (AGCTTA: 2533) RHOXF1 (AGATCA: 2876) RHOXF1 (TGAGCT: 699) RHOXF1 (TAATCT: 2158) RHOXF1 (TGAGCT: 2214) RHOXF1 (TGAGCC: 2642) Lhx8 (TTAATTAA: 653) SOX9 (AACAATAG: 3235) Sox5 (ATTGTT: 427) Sox5 (ATTGTT: 444) Nobox (GCTAATTA: 2791) Nobox (TAATTACT: 3390) Sox5 (AACAAT: 3235) Sox5 (AACAAT: 3452)
Cluster 73	Location: LGUN_random_Scaffold664 dna:scaffold scaffold:BglaB1:LGUN_random_Scaffold664:1:166674:1	Coordinates: 2441-27941	Size [bp]: 25501	Hits (absolute): 3457	Hits (normalized): 1256.85000439519	Hits (normalized) per kb: 49.2855468261381	Normalized hits with 1T: 93.2%	Normalized hits with 10A: 24.4%	Normalized hits 23-35 nt: 100%	Normalized hits on the main strand(s): 95.1%	Predicted directionality: mono:minus	Binding sites: RFX4_1 (CATGGCAAC: 20679) SPZ1 (CTGTAACCCC: 413) RHOXF1 (AGCTCA: 882) RHOXF1 (AGATCA: 1296) RHOXF1 (GGCTCA: 1366) RHOXF1 (AGATCA: 1506) RHOXF1 (GGCTTA: 1797) RHOXF1 (AGATCA: 2216) RHOXF1 (AGATCA: 2424) RHOXF1 (AGATCA: 2469) RHOXF1 (AGATTA: 2488) RHOXF1 (AGATCA: 2509) RHOXF1 (AGATCA: 6297) RHOXF1 (AGATCA: 6380) RHOXF1 (AGATTA: 6486) RHOXF1 (AGATCA: 6518) RHOXF1 (GGATTA: 10025) RHOXF…
Cluster 74	Location: LGUN_random_Scaffold664 dna:scaffold scaffold:BglaB1:LGUN_random_Scaffold664:1:166674:1	Coordinates: 35037-49994	Size [bp]: 14958	Hits (absolute): 1202	Hits (normalized): 617.325185365828	Hits (normalized) per kb: 41.2710278133771	Normalized hits with 1T: 97.4%	Normalized hits with 10A: 66.5%	Normalized hits 23-35 nt: 100%	Normalized hits on the main strand(s): 99.7%	Predicted directionality: mono:minus	Binding sites: RFX4_1 (CATGGCAAC: 5625) RHOXF1 (AGCTTA: 247) RHOXF1 (GGCTTA: 557) RHOXF1 (AGATTA: 1053) RHOXF1 (AGATTA: 2127) RHOXF1 (GGATTA: 3144) RHOXF1 (AGATTA: 3719) RHOXF1 (GGATCA: 4099) RHOXF1 (AGCTTA: 5858) RHOXF1 (AGATCA: 6336) RHOXF1 (AGATTA: 8564) RHOXF1 (AGCTTA: 9694) RHOXF1 (AGCTTA: 10038) RHOXF1 (AGATTA: 10152) RHOXF1 (TAAGCT: 245) RHOXF1 (TGATCT: 350) RHOXF1 (TAATCT: 1821) RHOXF1 (T…
Cluster 75	Location: LGUN_random_Scaffold580 dna:scaffold scaffold:BglaB1:LGUN_random_Scaffold580:1:165993:1	Coordinates: 142098-159928	Size [bp]: 17831	Hits (absolute): 4541	Hits (normalized): 4139.07259868591	Hits (normalized) per kb: 232.132143475085	Normalized hits with 1T: 93.9%	Normalized hits with 10A: 34.1%	Normalized hits 23-35 nt: 100%	Normalized hits on the main strand(s): 94.6%	Predicted directionality: mono:minus	Binding sites: RFX4_2 (CATAGATAC: 1218) RHOXF1 (GGATTA: 639) RHOXF1 (GGATTA: 1199) RHOXF1 (GGATTA: 1274) RHOXF1 (GGATCA: 1680) RHOXF1 (AGATCA: 1882) RHOXF1 (AGCTTA: 3432) RHOXF1 (AGATTA: 3636) RHOXF1 (GGATCA: 4487) RHOXF1 (AGATCA: 4672) RHOXF1 (AGCTCA: 5195) RHOXF1 (AGCTCA: 5829) RHOXF1 (AGATTA: 6009) RHOXF1 (AGATTA: 6493) RHOXF1 (AGATCA: 6561) RHOXF1 (AGATCA: 7552) RHOXF1 (AGATTA: 8643) RHOXF1 (…
Cluster 76	Location: LGUN_random_Scaffold524 dna:scaffold scaffold:BglaB1:LGUN_random_Scaffold524:1:165546:1	Coordinates: 56048-79976	Size [bp]: 23929	Hits (absolute): 3905	Hits (normalized): 1215.85232685072	Hits (normalized) per kb: 50.8156886403235	Normalized hits with 1T: 87.4%	Normalized hits with 10A: 45.2%	Normalized hits 23-35 nt: 100%	Normalized hits on the main strand(s): 96.8%	Predicted directionality: mono:minus	Binding sites: RHOXF1 (AGCTTA: 204) RHOXF1 (AGATCA: 274) RHOXF1 (AGCTTA: 538) RHOXF1 (GGCTTA: 794) RHOXF1 (AGATTA: 1190) RHOXF1 (AGATCA: 1564) RHOXF1 (GGATCA: 1941) RHOXF1 (AGATCA: 2055) RHOXF1 (AGATTA: 2099) RHOXF1 (GGATCA: 2253) RHOXF1 (GGCTTA: 3500) RHOXF1 (AGATCA: 4398) RHOXF1 (AGCTCA: 4698) RHOXF1 (GGATTA: 4822) RHOXF1 (AGATCA: 4833) RHOXF1 (AGATCA: 5054) RHOXF1 (AGATCA: 5639) RHOXF1 (AGATCA…
Cluster 77	Location: LGUN_random_Scaffold826 dna:scaffold scaffold:BglaB1:LGUN_random_Scaffold826:1:163724:1	Coordinates: 157695-163641	Size [bp]: 5947	Hits (absolute): 362	Hits (normalized): 570.48262650605	Hits (normalized) per kb: 95.9281214277743	Normalized hits with 1T: 98.9%	Normalized hits with 10A: 14.9%	Normalized hits 23-35 nt: 100%	Normalized hits on the main strand(s): 97.3%	Predicted directionality: mono:plus	Binding sites: RFX4_1 (CATGGCAAC: 4569) RHOXF1 (AGCTTA: 343) RHOXF1 (GGCTCA: 1887) RHOXF1 (AGCTCA: 3231) RHOXF1 (AGCTTA: 3399) RHOXF1 (AGATCA: 3667) RHOXF1 (GGATTA: 3773) RHOXF1 (TGATCT: 270) RHOXF1 (TGATCT: 522) RHOXF1 (TGAGCT: 1818) RHOXF1 (TGATCC: 2143) RHOXF1 (TGAGCT: 3219) RHOXF1 (TGAGCT: 3229) RHOXF1 (TAAGCT: 4543) Lhx8 (TTAATTAG: 4527) Gata4 (GTTATCT: 3417) SOX9 (AACAATAA: 1453) FOXO1 (GTT…
Cluster 78	Location: LGUN_random_Scaffold705 dna:scaffold scaffold:BglaB1:LGUN_random_Scaffold705:1:163419:1	Coordinates: 95-16003	Size [bp]: 15909	Hits (absolute): 1113	Hits (normalized): 4498.07196684751	Hits (normalized) per kb: 282.73382626727	Normalized hits with 1T: 99.5%	Normalized hits with 10A: 45.1%	Normalized hits 23-35 nt: 100%	Normalized hits on the main strand(s): 99.9%	Predicted directionality: mono:minus	Binding sites: RHOXF1 (AGCTTA: 3738) RHOXF1 (GGCTTA: 3847) RHOXF1 (AGCTTA: 3970) RHOXF1 (GGCTTA: 5160) RHOXF1 (GGATTA: 7015) RHOXF1 (AGATTA: 7777) RHOXF1 (AGATTA: 8010) RHOXF1 (GGCTTA: 8262) RHOXF1 (AGATCA: 10117) RHOXF1 (GGATTA: 11457) RHOXF1 (GGCTCA: 13403) RHOXF1 (AGCTTA: 13853) RHOXF1 (GGCTCA: 14391) RHOXF1 (AGATCA: 14720) RHOXF1 (TGAGCC: 3178) RHOXF1 (TGAGCC: 4828) RHOXF1 (TGATCT: 4857) RHOX…
Cluster 79	Location: LGUN_random_Scaffold705 dna:scaffold scaffold:BglaB1:LGUN_random_Scaffold705:1:163419:1	Coordinates: 23184-31963	Size [bp]: 8780	Hits (absolute): 478	Hits (normalized): 200.032031726051	Hits (normalized) per kb: 22.7809225342701	Normalized hits with 1T: 98.6%	Normalized hits with 10A: 10.8%	Normalized hits 23-35 nt: 100%	Normalized hits on the main strand(s): 93.2%	Predicted directionality: bi:plus-minus (split between 26034 and 26213)	Binding sites: RHOXF1 (AGATTA: 3596) RHOXF1 (AGATTA: 4306) RHOXF1 (AGATCA: 4889) RHOXF1 (AGATTA: 5622) RHOXF1 (GGCTTA: 6709) RHOXF1 (AGATTA: 6756) RHOXF1 (AGATCA: 7111) RHOXF1 (AGATTA: 7614) RHOXF1 (TAATCT: 756) RHOXF1 (TAATCT: 810) RHOXF1 (TGATCT: 1969) RHOXF1 (TGAGCT: 2538) RHOXF1 (TGAGCC: 2604) RHOXF1 (TAAGCT: 2776) RHOXF1 (TAAGCT: 6071) RHOXF1 (TAATCT: 6314) RHOXF1 (TGAGCT: 6414) RHOXF1 (TGAT…
Cluster 80	Location: LGUN_random_Scaffold705 dna:scaffold scaffold:BglaB1:LGUN_random_Scaffold705:1:163419:1	Coordinates: 34001-42896	Size [bp]: 8896	Hits (absolute): 239	Hits (normalized): 266.590465970403	Hits (normalized) per kb: 29.9715190317006	Normalized hits with 1T: 99.4%	Normalized hits with 10A: 79.4%	Normalized hits 23-35 nt: 100%	Normalized hits on the main strand(s): 99.7%	Predicted directionality: mono:minus	Binding sites: RHOXF1 (AGCTCA: 2138) RHOXF1 (AGCTCA: 2823) RHOXF1 (AGCTTA: 4721) RHOXF1 (AGATTA: 4964) RHOXF1 (AGATTA: 4986) RHOXF1 (AGCTTA: 5000) RHOXF1 (AGCTTA: 5049) RHOXF1 (AGATTA: 5450) RHOXF1 (AGATTA: 5460) RHOXF1 (AGATTA: 5572) RHOXF1 (AGCTTA: 6149) RHOXF1 (TAAGCT: 2136) RHOXF1 (TGATCT: 2632) RHOXF1 (TGATCT: 2705) RHOXF1 (TAAGCT: 7571) Lhx8 (CTAATTAA: 2131) Gata4 (GTTATCT: 1201) Gata4 (GTT…
Cluster 81	Location: LGUN_random_Scaffold705 dna:scaffold scaffold:BglaB1:LGUN_random_Scaffold705:1:163419:1	Coordinates: 94013-98791	Size [bp]: 4779	Hits (absolute): 247	Hits (normalized): 744.009571849902	Hits (normalized) per kb: 155.678554227851	Normalized hits with 1T: 99.6%	Normalized hits with 10A: 25.2%	Normalized hits 23-35 nt: 100%	Normalized hits on the main strand(s): 98.7%	Predicted directionality: bi:minus-plus (split between 97927 and 98111)	Binding sites: RHOXF1 (AGCTTA: 468) RHOXF1 (GGCTCA: 1286) RHOXF1 (AGATCA: 1489) RHOXF1 (TGATCT: 915) Lhx8 (TTAATTAA: 1546) Lhx8 (TTAATTAA: 3271) POU5F1 (TTTGCAT: 1424) POU5F1 (TTTGCAT: 4073) POU5F1 (TTTGCAT: 4443) FOXO3_hsa (GTAAACAT: 883) SOX9 (AACAATAA: 992) SOX9 (AACAATAG: 1501) SOX9 (AACAATAA: 4629) FOXP1 (GTAAACA: 883) FOXO1 (CTTGTTTTT: 2583) Sox5 (ATTGTT: 384) Sox5 (ATTGTT: 2685) Sox5 (ATTG…
Cluster 82	Location: LGUN_random_Scaffold705 dna:scaffold scaffold:BglaB1:LGUN_random_Scaffold705:1:163419:1	Coordinates: 103001-112004	Size [bp]: 9004	Hits (absolute): 463	Hits (normalized): 1127.69792308029	Hits (normalized) per kb: 125.246922622655	Normalized hits with 1T: 99.9%	Normalized hits with 10A: 8.2%	Normalized hits 23-35 nt: 100%	Normalized hits on the main strand(s): 99.9%	Predicted directionality: mono:minus	Binding sites: RFX4_1 (CATAGCAAC: 373) RFX4_1 (CATAGCAAC: 6782) RFX4_1 (CATAGCAAC: 7800) RHOXF1 (GGCTTA: 1303) RHOXF1 (AGATTA: 3145) RHOXF1 (GGCTTA: 3563) RHOXF1 (GGATTA: 3760) RHOXF1 (GGCTTA: 4824) RHOXF1 (AGATCA: 5340) RHOXF1 (AGATTA: 5797) RHOXF1 (AGCTTA: 5965) RHOXF1 (AGATCA: 6221) RHOXF1 (GGCTTA: 6417) RHOXF1 (GGATCA: 7912) RHOXF1 (TAAGCT: 506) RHOXF1 (TAAGCT: 1144) RHOXF1 (TGATCT: 3692) RHO…
Cluster 83	Location: LGUN_random_Scaffold705 dna:scaffold scaffold:BglaB1:LGUN_random_Scaffold705:1:163419:1	Coordinates: 113030-127265	Size [bp]: 14236	Hits (absolute): 1029	Hits (normalized): 2573.23284113691	Hits (normalized) per kb: 180.760039629603	Normalized hits with 1T: 99.7%	Normalized hits with 10A: 56.4%	Normalized hits 23-35 nt: 100%	Normalized hits on the main strand(s): 99.9%	Predicted directionality: mono:minus	Binding sites: RFX4_2 (CATAGTTAC: 1879) RHOXF1 (GGATTA: 2590) RHOXF1 (AGATTA: 4547) RHOXF1 (AGCTCA: 8220) RHOXF1 (AGCTCA: 8488) RHOXF1 (GGATCA: 8564) RHOXF1 (AGATTA: 10262) RHOXF1 (GGCTCA: 11008) RHOXF1 (AGATCA: 11057) RHOXF1 (GGATTA: 11088) RHOXF1 (AGCTCA: 11186) RHOXF1 (GGATCA: 12078) RHOXF1 (AGATTA: 13804) RHOXF1 (AGATTA: 13913) RHOXF1 (AGCTCA: 13976) RHOXF1 (TGAGCT: 408) RHOXF1 (TAATCT: 3595)…
Cluster 84	Location: LGUN_random_Scaffold1118 dna:scaffold scaffold:BglaB1:LGUN_random_Scaffold1118:1:160079:1	Coordinates: 305-4040	Size [bp]: 3736	Hits (absolute): 138	Hits (normalized): 174.01718977732	Hits (normalized) per kb: 46.5783728471948	Normalized hits with 1T: 99.8%	Normalized hits with 10A: 0.4%	Normalized hits 23-35 nt: 100%	Normalized hits on the main strand(s): 100%	Predicted directionality: mono:plus	Binding sites: RHOXF1 (AGATTA: 1646) RHOXF1 (TGATCT: 1950) FOXO1 (GTTGTTTTT: 1536) Gata4 (AGATAAC: 1588)
Cluster 85	Location: LGUN_random_Scaffold683 dna:scaffold scaffold:BglaB1:LGUN_random_Scaffold683:1:156403:1	Coordinates: 40300-42653	Size [bp]: 2354	Hits (absolute): 1064	Hits (normalized): 2190.29174856484	Hits (normalized) per kb: 930.454626533579	Normalized hits with 1T: 82%	Normalized hits with 10A: 35.2%	Normalized hits 23-35 nt: 100%	Normalized hits on the main strand(s): 91.7%	Predicted directionality: bi:plus-minus (split between 41516 and 41517)	Binding sites: RFX4_1 (CTTAGCAAC: 177) RHOXF1 (AGATCA: 2098) RHOXF1 (TAATCT: 85) RHOXF1 (TAATCC: 1959) RHOXF1 (TGATCC: 2027) RHOXF1 (TGATCC: 2296) Lhx8 (CTAATTAA: 2112) POU5F1 (TTTGCAT: 647) RFX4_1 (GTTGCCATG: 1195) FOXO3_hsa (GTAAACAT: 331) FOXP1 (GTAAACA: 331) FOXP1 (GTAAACA: 1329) FOXO3_mmu (TGTTTTGA: 426) Sox5 (ATTGTT: 187) Sox5 (ATTGTT: 612) SOX9 (CCATTGTT: 185) FOXO3_mmu (TGTAAACA: 330) FOX…
Cluster 86	Location: LGUN_random_Scaffold740 dna:scaffold scaffold:BglaB1:LGUN_random_Scaffold740:1:155810:1	Coordinates: 8140-13548	Size [bp]: 5409	Hits (absolute): 686	Hits (normalized): 351.831685899958	Hits (normalized) per kb: 65.047077541488	Normalized hits with 1T: 93.9%	Normalized hits with 10A: 13.8%	Normalized hits 23-35 nt: 100%	Normalized hits on the main strand(s): 93%	Predicted directionality: mono:plus	Binding sites: RHOXF1 (AGATTA: 814) RHOXF1 (GGCTTA: 1910) RHOXF1 (GGATTA: 3131) RHOXF1 (AGATTA: 3814) RHOXF1 (AGATTA: 4044) RHOXF1 (AGCTCA: 4260) RHOXF1 (GGCTCA: 4640) RHOXF1 (AGATTA: 4920) RHOXF1 (AGATTA: 5049) RHOXF1 (TGATCT: 656) RHOXF1 (TGATCT: 802) RHOXF1 (TGATCC: 1430) RHOXF1 (TAATCT: 1866) RHOXF1 (TAAGCC: 4029) RHOXF1 (TGAGCT: 4066) RHOXF1 (TAAGCC: 4246) RHOXF1 (TAAGCT: 4258) RHOXF1 (TGATC…
Cluster 87	Location: LGUN_random_Scaffold1209 dna:scaffold scaffold:BglaB1:LGUN_random_Scaffold1209:1:149563:1	Coordinates: 85552-89642	Size [bp]: 4091	Hits (absolute): 1736	Hits (normalized): 143.798447386976	Hits (normalized) per kb: 35.1504605566356	Normalized hits with 1T: 96%	Normalized hits with 10A: 26.5%	Normalized hits 23-35 nt: 100%	Normalized hits on the main strand(s): 81.6%	Predicted directionality: mono:plus	Binding sites: RHOXF1 (AGATCA: 1907) RHOXF1 (TAATCC: 3294) POU5F1 (ATGCAAA: 2041)
Cluster 88	Location: LGUN_random_Scaffold945 dna:scaffold scaffold:BglaB1:LGUN_random_Scaffold945:1:146752:1	Coordinates: 13071-25022	Size [bp]: 11952	Hits (absolute): 1531	Hits (normalized): 886.864859474732	Hits (normalized) per kb: 74.2065278417863	Normalized hits with 1T: 95.6%	Normalized hits with 10A: 30.3%	Normalized hits 23-35 nt: 100%	Normalized hits on the main strand(s): 99.8%	Predicted directionality: mono:minus	Binding sites: RHOXF1 (AGCTTA: 1632) RHOXF1 (AGATTA: 2177) RHOXF1 (GGATCA: 2762) RHOXF1 (GGATTA: 5827) RHOXF1 (GGCTTA: 6506) RHOXF1 (GGATCA: 9340) RHOXF1 (AGATTA: 10407) RHOXF1 (TAATCT: 6126) RHOXF1 (TAATCC: 8560) RHOXF1 (TAATCT: 9227) RHOXF1 (TAATCC: 9427) RHOXF1 (TGATCT: 10028) Lhx8 (CTAATTAA: 6283) Lhx8 (CTAATTAA: 7612) FOXP1 (GTAAACA: 10107) FOXO3_mmu (TGTTTAGA: 5886) Sox5 (ATTGTT: 6014) Sox5…
Cluster 89	Location: LGUN_random_Scaffold945 dna:scaffold scaffold:BglaB1:LGUN_random_Scaffold945:1:146752:1	Coordinates: 32004-42768	Size [bp]: 10765	Hits (absolute): 1391	Hits (normalized): 419.820831316073	Hits (normalized) per kb: 39.0025658231162	Normalized hits with 1T: 90.3%	Normalized hits with 10A: 37.9%	Normalized hits 23-35 nt: 100%	Normalized hits on the main strand(s): 98.2%	Predicted directionality: mono:minus	Binding sites: RHOXF1 (AGATTA: 585) RHOXF1 (GGCTTA: 2790) RHOXF1 (GGATTA: 3774) RHOXF1 (GGATTA: 3782) RHOXF1 (AGCTCA: 5227) RHOXF1 (AGATCA: 5263) RHOXF1 (TAATCT: 2606) RHOXF1 (TGATCC: 3440) RHOXF1 (TGATCT: 3505) RHOXF1 (TGAGCT: 3640) RHOXF1 (TGAGCT: 4202) RHOXF1 (TAATCT: 4215) RHOXF1 (TGATCC: 6748) Lhx8 (TTAATTAA: 2431) Gata4 (GTTATCT: 3181) POU5F1 (TTTGCAT: 4324) FOXO3_hsa (GTAAACAA: 278) SOX9 (…
Cluster 90	Location: LGUN_random_Scaffold666 dna:scaffold scaffold:BglaB1:LGUN_random_Scaffold666:1:142506:1	Coordinates: 113576-118155	Size [bp]: 4580	Hits (absolute): 332	Hits (normalized): 409.585846711394	Hits (normalized) per kb: 89.4330439367917	Normalized hits with 1T: 99.9%	Normalized hits with 10A: 99.9%	Normalized hits 23-35 nt: 100%	Normalized hits on the main strand(s): 100%	Predicted directionality: mono:minus	Binding sites: RHOXF1 (GGATTA: 3937) RHOXF1 (TAAGCC: 4089) Sox5 (ATTGTT: 2564) Sox5 (ATTGTT: 3671) Gata4 (AGATAAC: 354) Sox5 (AACAAT: 4120) POU2F1 (TATGCAAAT: 821) POU5F1 (ATGCAAA: 822)
Cluster 91	Location: LGUN_random_Scaffold790 dna:scaffold scaffold:BglaB1:LGUN_random_Scaffold790:1:138958:1	Coordinates: 109263-114741	Size [bp]: 5479	Hits (absolute): 227	Hits (normalized): 352.063070954482	Hits (normalized) per kb: 64.2552559033781	Normalized hits with 1T: 54.1%	Normalized hits with 10A: 57.5%	Normalized hits 23-35 nt: 100%	Normalized hits on the main strand(s): 99.7%	Predicted directionality: mono:plus	Binding sites: RHOXF1 (AGATTA: 1458) RHOXF1 (AGATTA: 1498) RHOXF1 (GGCTTA: 1845) RHOXF1 (AGATCA: 2481) RHOXF1 (AGATTA: 4219) RHOXF1 (GGATCA: 4731) RHOXF1 (AGATTA: 4985) RHOXF1 (TAATCT: 3949) RHOXF1 (TGATCT: 4000) Gata4 (CTTATCT: 4118) FOXO3_hsa (GTAAACAT: 3993) FOXO3_hsa (GTAAACAA: 4336) FOXP1 (GTAAACA: 3993) FOXP1 (GTAAACA: 4336) FOXO3_mmu (TGTTTAGA: 3490) FOXO3_mmu (TGTTTTGC: 4348) FOXO3_mmu (T…
Cluster 92	Location: LGUN_random_Scaffold1187 dna:scaffold scaffold:BglaB1:LGUN_random_Scaffold1187:1:137697:1	Coordinates: 64037-68803	Size [bp]: 4767	Hits (absolute): 240	Hits (normalized): 170.23273528329	Hits (normalized) per kb: 35.7068757617939	Normalized hits with 1T: 89.3%	Normalized hits with 10A: 7.6%	Normalized hits 23-35 nt: 100%	Normalized hits on the main strand(s): 100%	Predicted directionality: mono:minus	Binding sites: RHOXF1 (AGATTA: 937) RHOXF1 (AGATTA: 1737) RHOXF1 (AGATTA: 1933) RHOXF1 (GGATCA: 1964) RHOXF1 (AGATTA: 2282) RHOXF1 (AGCTTA: 2535) RHOXF1 (AGATTA: 2565) RHOXF1 (AGCTTA: 2637) RHOXF1 (GGCTCA: 2737) RHOXF1 (GGCTCA: 2862) RHOXF1 (GGCTTA: 3677) RHOXF1 (GGATCA: 3692) RHOXF1 (GGCTCA: 4705) RHOXF1 (TGATCC: 371) RHOXF1 (TGATCT: 895) RHOXF1 (TAATCT: 1813) RHOXF1 (TAAGCT: 3479) RHOXF1 (TAATC…
Cluster 93	Location: LG68i_random_Scaffold924 dna:scaffold scaffold:BglaB1:LG68i_random_Scaffold924:1:133262:1	Coordinates: 75033-83684	Size [bp]: 8652	Hits (absolute): 574	Hits (normalized): 690.791565989255	Hits (normalized) per kb: 79.8455819402177	Normalized hits with 1T: 93.3%	Normalized hits with 10A: 93.3%	Normalized hits 23-35 nt: 100%	Normalized hits on the main strand(s): 98.7%	Predicted directionality: bi:plus-minus (split between 79170 and 79171)	Binding sites: RHOXF1 (TAATCT: 128) RHOXF1 (TAATCT: 3848) RHOXF1 (TGAGCT: 4335) RHOXF1 (TGAGCT: 4520) Sox5 (ATTGTT: 3410) Nobox (ACTAATTA: 3544) Nobox (TAATTGCT: 3660)
Cluster 94	Location: LGUN_random_Scaffold777 dna:scaffold scaffold:BglaB1:LGUN_random_Scaffold777:1:124777:1	Coordinates: 27568-28646	Size [bp]: 1079	Hits (absolute): 58	Hits (normalized): 139.859161843766	Hits (normalized) per kb: 129.623342217073	Normalized hits with 1T: 100%	Normalized hits with 10A: 6.8%	Normalized hits 23-35 nt: 100%	Normalized hits on the main strand(s): 100%	Predicted directionality: mono:minus	Binding sites: RHOXF1 (AGATCA: 318) RHOXF1 (TGATCT: 265) Sox5 (ATTGTT: 373)
Cluster 95	Location: LGUN_random_Scaffold777 dna:scaffold scaffold:BglaB1:LGUN_random_Scaffold777:1:124777:1	Coordinates: 33510-48989	Size [bp]: 15480	Hits (absolute): 1581	Hits (normalized): 472.90621558154	Hits (normalized) per kb: 30.5493348216727	Normalized hits with 1T: 78.3%	Normalized hits with 10A: 39.8%	Normalized hits 23-35 nt: 100%	Normalized hits on the main strand(s): 94.7%	Predicted directionality: mono:plus	Binding sites: RFX4_1 (CATAGCAAC: 3261) RHOXF1 (AGATCA: 857) RHOXF1 (AGATTA: 916) RHOXF1 (AGCTTA: 2565) RHOXF1 (AGATCA: 6874) RHOXF1 (AGCTTA: 7687) RHOXF1 (AGATCA: 7989) RHOXF1 (GGATTA: 9909) RHOXF1 (AGCTTA: 10031) RHOXF1 (TGATCC: 2678) RHOXF1 (TGATCT: 2929) RHOXF1 (TAATCC: 4479) RHOXF1 (TAAGCT: 6009) RHOXF1 (TAATCC: 7666) RHOXF1 (TGATCT: 9825) RHOXF1 (TGATCC: 9917) RHOXF1 (TAAGCT: 10029) Lhx8 (T…
Cluster 96	Location: LGUN_random_Scaffold777 dna:scaffold scaffold:BglaB1:LGUN_random_Scaffold777:1:124777:1	Coordinates: 54005-59011	Size [bp]: 5007	Hits (absolute): 903	Hits (normalized): 134.000245707458	Hits (normalized) per kb: 26.7614313096334	Normalized hits with 1T: 92.5%	Normalized hits with 10A: 46.2%	Normalized hits 23-35 nt: 100%	Normalized hits on the main strand(s): 98.7%	Predicted directionality: mono:plus	Binding sites: RHOXF1 (GGCTTA: 4832)
Cluster 97	Location: LGUN_random_Scaffold777 dna:scaffold scaffold:BglaB1:LGUN_random_Scaffold777:1:124777:1	Coordinates: 69158-79969	Size [bp]: 10812	Hits (absolute): 1652	Hits (normalized): 695.106487123245	Hits (normalized) per kb: 64.2873567805987	Normalized hits with 1T: 96.3%	Normalized hits with 10A: 32.6%	Normalized hits 23-35 nt: 100%	Normalized hits on the main strand(s): 98.4%	Predicted directionality: mono:plus	Binding sites: RHOXF1 (AGATTA: 1686) RHOXF1 (AGATCA: 2370) RHOXF1 (AGCTCA: 4978) RHOXF1 (AGCTCA: 5150) RHOXF1 (AGCTCA: 6512) RHOXF1 (GGATCA: 6732) RHOXF1 (GGATCA: 7670) RHOXF1 (AGATTA: 8668) RHOXF1 (AGATTA: 9649) RHOXF1 (AGATCA: 10425) RHOXF1 (TAATCT: 456) RHOXF1 (TAATCT: 777) RHOXF1 (TGATCT: 3552) RHOXF1 (TGATCT: 3602) RHOXF1 (TGATCC: 5044) RHOXF1 (TAATCC: 5851) RHOXF1 (TGATCT: 6354) RHOXF1 (TAA…
Cluster 98	Location: LGUN_random_Scaffold768 dna:scaffold scaffold:BglaB1:LGUN_random_Scaffold768:1:120797:1	Coordinates: 12014-20996	Size [bp]: 8983	Hits (absolute): 631	Hits (normalized): 222.372829825508	Hits (normalized) per kb: 24.749776337138	Normalized hits with 1T: 95.6%	Normalized hits with 10A: 22.2%	Normalized hits 23-35 nt: 100%	Normalized hits on the main strand(s): 88.2%	Predicted directionality: mono:plus	Binding sites: RHOXF1 (AGATCA: 3489) RHOXF1 (GGATCA: 8643) RHOXF1 (TGAGCT: 207) RHOXF1 (TAAGCT: 227) RHOXF1 (TAAGCT: 364) RHOXF1 (TGAGCC: 4598) RHOXF1 (TAATCT: 5059) RHOXF1 (TAATCT: 5143) RHOXF1 (TAATCT: 7195) Lhx8 (TTAATTAG: 5488) Gata4 (CTTATCT: 1214) Gata4 (CTTATCT: 2877) RFX4_2 (GTATCTAGG: 553) FOXO3_hsa (GTAAACAT: 7220) FOXP1 (GTAAACA: 7220) FOXO3_mmu (TGTTTTCA: 1248) Sox5 (ATTGTT: 2524) Sox…
Cluster 99	Location: LGUN_random_Scaffold1159 dna:scaffold scaffold:BglaB1:LGUN_random_Scaffold1159:1:115875:1	Coordinates: 27326-36012	Size [bp]: 8687	Hits (absolute): 215	Hits (normalized): 193.867001973865	Hits (normalized) per kb: 22.3208099607738	Normalized hits with 1T: 99.6%	Normalized hits with 10A: 0.7%	Normalized hits 23-35 nt: 100%	Normalized hits on the main strand(s): 99.7%	Predicted directionality: mono:minus	Binding sites: RFX4_2 (CCTGGATAC: 5131) RHOXF1 (GGATCA: 361) RHOXF1 (AGATTA: 574) RHOXF1 (AGCTTA: 3170) RHOXF1 (AGATTA: 4990) RHOXF1 (GGATTA: 5414) RHOXF1 (AGATCA: 7095) RHOXF1 (AGATTA: 7329) RHOXF1 (TAAGCT: 3070) RHOXF1 (TAATCC: 3280) RHOXF1 (TAATCT: 4050) RHOXF1 (TGAGCT: 4301) RHOXF1 (TGATCC: 6987) Lhx8 (TTAATTAA: 3224) RFX4_2 (GTAACCAGG: 335) FOXO3_hsa (GTAAACAA: 4273) SOX9 (AACAATAA: 3970) FO…
Cluster 100	Location: LGUN_random_Scaffold884 dna:scaffold scaffold:BglaB1:LGUN_random_Scaffold884:1:115829:1	Coordinates: 6165-15020	Size [bp]: 8856	Hits (absolute): 889	Hits (normalized): 227.828663294428	Hits (normalized) per kb: 25.723502946165	Normalized hits with 1T: 95%	Normalized hits with 10A: 35.1%	Normalized hits 23-35 nt: 100%	Normalized hits on the main strand(s): 99.4%	Predicted directionality: mono:minus	Binding sites: RHOXF1 (AGCTTA: 2850) RHOXF1 (GGATTA: 3146) RHOXF1 (AGATCA: 3566) RHOXF1 (GGCTCA: 3637) RHOXF1 (GGCTCA: 3658) RHOXF1 (AGATCA: 3726) RHOXF1 (AGCTCA: 3740) RHOXF1 (TAAGCC: 3755) RHOXF1 (TAAGCT: 7291) RHOXF1 (TAATCC: 7771) Sox5 (ATTGTT: 2433) Sox5 (ATTGTT: 3507) FOXO3_mmu (TCTAAACA: 2373) FOXO3_mmu (TCAAAACA: 3353) FOXO3_mmu (TCAAAACA: 3419) FOXO1 (AAAAACAAG: 2868) Sox5 (AACAAT: 2901)…
Cluster 101	Location: LG5_random_Scaffold1345 dna:scaffold scaffold:BglaB1:LG5_random_Scaffold1345:1:114979:1	Coordinates: 66055-70302	Size [bp]: 4248	Hits (absolute): 367	Hits (normalized): 1006.65839606222	Hits (normalized) per kb: 236.968675642999	Normalized hits with 1T: 96.9%	Normalized hits with 10A: 5.2%	Normalized hits 23-35 nt: 100%	Normalized hits on the main strand(s): 95%	Predicted directionality: mono:minus	Binding sites: RHOXF1 (GGATTA: 769) RHOXF1 (GGATTA: 2338) RHOXF1 (TAAGCC: 175) RHOXF1 (TGAGCC: 342) RHOXF1 (TGAGCC: 844) RHOXF1 (TAATCT: 2010) Sox5 (ATTGTT: 1909) SOX9 (TCATTGTT: 1907) FOXO3_mmu (TGAAAACA: 1544) Gata4 (AGATAAC: 2087) Sox5 (AACAAT: 2123) POU2F1 (TATTTAAAT: 1310) POU5F1 (ATGCAAA: 921)
Cluster 102	Location: LGUN_random_Scaffold1323 dna:scaffold scaffold:BglaB1:LGUN_random_Scaffold1323:1:112919:1	Coordinates: 73411-77878	Size [bp]: 4468	Hits (absolute): 786	Hits (normalized): 237.550168887829	Hits (normalized) per kb: 53.1697529698394	Normalized hits with 1T: 62.7%	Normalized hits with 10A: 55.2%	Normalized hits 23-35 nt: 100%	Normalized hits on the main strand(s): 99.9%	Predicted directionality: mono:plus	Binding sites: RHOXF1 (AGCTTA: 853) RHOXF1 (AGATTA: 2083) RHOXF1 (TAATCT: 771) RHOXF1 (TGAGCC: 797) RHOXF1 (TGAGCC: 804) RHOXF1 (TAATCC: 1034) RHOXF1 (TAATCT: 1066) RHOXF1 (TAAGCC: 1318) Lhx8 (TTAATTAA: 4380) FOXO3_mmu (TGTTTTGA: 3173) FIGLA (ACCAGGTGGA: 1962) POU5F1 (ATGCAAA: 2077)
Cluster 103	Location: LGUN_random_Scaffold1113 dna:scaffold scaffold:BglaB1:LGUN_random_Scaffold1113:1:112778:1	Coordinates: 59028-64818	Size [bp]: 5791	Hits (absolute): 886	Hits (normalized): 147.546364067423	Hits (normalized) per kb: 25.4773962208065	Normalized hits with 1T: 89.5%	Normalized hits with 10A: 56.7%	Normalized hits 23-35 nt: 100%	Normalized hits on the main strand(s): 89.7%	Predicted directionality: mono:minus	Binding sites: SPZ1 (CTCTAACCCT: 5649) RHOXF1 (AGATTA: 397) RHOXF1 (AGATCA: 1633) RHOXF1 (GGCTCA: 1761) RHOXF1 (AGCTCA: 1925) RHOXF1 (GGATCA: 3785) RHOXF1 (AGCTTA: 4291) RHOXF1 (AGATTA: 4302) RHOXF1 (GGCTCA: 4503) RHOXF1 (GGCTTA: 4979) RHOXF1 (AGATCA: 5060) RHOXF1 (AGATTA: 5363) RHOXF1 (AGATCA: 5727) RHOXF1 (TAATCC: 1209) RHOXF1 (TAATCC: 1853) RHOXF1 (TGATCT: 1940) RHOXF1 (TGAGCT: 2120) RHOXF1 (T…
Cluster 104	Location: LG73i_random_Scaffold1048 dna:scaffold scaffold:BglaB1:LG73i_random_Scaffold1048:1:112561:1	Coordinates: 109212-112561	Size [bp]: 3350	Hits (absolute): 206	Hits (normalized): 918.110309951172	Hits (normalized) per kb: 274.066589417689	Normalized hits with 1T: 97.8%	Normalized hits with 10A: 1.7%	Normalized hits 23-35 nt: 100%	Normalized hits on the main strand(s): 100%	Predicted directionality: mono:plus	Binding sites: RHOXF1 (GGATTA: 522) RHOXF1 (AGATCA: 1506) RHOXF1 (TAAGCT: 67) RHOXF1 (TAAGCT: 510) RHOXF1 (TAAGCT: 1570) RHOXF1 (TAATCT: 2061) POU5F1 (TTTGCAT: 817) Sox5 (ATTGTT: 214)
Cluster 105	Location: LGUN_random_Scaffold1180 dna:scaffold scaffold:BglaB1:LGUN_random_Scaffold1180:1:110510:1	Coordinates: 41640-47734	Size [bp]: 6095	Hits (absolute): 1095	Hits (normalized): 130.973513116692	Hits (normalized) per kb: 21.4861871530363	Normalized hits with 1T: 95.1%	Normalized hits with 10A: 53.6%	Normalized hits 23-35 nt: 100%	Normalized hits on the main strand(s): 84.3%	Predicted directionality: bi:plus-minus (split between 44054 and 44055)	Binding sites: RHOXF1 (AGATTA: 3776) RHOXF1 (AGATCA: 5793) RHOXF1 (TAAGCT: 3791) RHOXF1 (TAAGCT: 4806) RHOXF1 (TAAGCC: 4873) RHOXF1 (TGATCT: 5558) FOXO3_hsa (GTAAACAT: 5593) SOX9 (AACAATAG: 5586) FOXP1 (GTAAACA: 5593) Sox5 (ATTGTT: 3687) Nobox (ACCAATTA: 1293) Nobox (TAATTGCC: 5811) Rhox11 (CGGTGTAAT: 5806) Sox5 (AACAAT: 4790) Sox5 (AACAAT: 5586) POU2F1 (TATTTTAAT: 3780)
Cluster 106	Location: LGUN_random_Scaffold1108 dna:scaffold scaffold:BglaB1:LGUN_random_Scaffold1108:1:106202:1	Coordinates: 35040-40000	Size [bp]: 4961	Hits (absolute): 358	Hits (normalized): 126.806718879685	Hits (normalized) per kb: 25.5629985600617	Normalized hits with 1T: 94%	Normalized hits with 10A: 45.5%	Normalized hits 23-35 nt: 100%	Normalized hits on the main strand(s): 92.4%	Predicted directionality: mono:minus	Binding sites: RHOXF1 (AGCTTA: 775) RHOXF1 (AGATCA: 795) RHOXF1 (AGATCA: 1415) RHOXF1 (AGCTTA: 1742) RHOXF1 (GGATTA: 1967) RHOXF1 (AGCTCA: 2373) RHOXF1 (GGCTTA: 2379) RHOXF1 (GGATTA: 2475) RHOXF1 (AGATTA: 2713) RHOXF1 (GGCTCA: 3405) RHOXF1 (GGATCA: 3963) RHOXF1 (GGATCA: 4025) RHOXF1 (AGATTA: 4408) RHOXF1 (AGCTTA: 4842) RHOXF1 (TAATCT: 1190) RHOXF1 (TAAGCC: 1278) RHOXF1 (TAAGCT: 1436) RHOXF1 (TGAG…
Cluster 107	Location: LGUN_random_Scaffold1368 dna:scaffold scaffold:BglaB1:LGUN_random_Scaffold1368:1:105349:1	Coordinates: 86156-90989	Size [bp]: 4834	Hits (absolute): 635	Hits (normalized): 183.262340985547	Hits (normalized) per kb: 37.9111359976134	Normalized hits with 1T: 94.4%	Normalized hits with 10A: 14.2%	Normalized hits 23-35 nt: 100%	Normalized hits on the main strand(s): 96%	Predicted directionality: mono:minus	Binding sites: RHOXF1 (AGATCA: 3724) RHOXF1 (GGATTA: 4227) RHOXF1 (TAATCC: 742) RHOXF1 (TAATCT: 1418) RHOXF1 (TAATCT: 1430) RHOXF1 (TAATCT: 1532) RHOXF1 (TGATCC: 1631) RHOXF1 (TAATCT: 3421) RHOXF1 (TGAGCT: 3569) SOX9 (AACAATGA: 288) SOX9 (AACAATAA: 1181) FOXP1 (GTAAACA: 3114) FOXO3_mmu (TGTTTTCA: 546) Sox5 (ATTGTT: 3684) Sox5 (ATTGTT: 4170) Sox5 (ATTGTT: 4716) SOX9 (CCATTGTT: 4714) POU2F1 (ATTAAA…
Cluster 108	Location: LGUN_random_Scaffold1231 dna:scaffold scaffold:BglaB1:LGUN_random_Scaffold1231:1:102459:1	Coordinates: 343-4201	Size [bp]: 3859	Hits (absolute): 87	Hits (normalized): 162.325872500482	Hits (normalized) per kb: 42.062849451487	Normalized hits with 1T: 99.7%	Normalized hits with 10A: 94.9%	Normalized hits 23-35 nt: 100%	Normalized hits on the main strand(s): 99.9%	Predicted directionality: mono:minus	Binding sites: RFX4_2 (CCTAGATAC: 2481) RHOXF1 (AGCTCA: 295) RHOXF1 (AGATTA: 1085) RHOXF1 (GGATCA: 2261) RHOXF1 (AGATTA: 2435) RHOXF1 (AGATTA: 2446) RHOXF1 (AGATTA: 2462) RHOXF1 (AGATTA: 2473) RHOXF1 (AGATCA: 3080) RHOXF1 (AGATCA: 3545) RHOXF1 (AGATCA: 3770) RHOXF1 (TGAGCT: 2118) RHOXF1 (TGATCT: 3137) RHOXF1 (TGATCT: 3556) RHOXF1 (TGAGCC: 3630) RHOXF1 (TGATCT: 3703) Gata4 (CTTATCT: 2398) FOXO3_hs…
Cluster 109	Location: LGUN_random_Scaffold1135 dna:scaffold scaffold:BglaB1:LGUN_random_Scaffold1135:1:102051:1	Coordinates: 4068-27937	Size [bp]: 23870	Hits (absolute): 1556	Hits (normalized): 1953.56620259099	Hits (normalized) per kb: 81.8465366203062	Normalized hits with 1T: 98.9%	Normalized hits with 10A: 20.9%	Normalized hits 23-35 nt: 100%	Normalized hits on the main strand(s): 97.4%	Predicted directionality: mono:plus	Binding sites: RFX4_2 (CTTAGTTAC: 22150) RHOXF1 (AGCTTA: 24) RHOXF1 (GGCTCA: 250) RHOXF1 (AGATCA: 308) RHOXF1 (GGATTA: 1679) RHOXF1 (GGATTA: 2357) RHOXF1 (AGCTCA: 3478) RHOXF1 (AGATCA: 10764) RHOXF1 (AGATCA: 11018) RHOXF1 (GGATTA: 11554) RHOXF1 (AGATTA: 12050) RHOXF1 (AGATCA: 12165) RHOXF1 (AGATTA: 13225) RHOXF1 (AGCTCA: 13847) RHOXF1 (AGCTTA: 14042) RHOXF1 (AGCTTA: 14151) RHOXF1 (AGCTCA: 17625) …
Cluster 110	Location: LGUN_random_Scaffold1135 dna:scaffold scaffold:BglaB1:LGUN_random_Scaffold1135:1:102051:1	Coordinates: 70208-83947	Size [bp]: 13740	Hits (absolute): 491	Hits (normalized): 368.308364680279	Hits (normalized) per kb: 26.804232479261	Normalized hits with 1T: 99.4%	Normalized hits with 10A: 39.5%	Normalized hits 23-35 nt: 100%	Normalized hits on the main strand(s): 99.9%	Predicted directionality: mono:plus	Binding sites: RHOXF1 (AGCTTA: 869) RHOXF1 (AGATTA: 1791) RHOXF1 (AGATCA: 2532) RHOXF1 (GGATTA: 3004) RHOXF1 (AGATCA: 4024) RHOXF1 (AGATCA: 4084) RHOXF1 (GGCTTA: 4206) RHOXF1 (AGATCA: 8279) RHOXF1 (AGATCA: 9260) RHOXF1 (GGATCA: 9673) RHOXF1 (AGCTCA: 9752) RHOXF1 (AGATTA: 11673) RHOXF1 (AGCTCA: 12092) RHOXF1 (AGCTCA: 12489) RHOXF1 (TAATCT: 456) RHOXF1 (TGATCT: 4058) RHOXF1 (TAATCT: 4625) RHOXF1 (T…
Cluster 111	Location: LGUN_random_Scaffold1135 dna:scaffold scaffold:BglaB1:LGUN_random_Scaffold1135:1:102051:1	Coordinates: 85301-90995	Size [bp]: 5695	Hits (absolute): 206	Hits (normalized): 191.898395949627	Hits (normalized) per kb: 33.6952207892985	Normalized hits with 1T: 98.7%	Normalized hits with 10A: 56.6%	Normalized hits 23-35 nt: 100%	Normalized hits on the main strand(s): 100%	Predicted directionality: mono:plus	Binding sites: RHOXF1 (GGCTCA: 945) RHOXF1 (AGATTA: 1227) RHOXF1 (GGATTA: 3722) RHOXF1 (GGCTCA: 4281) RHOXF1 (AGCTTA: 4945) RHOXF1 (TAATCT: 996) RHOXF1 (TAATCT: 1545) RHOXF1 (TGATCT: 2126) RHOXF1 (TAATCT: 4155) RHOXF1 (TGATCT: 4617) RHOXF1 (TAATCT: 4677) RHOXF1 (TGATCC: 5205) RHOXF1 (TGATCT: 5236) RHOXF1 (TAAGCT: 5496) Lhx8 (TTAATTAG: 524) Lhx8 (CTAATTAA: 5516) FOXO3_hsa (GTAAACAT: 2507) FOXP1 (G…
Cluster 112	Location: LGUN_random_Scaffold1135 dna:scaffold scaffold:BglaB1:LGUN_random_Scaffold1135:1:102051:1	Coordinates: 93155-102048	Size [bp]: 8894	Hits (absolute): 504	Hits (normalized): 312.848234316623	Hits (normalized) per kb: 35.1718611414494	Normalized hits with 1T: 99.1%	Normalized hits with 10A: 18.4%	Normalized hits 23-35 nt: 100%	Normalized hits on the main strand(s): 84.7%	Predicted directionality: mono:plus	Binding sites: RHOXF1 (AGATTA: 123) RHOXF1 (AGATCA: 351) RHOXF1 (GGATTA: 1754) RHOXF1 (AGATCA: 1760) RHOXF1 (AGCTTA: 2720) RHOXF1 (AGATCA: 2737) RHOXF1 (AGCTTA: 3920) RHOXF1 (AGATCA: 3937) RHOXF1 (AGCTCA: 4078) RHOXF1 (GGATTA: 7875) RHOXF1 (AGATTA: 7904) RHOXF1 (TAATCT: 588) RHOXF1 (TAAGCT: 660) RHOXF1 (TAAGCT: 1930) RHOXF1 (TAAGCT: 2139) RHOXF1 (TAAGCT: 2162) RHOXF1 (TGATCT: 2352) RHOXF1 (TAATCT…
Cluster 113	Location: LGUN_random_Scaffold1444 dna:scaffold scaffold:BglaB1:LGUN_random_Scaffold1444:1:100306:1	Coordinates: 20571-25898	Size [bp]: 5328	Hits (absolute): 1200	Hits (normalized): 1328.51907879813	Hits (normalized) per kb: 249.348913957772	Normalized hits with 1T: 50.5%	Normalized hits with 10A: 90.4%	Normalized hits 23-35 nt: 100%	Normalized hits on the main strand(s): 90%	Predicted directionality: bi:plus-minus (split between 23797 and 23797)	Binding sites: RHOXF1 (GGCTTA: 1204) RHOXF1 (AGATCA: 3270) RHOXF1 (AGCTCA: 3389) RHOXF1 (AGATTA: 3925) RHOXF1 (TAAGCT: 1146) RHOXF1 (TAATCC: 1181) RHOXF1 (TAAGCT: 3447) FOXO3_hsa (GTAAACAA: 3215) FOXP1 (GTAAACA: 3215) FOXO1 (GTTGTTTTT: 1135) FOXO3_mmu (TGTTTACC: 1709) FOXO3_mmu (TGTTTAGA: 3701) Sox5 (ATTGTT: 843) Sox5 (ATTGTT: 1909) Sox5 (ATTGTT: 2724) FOXO3_mmu (GGAAAACA: 802) FOXO3_mmu (GCTAAAC…
Cluster 114	Location: LGUN_random_Scaffold1174 dna:scaffold scaffold:BglaB1:LGUN_random_Scaffold1174:1:97343:1	Coordinates: 83323-88647	Size [bp]: 5325	Hits (absolute): 888	Hits (normalized): 163.435506406343	Hits (normalized) per kb: 30.6884386229623	Normalized hits with 1T: 95.8%	Normalized hits with 10A: 36.7%	Normalized hits 23-35 nt: 100%	Normalized hits on the main strand(s): 96.4%	Predicted directionality: bi:plus-minus (split between 86643 and 86670)	Binding sites: RHOXF1 (AGATCA: 3248) RHOXF1 (AGATCA: 3380) RHOXF1 (AGATCA: 4601) RHOXF1 (AGCTTA: 5212) RHOXF1 (TAAGCC: 2709) RHOXF1 (TGATCT: 2745) RHOXF1 (TGATCT: 2792) RHOXF1 (TGAGCC: 3333) RHOXF1 (TAATCT: 3665) RHOXF1 (TAATCT: 4880) RHOXF1 (TAAGCT: 5216) Gata4 (GTTATCT: 474) FOXO3_hsa (GTAAACAA: 2133) SOX9 (AACAATAA: 1547) FOXP1 (GTAAACA: 2133) FOXO1 (GTTGTTTTT: 3304) FOXO3_mmu (TCTAAACA: 2653)…
Cluster 115	Location: LG17_random_Scaffold1404 dna:scaffold scaffold:BglaB1:LG17_random_Scaffold1404:1:96919:1	Coordinates: 31108-37171	Size [bp]: 6064	Hits (absolute): 2465	Hits (normalized): 3393.41610617976	Hits (normalized) per kb: 559.603892295565	Normalized hits with 1T: 91.5%	Normalized hits with 10A: 36.2%	Normalized hits 23-35 nt: 100%	Normalized hits on the main strand(s): 86.4%	Predicted directionality: bi:plus-minus (split between 33188 and 33216)	Binding sites: RFX4_1 (CATAGCAAC: 2797) RFX4_1 (CATAGCAAC: 3701) RHOXF1 (AGATTA: 1300) RHOXF1 (AGATCA: 1380) RHOXF1 (GGCTCA: 1943) RHOXF1 (AGCTTA: 2310) RHOXF1 (GGCTTA: 2322) RHOXF1 (AGCTCA: 2502) RHOXF1 (GGCTTA: 2539) RHOXF1 (GGATTA: 5882) RHOXF1 (AGATCA: 6008) RHOXF1 (TGATCC: 161) RHOXF1 (TAATCC: 883) RHOXF1 (TAATCC: 1842) RHOXF1 (TAATCT: 1989) RHOXF1 (TGAGCT: 2308) RHOXF1 (TAATCT: 2524) RHOXF1…
Cluster 116	Location: LGUN_random_Scaffold1418 dna:scaffold scaffold:BglaB1:LGUN_random_Scaffold1418:1:95536:1	Coordinates: 83265-95472	Size [bp]: 12208	Hits (absolute): 937	Hits (normalized): 3258.01201439534	Hits (normalized) per kb: 266.875992920259	Normalized hits with 1T: 99.5%	Normalized hits with 10A: 74.2%	Normalized hits 23-35 nt: 100%	Normalized hits on the main strand(s): 97.9%	Predicted directionality: mono:plus	Binding sites: RHOXF1 (AGATCA: 1555) RHOXF1 (AGCTTA: 8360) RHOXF1 (AGATCA: 8506) RHOXF1 (GGCTTA: 9623) RHOXF1 (GGATCA: 10757) RHOXF1 (AGATCA: 10827) RHOXF1 (AGATCA: 11347) RHOXF1 (TGAGCT: 1519) RHOXF1 (TAAGCT: 1901) RHOXF1 (TAAGCT: 2223) RHOXF1 (TGATCT: 5467) RHOXF1 (TAAGCT: 5621) RHOXF1 (TAATCT: 6667) RHOXF1 (TAAGCT: 6745) RHOXF1 (TGAGCT: 6828) RHOXF1 (TAATCC: 7630) RHOXF1 (TGAGCT: 8113) RHOXF1 …
Cluster 117	Location: LG17_random_Scaffold1962 dna:scaffold scaffold:BglaB1:LG17_random_Scaffold1962:1:93109:1	Coordinates: 1396-4702	Size [bp]: 3307	Hits (absolute): 193	Hits (normalized): 690.571072672792	Hits (normalized) per kb: 208.81620632047	Normalized hits with 1T: 99.4%	Normalized hits with 10A: 98.7%	Normalized hits 23-35 nt: 100%	Normalized hits on the main strand(s): 100%	Predicted directionality: mono:minus	Binding sites: RHOXF1 (AGATCA: 1288) RHOXF1 (TAATCT: 1173) RHOXF1 (TGAGCT: 1428) RHOXF1 (TAATCT: 2042) RHOXF1 (TAATCT: 2169) POU5F1 (TTTGCAT: 1695) FOXO3_mmu (TGTTTTGA: 1447) Sox5 (ATTGTT: 1939) FOXO3_mmu (GGAAAACA: 218) FOXO3_mmu (TGAAAACA: 1117) FOXO3_mmu (TGAAAACA: 1237) FOXO1 (GAAAACAAC: 1238) Nobox (TAATTACC: 1881) Sox5 (AACAAT: 1717)
Cluster 118	Location: LGUN_random_Scaffold1248 dna:scaffold scaffold:BglaB1:LGUN_random_Scaffold1248:1:91880:1	Coordinates: 31588-34749	Size [bp]: 3162	Hits (absolute): 808	Hits (normalized): 191.271803075038	Hits (normalized) per kb: 60.4887529761526	Normalized hits with 1T: 87.2%	Normalized hits with 10A: 51%	Normalized hits 23-35 nt: 100%	Normalized hits on the main strand(s): 86.4%	Predicted directionality: mono:plus	Binding sites: RHOXF1 (AGCTCA: 362) RHOXF1 (AGATCA: 848) RHOXF1 (GGATCA: 1420) RHOXF1 (GGATCA: 2043) RHOXF1 (TGAGCT: 330) RHOXF1 (TAATCT: 776) POU5F1 (TTTGCAT: 1329) POU5F1 (TTTGCAT: 1953) FOXO3_mmu (TGTTTTGC: 264) Sox5 (ATTGTT: 177) POU2F1 (ATTTAAATA: 2300) POU2F1 (TATTTAAAT: 1668)
Cluster 119	Location: LGUN_random_Scaffold1533 dna:scaffold scaffold:BglaB1:LGUN_random_Scaffold1533:1:91339:1	Coordinates: 63531-68098	Size [bp]: 4568	Hits (absolute): 1091	Hits (normalized): 993.719432551565	Hits (normalized) per kb: 217.536944632086	Normalized hits with 1T: 91%	Normalized hits with 10A: 13.9%	Normalized hits 23-35 nt: 100%	Normalized hits on the main strand(s): 93.6%	Predicted directionality: mono:minus	Binding sites: RHOXF1 (AGATTA: 3680) RHOXF1 (TAATCT: 3662) RHOXF1 (TGAGCC: 3884) Lhx8 (TTAATTAG: 3845) Lhx8 (CTAATTAA: 4174) FOXO3_mmu (TGAAAACA: 3900) Nobox (GCTAATTA: 4173) FOXO1 (ATAAACAAC: 3765) Nobox (TAATTAGT: 3846) Sox5 (AACAAT: 3572) Sox5 (AACAAT: 3904)
Cluster 120	Location: LGUN_random_Scaffold1533 dna:scaffold scaffold:BglaB1:LGUN_random_Scaffold1533:1:91339:1	Coordinates: 88385-91339	Size [bp]: 2955	Hits (absolute): 711	Hits (normalized): 272.87575566562	Hits (normalized) per kb: 92.3435234714659	Normalized hits with 1T: 91.7%	Normalized hits with 10A: 26.3%	Normalized hits 23-35 nt: 100%	Normalized hits on the main strand(s): 84.1%	Predicted directionality: bi:plus-minus (split between 89838 and 89851)	Binding sites: RFX4_2 (CCTGGATAC: 1790) RFX4_2 (CCTGGATAC: 1915) RHOXF1 (AGCTTA: 2313) RHOXF1 (GGCTTA: 2779) RHOXF1 (TGATCT: 1147) RHOXF1 (TAAGCT: 2311) RHOXF1 (TGATCC: 2557) RHOXF1 (TAATCT: 2637) POU5F1 (TTTGCAT: 2416) FOXO3_mmu (TGTTTAGA: 1766) FOXO3_mmu (TGTTTTGA: 1814) FOXO3_mmu (TCAAAACA: 319) POU2F1 (ATTTACATA: 1371) Sox5 (AACAAT: 323) POU2F1 (TATTTTAAT: 1733) POU5F1 (ATGCAAA: 2495)
Cluster 121	Location: LGUN_random_Scaffold1646 dna:scaffold scaffold:BglaB1:LGUN_random_Scaffold1646:1:90019:1	Coordinates: 4157-19020	Size [bp]: 14864	Hits (absolute): 740	Hits (normalized): 807.492715518004	Hits (normalized) per kb: 54.3253845497836	Normalized hits with 1T: 99.7%	Normalized hits with 10A: 33.4%	Normalized hits 23-35 nt: 100%	Normalized hits on the main strand(s): 99.8%	Predicted directionality: mono:minus	Binding sites: RFX4_2 (CTTAGATAC: 1642) RHOXF1 (AGATTA: 63) RHOXF1 (AGATTA: 255) RHOXF1 (AGATTA: 542) RHOXF1 (GGATTA: 553) RHOXF1 (AGATTA: 700) RHOXF1 (AGATCA: 2569) RHOXF1 (AGATCA: 3288) RHOXF1 (GGATCA: 3339) RHOXF1 (AGATCA: 3888) RHOXF1 (AGCTTA: 4938) RHOXF1 (AGATTA: 5791) RHOXF1 (AGATCA: 6650) RHOXF1 (AGCTTA: 6656) RHOXF1 (AGCTCA: 7821) RHOXF1 (GGCTTA: 8292) RHOXF1 (AGATCA: 8358) RHOXF1 (AGATT…
Cluster 122	Location: LGUN_random_Scaffold1277 dna:scaffold scaffold:BglaB1:LGUN_random_Scaffold1277:1:88556:1	Coordinates: 38722-46954	Size [bp]: 8233	Hits (absolute): 395	Hits (normalized): 243.097525739328	Hits (normalized) per kb: 29.5221067506112	Normalized hits with 1T: 98.6%	Normalized hits with 10A: 39.3%	Normalized hits 23-35 nt: 100%	Normalized hits on the main strand(s): 99.9%	Predicted directionality: mono:minus	Binding sites: RHOXF1 (GGATCA: 563) RHOXF1 (AGATTA: 2404) RHOXF1 (GGATTA: 3527) RHOXF1 (AGCTTA: 3746) RHOXF1 (AGATTA: 5817) RHOXF1 (GGCTTA: 7170) RHOXF1 (AGATTA: 7239) RHOXF1 (AGCTTA: 7777) RHOXF1 (TAATCC: 3879) RHOXF1 (TGATCT: 4149) RHOXF1 (TAATCC: 4327) RHOXF1 (TAATCT: 4498) RHOXF1 (TGAGCT: 6536) RHOXF1 (TAAGCT: 7775) RHOXF1 (TAATCT: 7816) Gata4 (GTTATCT: 776) Gata4 (CTTATCT: 4038) POU5F1 (TTTG…
Cluster 123	Location: LGUN_random_Scaffold1277 dna:scaffold scaffold:BglaB1:LGUN_random_Scaffold1277:1:88556:1	Coordinates: 51308-61505	Size [bp]: 10198	Hits (absolute): 901	Hits (normalized): 4225.40986791071	Hits (normalized) per kb: 414.336722579618	Normalized hits with 1T: 99.5%	Normalized hits with 10A: 4.6%	Normalized hits 23-35 nt: 100%	Normalized hits on the main strand(s): 100%	Predicted directionality: bi:plus-minus (split between 54240 and 55584)	Binding sites: RHOXF1 (AGATTA: 673) RHOXF1 (AGATTA: 887) RHOXF1 (AGATTA: 4237) RHOXF1 (AGATCA: 5178) RHOXF1 (AGATTA: 5824) RHOXF1 (AGATCA: 6616) RHOXF1 (TGAGCT: 881) RHOXF1 (TAATCT: 1040) RHOXF1 (TAATCT: 4588) RHOXF1 (TGAGCT: 6047) RHOXF1 (TAATCT: 9975) Lhx8 (TTAATTAG: 4533) Lhx8 (TTAATTAG: 5345) FOXO3_mmu (TCAAAACA: 4296) Nobox (ACTAATTA: 2250) Nobox (ACCAATTA: 4884) Nobox (TAATTAGC: 5346) POU2F…
Cluster 124	Location: LGUN_random_Scaffold1277 dna:scaffold scaffold:BglaB1:LGUN_random_Scaffold1277:1:88556:1	Coordinates: 63015-71865	Size [bp]: 8851	Hits (absolute): 339	Hits (normalized): 288.921561497289	Hits (normalized) per kb: 32.6465921334232	Normalized hits with 1T: 94.8%	Normalized hits with 10A: 74.3%	Normalized hits 23-35 nt: 100%	Normalized hits on the main strand(s): 99.9%	Predicted directionality: mono:minus	Binding sites: RHOXF1 (AGATTA: 43) RHOXF1 (AGATTA: 81) RHOXF1 (AGATCA: 1970) RHOXF1 (AGATTA: 2727) RHOXF1 (GGATCA: 4298) RHOXF1 (AGATTA: 4452) RHOXF1 (AGCTTA: 6311) RHOXF1 (AGATTA: 7101) RHOXF1 (AGATTA: 7902) RHOXF1 (TGAGCT: 853) RHOXF1 (TAATCC: 4446) RHOXF1 (TGAGCT: 6651) RHOXF1 (TAATCT: 7680) RHOXF1 (TGATCC: 8589) Lhx8 (CTAATTAA: 2829) Lhx8 (CTAATTAA: 7294) Lhx8 (CTAATTAG: 7428) Gata4 (GTTATCT:…
Cluster 125	Location: LGUN_random_Scaffold1277 dna:scaffold scaffold:BglaB1:LGUN_random_Scaffold1277:1:88556:1	Coordinates: 74151-85762	Size [bp]: 11612	Hits (absolute): 655	Hits (normalized): 2522.02255077842	Hits (normalized) per kb: 217.194535275065	Normalized hits with 1T: 99.7%	Normalized hits with 10A: 78.5%	Normalized hits 23-35 nt: 100%	Normalized hits on the main strand(s): 100%	Predicted directionality: mono:minus	Binding sites: RHOXF1 (GGCTTA: 2498) RHOXF1 (AGATTA: 4233) RHOXF1 (AGCTTA: 6499) RHOXF1 (GGATTA: 6622) RHOXF1 (AGATTA: 6729) RHOXF1 (GGCTTA: 8208) RHOXF1 (AGATCA: 8321) RHOXF1 (AGCTTA: 8416) RHOXF1 (AGCTTA: 11130) RHOXF1 (TGAGCT: 826) RHOXF1 (TGAGCT: 6665) RHOXF1 (TGAGCC: 7690) POU5F1 (TTTGCAT: 7992) FOXO3_hsa (GTAAACAA: 3402) SOX9 (AACAATAA: 7646) SOX9 (AACAATGG: 8265) SOX9 (AACAATAA: 8865) FOXP…
Cluster 126	Location: LG6_random_Scaffold1244 dna:scaffold scaffold:BglaB1:LG6_random_Scaffold1244:1:88530:1	Coordinates: 14252-21005	Size [bp]: 6754	Hits (absolute): 446	Hits (normalized): 13905.4685177803	Hits (normalized) per kb: 2058.85396230223	Normalized hits with 1T: 99.8%	Normalized hits with 10A: 0%	Normalized hits 23-35 nt: 100%	Normalized hits on the main strand(s): 100%	Predicted directionality: mono:plus	Binding sites: RHOXF1 (GGATCA: 1490) RHOXF1 (AGATCA: 1969) RHOXF1 (GGCTTA: 2951) RHOXF1 (GGATTA: 4440) RHOXF1 (AGCTCA: 4961) RHOXF1 (AGCTTA: 5088) RHOXF1 (GGCTCA: 5478) RHOXF1 (AGCTTA: 6423) RHOXF1 (TAAGCT: 149) RHOXF1 (TGAGCT: 1599) RHOXF1 (TGAGCT: 1736) RHOXF1 (TAAGCT: 1952) RHOXF1 (TGATCC: 2192) RHOXF1 (TGAGCT: 4228) RHOXF1 (TAATCT: 4237) RHOXF1 (TGATCT: 5105) RHOXF1 (TGATCC: 5545) RHOXF1 (TAA…
Cluster 127	Location: LG17_random_Scaffold1568 dna:scaffold scaffold:BglaB1:LG17_random_Scaffold1568:1:87170:1	Coordinates: 33-5017	Size [bp]: 4985	Hits (absolute): 459	Hits (normalized): 214.738297049547	Hits (normalized) per kb: 43.0793772301416	Normalized hits with 1T: 99.3%	Normalized hits with 10A: 86.5%	Normalized hits 23-35 nt: 100%	Normalized hits on the main strand(s): 99.9%	Predicted directionality: bi:plus-minus (split between 312 and 330)	Binding sites: RHOXF1 (AGATTA: 880) RHOXF1 (GGATCA: 889) RHOXF1 (GGATCA: 3664) RHOXF1 (AGCTCA: 3692) RHOXF1 (GGATTA: 4164) RHOXF1 (AGCTTA: 4881) RHOXF1 (TGAGCC: 1135) RHOXF1 (TGATCC: 4118) RHOXF1 (TGATCC: 4802) FOXP1 (GTAAACA: 963) FOXO3_mmu (TGTTTTCA: 572) Sox5 (ATTGTT: 626) Sox5 (ATTGTT: 1235) Sox5 (ATTGTT: 1243) Sox5 (ATTGTT: 3669) Sox5 (ATTGTT: 4133) Sox5 (ATTGTT: 4284) SOX9 (TCATTGTT: 1233) …
Cluster 128	Location: LGUN_random_Scaffold1183 dna:scaffold scaffold:BglaB1:LGUN_random_Scaffold1183:1:85947:1	Coordinates: 10197-12994	Size [bp]: 2798	Hits (absolute): 437	Hits (normalized): 305.438530222871	Hits (normalized) per kb: 109.164383135098	Normalized hits with 1T: 91.1%	Normalized hits with 10A: 7.7%	Normalized hits 23-35 nt: 100%	Normalized hits on the main strand(s): 100%	Predicted directionality: mono:plus	Binding sites: RHOXF1 (AGATCA: 441) RHOXF1 (GGATCA: 2545) RHOXF1 (TGAGCC: 570) RHOXF1 (TGATCT: 1035) RHOXF1 (TGATCT: 1275) RHOXF1 (TGATCT: 2555) Lhx8 (TTAATTAA: 1636) RFX4_2 (GTAACCACG: 2431) FOXO3_mmu (TGTTTTGA: 1085) Sox5 (ATTGTT: 2498) SOX9 (TTATTGTT: 2496) Nobox (TAATTACT: 804) POU2F1 (ATTTAAATA: 1783) Gata4 (AGATAAC: 1478) Gata4 (AGATAAG: 2243)
Cluster 129	Location: LGUN_random_Scaffold2744 dna:scaffold scaffold:BglaB1:LGUN_random_Scaffold2744:1:83004:1	Coordinates: 40117-44707	Size [bp]: 4591	Hits (absolute): 257	Hits (normalized): 229.103939722843	Hits (normalized) per kb: 49.9061637857378	Normalized hits with 1T: 2%	Normalized hits with 10A: 92.2%	Normalized hits 23-35 nt: 100%	Normalized hits on the main strand(s): 100%	Predicted directionality: mono:plus	Binding sites: RHOXF1 (AGATCA: 13) RHOXF1 (GGCTCA: 1395) RHOXF1 (AGCTTA: 1652) RHOXF1 (TGATCT: 1697) RHOXF1 (TAATCT: 2993) RHOXF1 (TAAGCT: 4176) Gata4 (CTTATCT: 2997) SOX9 (AACAATAG: 860) SOX9 (AACAATGA: 4246) FOXO3_mmu (TGTTTTGC: 2011) Sox5 (ATTGTT: 505) Sox5 (ATTGTT: 2125) Sox5 (ATTGTT: 2949) FOXO3_mmu (TCAAAACA: 850) FOXO3_mmu (TCAAAACA: 1770) FOXO3_mmu (GGAAAACA: 4242) Nobox (ACTAATTA: 1937) …
Cluster 130	Location: LGUN_random_Scaffold1797 dna:scaffold scaffold:BglaB1:LGUN_random_Scaffold1797:1:79248:1	Coordinates: 2011-16744	Size [bp]: 14734	Hits (absolute): 1835	Hits (normalized): 936.573424562079	Hits (normalized) per kb: 63.5704371893371	Normalized hits with 1T: 90.8%	Normalized hits with 10A: 22%	Normalized hits 23-35 nt: 100%	Normalized hits on the main strand(s): 99.8%	Predicted directionality: mono:plus	Binding sites: RFX4_1 (CATAGCAAC: 13083) RFX4_2 (CATAGTTAC: 4074) RHOXF1 (AGATTA: 10) RHOXF1 (GGCTCA: 139) RHOXF1 (GGCTTA: 584) RHOXF1 (AGATCA: 2404) RHOXF1 (GGCTCA: 3552) RHOXF1 (AGCTCA: 3686) RHOXF1 (AGATTA: 3843) RHOXF1 (AGCTCA: 6102) RHOXF1 (AGCTCA: 6878) RHOXF1 (AGCTTA: 7142) RHOXF1 (AGATTA: 7442) RHOXF1 (GGCTTA: 11732) RHOXF1 (AGATTA: 11909) RHOXF1 (AGCTCA: 12890) RHOXF1 (GGCTCA: 13739) RHO…
Cluster 131	Location: LGUN_random_Scaffold1834 dna:scaffold scaffold:BglaB1:LGUN_random_Scaffold1834:1:75689:1	Coordinates: 70046-72794	Size [bp]: 2749	Hits (absolute): 465	Hits (normalized): 306.526722866645	Hits (normalized) per kb: 111.507747172207	Normalized hits with 1T: 90.8%	Normalized hits with 10A: 7.5%	Normalized hits 23-35 nt: 100%	Normalized hits on the main strand(s): 99.5%	Predicted directionality: mono:minus	Binding sites: RHOXF1 (AGCTTA: 411) RHOXF1 (GGATTA: 466) RHOXF1 (AGATTA: 2154) RHOXF1 (TAAGCC: 590) Gata4 (CTTATCT: 103) FOXO1 (GTTGTTTTT: 219) FOXO3_mmu (TGTTTACA: 1655) Sox5 (ATTGTT: 1976) SOX9 (CTATTGTT: 1974) FOXO3_hsa (TTGTTTAC: 2612) FOXP1 (TGTTTAC: 1655) FOXP1 (TGTTTAC: 2613) POU2F1 (ATTAACATA: 345)
Cluster 132	Location: LGUN_random_Scaffold1816 dna:scaffold scaffold:BglaB1:LGUN_random_Scaffold1816:1:75194:1	Coordinates: 11775-15995	Size [bp]: 4221	Hits (absolute): 430	Hits (normalized): 127.611407122361	Hits (normalized) per kb: 30.228326049466	Normalized hits with 1T: 92.1%	Normalized hits with 10A: 32%	Normalized hits 23-35 nt: 100%	Normalized hits on the main strand(s): 99.8%	Predicted directionality: bi:minus-plus (split between 15452 and 15568)	Binding sites: RHOXF1 (AGATTA: 138) RHOXF1 (GGATCA: 853) RHOXF1 (GGATTA: 3652) RHOXF1 (GGCTTA: 4152) RHOXF1 (TAAGCT: 2657) RHOXF1 (TGAGCC: 3460) Lhx8 (TTAATTAA: 200) FOXO3_hsa (GTAAACAA: 47) FOXP1 (GTAAACA: 47) FOXO1 (GCTGTTTTC: 859) FOXO1 (GTTGTTTAT: 3907) FOXO3_mmu (TGTTTTCC: 861) FOXO3_mmu (GGTAAACA: 46) FOXO1 (GTAAACAAC: 47) POU2F1 (ATTAAAATA: 3762) Sox5 (AACAAT: 1975) Sox5 (AACAAT: 2038) POU…
Cluster 133	Location: LGUN_random_Scaffold1816 dna:scaffold scaffold:BglaB1:LGUN_random_Scaffold1816:1:75194:1	Coordinates: 23127-48981	Size [bp]: 25855	Hits (absolute): 2128	Hits (normalized): 760.236250971343	Hits (normalized) per kb: 29.4044035341354	Normalized hits with 1T: 90.3%	Normalized hits with 10A: 39.3%	Normalized hits 23-35 nt: 100%	Normalized hits on the main strand(s): 97.7%	Predicted directionality: mono:minus	Binding sites: RHOXF1 (AGATTA: 3246) RHOXF1 (AGCTTA: 3754) RHOXF1 (AGCTCA: 4367) RHOXF1 (GGCTCA: 4796) RHOXF1 (AGCTTA: 4820) RHOXF1 (GGATCA: 5364) RHOXF1 (AGCTTA: 9431) RHOXF1 (AGATTA: 9539) RHOXF1 (AGCTCA: 13910) RHOXF1 (GGATTA: 14613) RHOXF1 (GGATCA: 15794) RHOXF1 (AGATTA: 16191) RHOXF1 (AGATTA: 16220) RHOXF1 (AGATTA: 17905) RHOXF1 (AGATTA: 18113) RHOXF1 (GGCTCA: 19421) RHOXF1 (AGATCA: 20439) R…
Cluster 134	Location: LGUN_random_Scaffold1318 dna:scaffold scaffold:BglaB1:LGUN_random_Scaffold1318:1:73196:1	Coordinates: 5058-10023	Size [bp]: 4966	Hits (absolute): 627	Hits (normalized): 312.806072096365	Hits (normalized) per kb: 62.992621399365	Normalized hits with 1T: 89%	Normalized hits with 10A: 7.6%	Normalized hits 23-35 nt: 100%	Normalized hits on the main strand(s): 99.9%	Predicted directionality: mono:plus	Binding sites: RHOXF1 (AGATCA: 490) RHOXF1 (GGATTA: 531) RHOXF1 (TGATCT: 4325) Sox5 (ATTGTT: 4420) FOXO3_mmu (TCAAAACA: 1468) Nobox (GCCAATTA: 173) FOXO1 (ATAAACAGG: 1236) POU2F1 (TATTTTAAT: 467)
Cluster 135	Location: LGUN_random_Scaffold2246 dna:scaffold scaffold:BglaB1:LGUN_random_Scaffold2246:1:73061:1	Coordinates: 35-6797	Size [bp]: 6763	Hits (absolute): 1082	Hits (normalized): 212.355797360966	Hits (normalized) per kb: 31.394657921817	Normalized hits with 1T: 95.2%	Normalized hits with 10A: 8.3%	Normalized hits 23-35 nt: 100%	Normalized hits on the main strand(s): 93.4%	Predicted directionality: mono:minus	Binding sites: RFX4_1 (CCTGGCAAC: 3681) RHOXF1 (AGCTCA: 369) RHOXF1 (AGATTA: 453) RHOXF1 (AGATCA: 1013) RHOXF1 (AGATTA: 2050) RHOXF1 (AGCTCA: 3514) RHOXF1 (GGCTCA: 3796) RHOXF1 (GGATCA: 3803) RHOXF1 (AGATTA: 4575) RHOXF1 (AGCTTA: 4611) RHOXF1 (AGCTTA: 5006) RHOXF1 (TAAGCT: 367) RHOXF1 (TGATCC: 625) RHOXF1 (TAATCT: 733) RHOXF1 (TAAGCC: 794) RHOXF1 (TGATCT: 919) RHOXF1 (TAAGCC: 1346) RHOXF1 (TGATCT…
Cluster 136	Location: LGUN_random_Scaffold3034 dna:scaffold scaffold:BglaB1:LGUN_random_Scaffold3034:1:68471:1	Coordinates: 19537-24333	Size [bp]: 4797	Hits (absolute): 2553	Hits (normalized): 177.689048704598	Hits (normalized) per kb: 37.0444123126553	Normalized hits with 1T: 89.7%	Normalized hits with 10A: 43%	Normalized hits 23-35 nt: 100%	Normalized hits on the main strand(s): 87.5%	Predicted directionality: mono:minus	Binding sites: RHOXF1 (GGCTTA: 245) RHOXF1 (AGATCA: 3768) RHOXF1 (AGATTA: 4175) Nobox (TAATTGGT: 4146) Rhox11 (TGCTGTAAT: 309) Gata4 (AGATAAG: 3941)
Cluster 137	Location: LGUN_random_Scaffold1958 dna:scaffold scaffold:BglaB1:LGUN_random_Scaffold1958:1:68378:1	Coordinates: 19324-31933	Size [bp]: 12610	Hits (absolute): 1711	Hits (normalized): 551.924921222482	Hits (normalized) per kb: 43.7641959441826	Normalized hits with 1T: 90.5%	Normalized hits with 10A: 72.8%	Normalized hits 23-35 nt: 100%	Normalized hits on the main strand(s): 85.5%	Predicted directionality: bi:minus-plus (split between 23629 and 23630)	Binding sites: RFX4_2 (CTTAGTTAC: 8655) RHOXF1 (AGATCA: 4507) RHOXF1 (AGCTTA: 8653) RHOXF1 (AGATCA: 8908) RHOXF1 (GGCTCA: 9070) RHOXF1 (AGATTA: 11883) RHOXF1 (TAAGCT: 4212) RHOXF1 (TGATCT: 5277) RHOXF1 (TAAGCT: 5851) RHOXF1 (TGATCT: 9676) RHOXF1 (TAAGCT: 10894) POU5F1 (TTTGCAT: 212) POU5F1 (TTTGCAT: 5792) POU5F1 (TTTGCAT: 10835) RFX4_2 (GTAACTAAG: 4207) SOX9 (AACAATGG: 4793) SOX9 (AACAATGG: 9193)…
Cluster 138	Location: LGUN_random_Scaffold3085 dna:scaffold scaffold:BglaB1:LGUN_random_Scaffold3085:1:67280:1	Coordinates: 16740-17991	Size [bp]: 1252	Hits (absolute): 71	Hits (normalized): 246.115039790707	Hits (normalized) per kb: 196.575071806987	Normalized hits with 1T: 92.3%	Normalized hits with 10A: 99.6%	Normalized hits 23-35 nt: 100%	Normalized hits on the main strand(s): 100%	Predicted directionality: mono:plus	Binding sites: RHOXF1 (AGCTCA: 378) RHOXF1 (GGATTA: 808) RHOXF1 (TAATCT: 352) Lhx8 (TTAATTAA: 295) FIGLA (ACCAGGTGTT: 287) Nobox (GCTAATTA: 619) Nobox (GCTAATTA: 1054)
Cluster 139	Location: LGUN_random_Scaffold2093 dna:scaffold scaffold:BglaB1:LGUN_random_Scaffold2093:1:66443:1	Coordinates: 5383-13562	Size [bp]: 8180	Hits (absolute): 1289	Hits (normalized): 833.331064934133	Hits (normalized) per kb: 101.877484006005	Normalized hits with 1T: 84.2%	Normalized hits with 10A: 66.9%	Normalized hits 23-35 nt: 100%	Normalized hits on the main strand(s): 85.5%	Predicted directionality: bi:minus-plus (split between 5396 and 5406)	Binding sites: RHOXF1 (AGCTTA: 728) RHOXF1 (AGCTTA: 3317) RHOXF1 (AGATTA: 3992) RHOXF1 (AGATCA: 4011) RHOXF1 (GGCTTA: 5063) RHOXF1 (AGCTCA: 5321) RHOXF1 (AGATTA: 5987) RHOXF1 (AGATTA: 6031) RHOXF1 (AGATCA: 6716) RHOXF1 (GGATTA: 7737) RHOXF1 (TAATCT: 1272) RHOXF1 (TAATCT: 1702) RHOXF1 (TAATCT: 2726) RHOXF1 (TAAGCT: 2820) RHOXF1 (TAAGCC: 3005) RHOXF1 (TAATCT: 3265) RHOXF1 (TAATCC: 3746) RHOXF1 (TAA…
Cluster 140	Location: LGUN_random_Scaffold2067 dna:scaffold scaffold:BglaB1:LGUN_random_Scaffold2067:1:64798:1	Coordinates: 52008-55913	Size [bp]: 3906	Hits (absolute): 1073	Hits (normalized): 3669.60394447553	Hits (normalized) per kb: 939.474973032588	Normalized hits with 1T: 97.5%	Normalized hits with 10A: 85.5%	Normalized hits 23-35 nt: 100%	Normalized hits on the main strand(s): 96.6%	Predicted directionality: mono:minus	Binding sites: RHOXF1 (GGATTA: 1564) RHOXF1 (GGATTA: 1893) RHOXF1 (AGATCA: 2167) RHOXF1 (AGATTA: 2534) RHOXF1 (TAAGCC: 1356) RHOXF1 (TAAGCT: 2257) Lhx8 (TTAATTAA: 1783) POU5F1 (TTTGCAT: 2889) SOX9 (AACAATAA: 2656) FOXO3_mmu (TGAAAACA: 2730) Rhox11 (TGCTGTTTT: 2076) Gata4 (AGATAAC: 2688) Sox5 (AACAAT: 2646) Sox5 (AACAAT: 2656) POU2F1 (TATGTAAAT: 2153) POU2F1 (TATGTTAAT: 2156)
Cluster 141	Location: LG52i_random_Scaffold2341 dna:scaffold scaffold:BglaB1:LG52i_random_Scaffold2341:1:63915:1	Coordinates: 37638-41095	Size [bp]: 3458	Hits (absolute): 927	Hits (normalized): 1188.08976580759	Hits (normalized) per kb: 343.57568889285	Normalized hits with 1T: 85.6%	Normalized hits with 10A: 46.3%	Normalized hits 23-35 nt: 100%	Normalized hits on the main strand(s): 97.3%	Predicted directionality: mono:minus	Binding sites: RHOXF1 (AGATTA: 3129) RHOXF1 (GGCTTA: 3334) RHOXF1 (AGCTTA: 3363) RHOXF1 (TGATCT: 73) RHOXF1 (TAATCT: 119) RHOXF1 (TAAGCT: 130) RHOXF1 (TGATCC: 569) RHOXF1 (TGATCT: 2597) RHOXF1 (TAAGCT: 2654) RHOXF1 (TGATCT: 2878) RHOXF1 (TAAGCT: 2960) RFX4_1 (GTTGCCATG: 718) FOXO1 (GCTGTTTTT: 2578) Sox5 (ATTGTT: 188) Sox5 (ATTGTT: 1318) Nobox (ACTAATTA: 3255) Rhox11 (TGCTGTTTT: 2577) Gata4 (AGATA…
Cluster 142	Location: LGUN_random_Scaffold2110 dna:scaffold scaffold:BglaB1:LGUN_random_Scaffold2110:1:63784:1	Coordinates: 18205-24026	Size [bp]: 5822	Hits (absolute): 195	Hits (normalized): 165.963585737213	Hits (normalized) per kb: 28.5055789719566	Normalized hits with 1T: 0.1%	Normalized hits with 10A: 84%	Normalized hits 23-35 nt: 100%	Normalized hits on the main strand(s): 99.9%	Predicted directionality: mono:plus	Binding sites: RHOXF1 (AGATTA: 2311) RHOXF1 (AGATTA: 4367) RHOXF1 (AGATTA: 5098) RHOXF1 (AGCTCA: 5508) RHOXF1 (TGATCT: 1292) RHOXF1 (TAATCT: 1295) RHOXF1 (TAAGCT: 1402) RHOXF1 (TGAGCC: 1704) RHOXF1 (TAAGCC: 2009) RHOXF1 (TGAGCC: 2147) RHOXF1 (TAAGCC: 3513) RHOXF1 (TAATCT: 5073) Lhx8 (TTAATTAG: 2504) FOXO1 (CCTGTTTTC: 3501) Sox5 (ATTGTT: 4395) FOXO3_mmu (TGAAAACA: 1118) Nobox (TAATTAGC: 2505) Nobo…
Cluster 143	Location: LGUN_random_Scaffold3750 dna:scaffold scaffold:BglaB1:LGUN_random_Scaffold3750:1:63168:1	Coordinates: 5-3873	Size [bp]: 3869	Hits (absolute): 93	Hits (normalized): 305.145468594582	Hits (normalized) per kb: 78.8718553311906	Normalized hits with 1T: 100%	Normalized hits with 10A: 100%	Normalized hits 23-35 nt: 100%	Normalized hits on the main strand(s): 100%	Predicted directionality: mono:minus	Binding sites: RHOXF1 (GGATCA: 1851) RHOXF1 (AGATCA: 2730) RHOXF1 (AGCTTA: 2768) RFX4_1 (GTTGCCATG: 3840) FOXO1 (GTTGTTTTC: 1611) FOXO3_mmu (TGTTTTCA: 1613) Sox5 (ATTGTT: 3340) FOXO3_mmu (TCTAAACA: 2785) POU2F1 (ATTTGAATA: 3372) Gata4 (AGATAAG: 3323)
Cluster 144	Location: LGUN_random_Scaffold2260 dna:scaffold scaffold:BglaB1:LGUN_random_Scaffold2260:1:62224:1	Coordinates: 13024-31952	Size [bp]: 18929	Hits (absolute): 3805	Hits (normalized): 3577.31921906245	Hits (normalized) per kb: 188.988564490502	Normalized hits with 1T: 95%	Normalized hits with 10A: 24.9%	Normalized hits 23-35 nt: 100%	Normalized hits on the main strand(s): 92.9%	Predicted directionality: mono:minus	Binding sites: RFX4_2 (CTTAGTTAC: 12377) RHOXF1 (AGATTA: 498) RHOXF1 (GGCTCA: 601) RHOXF1 (GGCTTA: 693) RHOXF1 (GGCTTA: 1373) RHOXF1 (AGATTA: 3471) RHOXF1 (AGATCA: 4044) RHOXF1 (AGATCA: 5192) RHOXF1 (AGATCA: 8299) RHOXF1 (AGCTCA: 8848) RHOXF1 (GGATTA: 10970) RHOXF1 (AGATCA: 11389) RHOXF1 (AGCTTA: 11730) RHOXF1 (GGATCA: 11838) RHOXF1 (AGCTTA: 11936) RHOXF1 (AGCTTA: 11957) RHOXF1 (AGATTA: 12012) RH…
Cluster 145	Location: LGUN_random_Scaffold2100 dna:scaffold scaffold:BglaB1:LGUN_random_Scaffold2100:1:62050:1	Coordinates: 44106-47080	Size [bp]: 2975	Hits (absolute): 87	Hits (normalized): 726.234468502211	Hits (normalized) per kb: 244.116470970802	Normalized hits with 1T: 4.2%	Normalized hits with 10A: 94.8%	Normalized hits 23-35 nt: 100%	Normalized hits on the main strand(s): 100%	Predicted directionality: mono:minus	Binding sites: RHOXF1 (GGATCA: 1603) RHOXF1 (TGAGCC: 1440) RHOXF1 (TAATCC: 1696) FOXO3_hsa (GTAAACAT: 2006) FOXP1 (GTAAACA: 2006) FOXO1 (CTTGTTTAT: 2469) FOXO3_mmu (GGTAAACA: 2005) POU2F1 (ATTTGAATA: 2835) Sox5 (AACAAT: 2549)
Cluster 146	Location: LGUN_random_Scaffold1792 dna:scaffold scaffold:BglaB1:LGUN_random_Scaffold1792:1:61522:1	Coordinates: 36489-40236	Size [bp]: 3748	Hits (absolute): 724	Hits (normalized): 320.583989882134	Hits (normalized) per kb: 85.5381375006835	Normalized hits with 1T: 87%	Normalized hits with 10A: 7.5%	Normalized hits 23-35 nt: 100%	Normalized hits on the main strand(s): 100%	Predicted directionality: mono:plus	Binding sites: SPZ1 (CTCTTACCCT: 2914) RHOXF1 (GGCTTA: 2997) RHOXF1 (TAAGCT: 2653) RHOXF1 (TAAGCC: 2683) RHOXF1 (TGATCT: 2800) POU5F1 (TTTGCAT: 3027) Nobox (GGTAATTA: 2814) POU2F1 (ATTAACATA: 3035) Sox5 (AACAAT: 3067) Sox5 (AACAAT: 3573)
Cluster 147	Location: LGUN_random_Scaffold2492 dna:scaffold scaffold:BglaB1:LGUN_random_Scaffold2492:1:61502:1	Coordinates: 11111-12357	Size [bp]: 1247	Hits (absolute): 59	Hits (normalized): 131.720599528823	Hits (normalized) per kb: 105.633286640824	Normalized hits with 1T: 32.2%	Normalized hits with 10A: 89.4%	Normalized hits 23-35 nt: 100%	Normalized hits on the main strand(s): 100%	Predicted directionality: mono:plus	Binding sites: RHOXF1 (AGCTCA: 14) RHOXF1 (AGATTA: 933) RHOXF1 (TGATCT: 26) RHOXF1 (TAATCC: 387) POU5F1 (TTTGCAT: 296) Sox5 (ATTGTT: 218) Sox5 (ATTGTT: 725) Sox5 (ATTGTT: 1024) Sox5 (ATTGTT: 1146) FOXO3_mmu (GCAAAACA: 1133) Nobox (ACTAATTA: 478) Sox5 (AACAAT: 398) POU2F1 (TATGCTAAT: 231)
Cluster 148	Location: LGUN_random_Scaffold1575 dna:scaffold scaffold:BglaB1:LGUN_random_Scaffold1575:1:61187:1	Coordinates: 39012-53013	Size [bp]: 14002	Hits (absolute): 906	Hits (normalized): 380.743205182761	Hits (normalized) per kb: 27.189443005909	Normalized hits with 1T: 94.1%	Normalized hits with 10A: 36%	Normalized hits 23-35 nt: 100%	Normalized hits on the main strand(s): 98.3%	Predicted directionality: mono:minus	Binding sites: RFX4_1 (CCTAGCAAC: 11611) RHOXF1 (GGCTTA: 275) RHOXF1 (GGCTTA: 1096) RHOXF1 (AGCTTA: 6239) RHOXF1 (GGCTCA: 7117) RHOXF1 (AGCTTA: 7171) RHOXF1 (GGATCA: 8069) RHOXF1 (GGATTA: 9330) RHOXF1 (AGATCA: 9407) RHOXF1 (AGATTA: 9902) RHOXF1 (AGATTA: 10807) RHOXF1 (GGATTA: 11358) RHOXF1 (AGCTCA: 11416) RHOXF1 (GGATTA: 11600) RHOXF1 (AGCTCA: 11637) RHOXF1 (GGATTA: 12322) RHOXF1 (TGAGCC: 130) RH…
Cluster 149	Location: LG4_random_Scaffold1939 dna:scaffold scaffold:BglaB1:LG4_random_Scaffold1939:1:60476:1	Coordinates: 49011-59023	Size [bp]: 10013	Hits (absolute): 1500	Hits (normalized): 980.557108774865	Hits (normalized) per kb: 97.9290761078628	Normalized hits with 1T: 97.6%	Normalized hits with 10A: 45.5%	Normalized hits 23-35 nt: 100%	Normalized hits on the main strand(s): 99.6%	Predicted directionality: mono:plus	Binding sites: RHOXF1 (AGCTTA: 1452) RHOXF1 (AGCTCA: 2438) RHOXF1 (GGCTTA: 4217) RHOXF1 (GGCTCA: 7768) RHOXF1 (GGCTTA: 9471) RHOXF1 (TAAGCT: 1427) RHOXF1 (TAATCT: 1639) RHOXF1 (TAAGCC: 1880) RHOXF1 (TAATCC: 2002) RHOXF1 (TAAGCT: 3087) RHOXF1 (TAATCT: 8302) Lhx8 (TTAATTAG: 1942) FOXO3_hsa (GTAAACAT: 4424) SOX9 (AACAATAA: 2111) SOX9 (AACAATGA: 3124) FOXP1 (GTAAACA: 4424) FOXO1 (CCTGTTTTC: 2203) FOX…
Cluster 150	Location: LGUN_random_Scaffold1635 dna:scaffold scaffold:BglaB1:LGUN_random_Scaffold1635:1:59855:1	Coordinates: 27726-43886	Size [bp]: 16161	Hits (absolute): 4390	Hits (normalized): 6664.97477749913	Hits (normalized) per kb: 412.410669946378	Normalized hits with 1T: 96.5%	Normalized hits with 10A: 20.3%	Normalized hits 23-35 nt: 100%	Normalized hits on the main strand(s): 97.4%	Predicted directionality: mono:minus	Binding sites: RFX4_1 (CATAGCAAC: 11810) RFX4_2 (CTTGGATAC: 3658) RHOXF1 (AGCTTA: 228) RHOXF1 (AGCTTA: 268) RHOXF1 (AGATCA: 651) RHOXF1 (GGATCA: 2249) RHOXF1 (AGATTA: 2794) RHOXF1 (AGATTA: 4316) RHOXF1 (AGATTA: 4651) RHOXF1 (AGCTTA: 6034) RHOXF1 (AGCTTA: 6133) RHOXF1 (AGATTA: 6322) RHOXF1 (GGCTTA: 6491) RHOXF1 (AGATTA: 6570) RHOXF1 (AGCTCA: 7143) RHOXF1 (AGATCA: 7152) RHOXF1 (GGATTA: 8562) RHOXF1…
Cluster 151	Location: LGUN_random_Scaffold3150 dna:scaffold scaffold:BglaB1:LGUN_random_Scaffold3150:1:59686:1	Coordinates: 21816-26899	Size [bp]: 5084	Hits (absolute): 514	Hits (normalized): 272.647881882176	Hits (normalized) per kb: 53.6298655433357	Normalized hits with 1T: 95.2%	Normalized hits with 10A: 88.6%	Normalized hits 23-35 nt: 100%	Normalized hits on the main strand(s): 99.8%	Predicted directionality: bi:minus-plus (split between 24366 and 24367)	Binding sites: RHOXF1 (AGCTCA: 2332) RHOXF1 (TGATCT: 2157) RHOXF1 (TAAGCT: 3133) Sox5 (ATTGTT: 2034) SPZ1 (GGGGTAAGAG: 2137)
Cluster 152	Location: LGUN_random_Scaffold3002 dna:scaffold scaffold:BglaB1:LGUN_random_Scaffold3002:1:58371:1	Coordinates: 27162-35749	Size [bp]: 8588	Hits (absolute): 479	Hits (normalized): 145.112503036827	Hits (normalized) per kb: 16.8957617104803	Normalized hits with 1T: 96.5%	Normalized hits with 10A: 90.8%	Normalized hits 23-35 nt: 100%	Normalized hits on the main strand(s): 96.9%	Predicted directionality: bi:plus-minus (split between 31829 and 31832)	Binding sites: RHOXF1 (AGATTA: 4090) RHOXF1 (AGATTA: 4114) RHOXF1 (AGATTA: 5430) RHOXF1 (TGAGCT: 4617) Sox5 (ATTGTT: 737) Sox5 (ATTGTT: 4967) FOXO3_mmu (GCTAAACA: 5088) Nobox (GCTAATTA: 5528) FOXO1 (AAAAACAAC: 5824) POU2F1 (ATTTGAATA: 749) POU2F1 (ATTAACATA: 5474) Sox5 (AACAAT: 5092) POU5F1 (ATGCAAA: 5819)
Cluster 153	Location: LGUN_random_Scaffold1857 dna:scaffold scaffold:BglaB1:LGUN_random_Scaffold1857:1:57687:1	Coordinates: 18279-20149	Size [bp]: 1871	Hits (absolute): 86	Hits (normalized): 137.180969074907	Hits (normalized) per kb: 73.3184035720144	Normalized hits with 1T: 99.8%	Normalized hits with 10A: 77.1%	Normalized hits 23-35 nt: 100%	Normalized hits on the main strand(s): 100%	Predicted directionality: mono:plus	Binding sites: RHOXF1 (AGATCA: 51) RHOXF1 (AGCTTA: 1023) RHOXF1 (TAATCT: 802) Sox5 (ATTGTT: 59) FOXO3_mmu (TCAAAACA: 904) Rhox11 (ATTACACCA: 1134)
Cluster 154	Location: LGUN_random_Scaffold2156 dna:scaffold scaffold:BglaB1:LGUN_random_Scaffold2156:1:57021:1	Coordinates: 37268-40978	Size [bp]: 3711	Hits (absolute): 730	Hits (normalized): 10654.3724161095	Hits (normalized) per kb: 2871.02755657004	Normalized hits with 1T: 97.1%	Normalized hits with 10A: 64.7%	Normalized hits 23-35 nt: 100%	Normalized hits on the main strand(s): 100%	Predicted directionality: mono:minus	Binding sites: RHOXF1 (AGATCA: 70) Lhx8 (TTAATTAA: 2450) Sox5 (ATTGTT: 441) SOX9 (TCATTGTT: 439) Sox5 (AACAAT: 333)
Cluster 155	Location: LGUN_random_Scaffold2799 dna:scaffold scaffold:BglaB1:LGUN_random_Scaffold2799:1:56441:1	Coordinates: 32371-39312	Size [bp]: 6942	Hits (absolute): 344	Hits (normalized): 317.18662604457	Hits (normalized) per kb: 45.6902485774229	Normalized hits with 1T: 94.3%	Normalized hits with 10A: 89.3%	Normalized hits 23-35 nt: 100%	Normalized hits on the main strand(s): 99.6%	Predicted directionality: bi:minus-plus (split between 36217 and 36220)	Binding sites: RHOXF1 (AGATCA: 236) RHOXF1 (GGATTA: 350) RHOXF1 (GGATTA: 1061) RHOXF1 (AGATTA: 1565) RHOXF1 (AGATTA: 1870) RHOXF1 (AGCTCA: 2488) RHOXF1 (GGCTTA: 3841) RHOXF1 (AGATCA: 4538) RHOXF1 (GGATTA: 4975) RHOXF1 (TAATCT: 703) RHOXF1 (TGATCC: 1809) RHOXF1 (TGAGCC: 2058) RHOXF1 (TAAGCT: 2447) RHOXF1 (TGAGCT: 2486) RHOXF1 (TAATCC: 3318) RHOXF1 (TGATCT: 3325) RHOXF1 (TAATCC: 3817) RHOXF1 (TAATC…
Cluster 156	Location: LGUN_random_Scaffold9279 dna:scaffold scaffold:BglaB1:LGUN_random_Scaffold9279:1:55948:1	Coordinates: 562-11619	Size [bp]: 11058	Hits (absolute): 1029	Hits (normalized): 1227.88688754684	Hits (normalized) per kb: 111.036934306304	Normalized hits with 1T: 97.6%	Normalized hits with 10A: 91.6%	Normalized hits 23-35 nt: 100%	Normalized hits on the main strand(s): 96.5%	Predicted directionality: bi:minus-plus (split between 3362 and 3450)	Binding sites: RFX4_1 (CATAGCAAC: 2897) RHOXF1 (AGCTTA: 300) RHOXF1 (AGATTA: 525) RHOXF1 (AGCTTA: 2444) RHOXF1 (GGCTTA: 2456) RHOXF1 (AGCTCA: 2627) RHOXF1 (GGCTTA: 2658) RHOXF1 (AGATCA: 4656) RHOXF1 (AGCTTA: 5011) RHOXF1 (AGATCA: 5021) RHOXF1 (TGATCT: 2077) RHOXF1 (TGAGCT: 2442) RHOXF1 (TGAGCT: 2835) RHOXF1 (TAATCT: 2889) RHOXF1 (TAAGCT: 4081) RHOXF1 (TGAGCT: 5009) RHOXF1 (TAAGCT: 6059) RHOXF1 (T…
Cluster 157	Location: LGUN_random_Scaffold9129 dna:scaffold scaffold:BglaB1:LGUN_random_Scaffold9129:1:55323:1	Coordinates: 1-1854	Size [bp]: 1854	Hits (absolute): 1165	Hits (normalized): 906.273494307208	Hits (normalized) per kb: 488.821458023983	Normalized hits with 1T: 96.5%	Normalized hits with 10A: 82.7%	Normalized hits 23-35 nt: 100%	Normalized hits on the main strand(s): 95.2%	Predicted directionality: mono:minus	Binding sites: RHOXF1 (GGATCA: 415) RHOXF1 (TGAGCT: 5) RHOXF1 (TGAGCT: 188) RHOXF1 (TGAGCT: 263) RHOXF1 (TAAGCT: 570) RHOXF1 (TAAGCC: 600) Gata4 (CTTATCT: 466) POU5F1 (TTTGCAT: 1068) SOX9 (AACAATAG: 906) Sox5 (ATTGTT: 1763) FOXO1 (AAAAACAGC: 170) Rhox11 (AAAACAGCA: 171) Gata4 (AGATAAG: 633) Sox5 (AACAAT: 355) Sox5 (AACAAT: 906) POU5F1 (ATGCAAA: 1262)
Cluster 158	Location: LGUN_random_Scaffold2282 dna:scaffold scaffold:BglaB1:LGUN_random_Scaffold2282:1:54954:1	Coordinates: 42002-47705	Size [bp]: 5704	Hits (absolute): 1642	Hits (normalized): 1074.54410161669	Hits (normalized) per kb: 188.389348115716	Normalized hits with 1T: 89.3%	Normalized hits with 10A: 45.8%	Normalized hits 23-35 nt: 100%	Normalized hits on the main strand(s): 80%	Predicted directionality: mono:plus	Binding sites: RHOXF1 (AGATTA: 2291) RHOXF1 (AGATCA: 3508) RHOXF1 (AGATCA: 3523) RHOXF1 (AGATTA: 4508) RHOXF1 (AGATCA: 5494) RHOXF1 (TAATCT: 3432) RHOXF1 (TAATCT: 4937) RHOXF1 (TAATCT: 5422) Gata4 (CTTATCT: 3651) Sox5 (ATTGTT: 2361) Sox5 (ATTGTT: 3154) Sox5 (ATTGTT: 3242) FOXO3_mmu (TCAAAACA: 3052) FOXO3_mmu (TCAAAACA: 5154) Rhox11 (AAAACACCA: 2671) Sox5 (AACAAT: 2375) Sox5 (AACAAT: 3131)
Cluster 159	Location: LGUN_random_Scaffold1784 dna:scaffold scaffold:BglaB1:LGUN_random_Scaffold1784:1:54876:1	Coordinates: 53084-54834	Size [bp]: 1751	Hits (absolute): 1198	Hits (normalized): 625.465007764211	Hits (normalized) per kb: 357.207861419229	Normalized hits with 1T: 88.9%	Normalized hits with 10A: 7.5%	Normalized hits 23-35 nt: 100%	Normalized hits on the main strand(s): 100%	Predicted directionality: mono:plus	Binding sites: FOXO1 (CTTGTTTTT: 264) Sox5 (AACAAT: 277)
Cluster 160	Location: LGUN_random_Scaffold1931 dna:scaffold scaffold:BglaB1:LGUN_random_Scaffold1931:1:54868:1	Coordinates: 37-4831	Size [bp]: 4795	Hits (absolute): 134	Hits (normalized): 263.140186905777	Hits (normalized) per kb: 54.8817997549419	Normalized hits with 1T: 98.8%	Normalized hits with 10A: 59.4%	Normalized hits 23-35 nt: 100%	Normalized hits on the main strand(s): 100%	Predicted directionality: mono:plus	Binding sites: RHOXF1 (AGATTA: 243) RHOXF1 (AGCTCA: 808) RHOXF1 (GGATTA: 889) RHOXF1 (AGCTCA: 1561) RHOXF1 (GGATCA: 1695) RHOXF1 (AGATTA: 3423) RHOXF1 (AGATCA: 4282) RHOXF1 (TAATCT: 213) RHOXF1 (TAATCC: 674) RHOXF1 (TAATCT: 704) RHOXF1 (TAATCT: 1872) RHOXF1 (TGATCT: 4152) Lhx8 (TTAATTAG: 1186) Lhx8 (TTAATTAG: 1940) RFX4_2 (GTAACCACG: 1644) SOX9 (AACAATAG: 4293) FOXO1 (CTTGTTTAT: 9) FOXO1 (CTTGTTT…
Cluster 161	Location: LGUN_random_Scaffold1931 dna:scaffold scaffold:BglaB1:LGUN_random_Scaffold1931:1:54868:1	Coordinates: 10009-14897	Size [bp]: 4889	Hits (absolute): 325	Hits (normalized): 130.995034264516	Hits (normalized) per kb: 26.7935321868541	Normalized hits with 1T: 96.8%	Normalized hits with 10A: 25.9%	Normalized hits 23-35 nt: 100%	Normalized hits on the main strand(s): 100%	Predicted directionality: mono:plus	Binding sites: RHOXF1 (AGCTTA: 1554) RHOXF1 (AGCTCA: 1561) RHOXF1 (GGATTA: 2276) RHOXF1 (AGATTA: 2909) RHOXF1 (AGATTA: 4279) RHOXF1 (TAATCT: 10) RHOXF1 (TGATCT: 891) RHOXF1 (TAATCT: 1886) RHOXF1 (TAATCT: 2222) RHOXF1 (TGATCC: 2486) RHOXF1 (TGATCT: 2883) RHOXF1 (TAAGCT: 3558) RHOXF1 (TAATCT: 4289) RHOXF1 (TGATCT: 4427) RHOXF1 (TAATCT: 4432) RHOXF1 (TGATCT: 4567) Lhx8 (TTAATTAA: 201) Lhx8 (TTAATTAA…
Cluster 162	Location: LGUN_random_Scaffold1931 dna:scaffold scaffold:BglaB1:LGUN_random_Scaffold1931:1:54868:1	Coordinates: 37142-45977	Size [bp]: 8836	Hits (absolute): 478	Hits (normalized): 197.530014163917	Hits (normalized) per kb: 22.3529108379945	Normalized hits with 1T: 98.8%	Normalized hits with 10A: 67.9%	Normalized hits 23-35 nt: 100%	Normalized hits on the main strand(s): 100%	Predicted directionality: mono:plus	Binding sites: RHOXF1 (GGCTTA: 795) RHOXF1 (AGATTA: 1445) RHOXF1 (AGATCA: 1847) RHOXF1 (GGATTA: 1961) RHOXF1 (GGCTCA: 3400) RHOXF1 (GGATTA: 3635) RHOXF1 (GGCTTA: 4187) RHOXF1 (AGATTA: 4280) RHOXF1 (GGATTA: 4650) RHOXF1 (GGCTTA: 5173) RHOXF1 (AGATTA: 6109) RHOXF1 (GGATCA: 6130) RHOXF1 (AGATTA: 8716) RHOXF1 (AGATCA: 8821) RHOXF1 (TAATCT: 1382) RHOXF1 (TGATCT: 1768) RHOXF1 (TGATCT: 2030) RHOXF1 (TGA…
Cluster 163	Location: LGUN_random_Scaffold3102 dna:scaffold scaffold:BglaB1:LGUN_random_Scaffold3102:1:54580:1	Coordinates: 22145-29973	Size [bp]: 7829	Hits (absolute): 221	Hits (normalized): 137.263202189283	Hits (normalized) per kb: 17.5377792548937	Normalized hits with 1T: 1.9%	Normalized hits with 10A: 99.4%	Normalized hits 23-35 nt: 100%	Normalized hits on the main strand(s): 100%	Predicted directionality: mono:plus	Binding sites: RHOXF1 (AGCTTA: 1127) RHOXF1 (AGATCA: 1210) RHOXF1 (AGCTTA: 4008) RHOXF1 (GGATTA: 5665) RHOXF1 (GGATTA: 5894) RHOXF1 (AGCTTA: 6130) RHOXF1 (GGCTCA: 7552) RHOXF1 (TGATCC: 3128) RHOXF1 (TGAGCC: 3373) RHOXF1 (TAAGCT: 6128) Lhx8 (TTAATTAA: 3978) SOX9 (AACAATAG: 1287) SOX9 (AACAATGA: 2421) FOXO3_mmu (TGTTTACA: 3291) Sox5 (ATTGTT: 2428) Sox5 (ATTGTT: 6601) FOXO3_mmu (TCAAAACA: 6200) Nobo…
Cluster 164	Location: LGUN_random_Scaffold2333 dna:scaffold scaffold:BglaB1:LGUN_random_Scaffold2333:1:54461:1	Coordinates: 22084-30378	Size [bp]: 8295	Hits (absolute): 495	Hits (normalized): 264.322718605603	Hits (normalized) per kb: 31.8654707877202	Normalized hits with 1T: 98.7%	Normalized hits with 10A: 44.1%	Normalized hits 23-35 nt: 100%	Normalized hits on the main strand(s): 99.9%	Predicted directionality: mono:minus	Binding sites: RHOXF1 (GGCTTA: 1891) RHOXF1 (GGCTTA: 2217) RHOXF1 (AGATCA: 2333) RHOXF1 (GGCTTA: 3907) RHOXF1 (AGATCA: 4410) RHOXF1 (AGCTCA: 4484) RHOXF1 (TAAGCT: 1139) RHOXF1 (TAATCC: 4359) Lhx8 (CTAATTAG: 3889) Lhx8 (CTAATTAA: 8105) POU5F1 (TTTGCAT: 17) POU5F1 (TTTGCAT: 5909) SOX9 (AACAATAA: 1169) SOX9 (AACAATAA: 5026) SOX9 (AACAATAA: 8070) FOXO1 (GCTGTTTAC: 3968) FOXO3_mmu (TGTTTACA: 3970) Sox…
Cluster 165	Location: LGUN_random_Scaffold2845 dna:scaffold scaffold:BglaB1:LGUN_random_Scaffold2845:1:53782:1	Coordinates: 5-5245	Size [bp]: 5241	Hits (absolute): 344	Hits (normalized): 169.953010755485	Hits (normalized) per kb: 32.4325862852854	Normalized hits with 1T: 97.1%	Normalized hits with 10A: 3.3%	Normalized hits 23-35 nt: 100%	Normalized hits on the main strand(s): 96.8%	Predicted directionality: mono:plus	Binding sites: RFX4_2 (CATAGATAC: 2207) RFX4_2 (CTTGGTTAC: 2878) RHOXF1 (GGATCA: 2008) RHOXF1 (AGCTTA: 4406) RHOXF1 (TAAGCT: 1680) RHOXF1 (TAATCT: 3379) RHOXF1 (TAATCT: 4325) RHOXF1 (TAATCT: 4960) RHOXF1 (TGATCT: 5107) Lhx8 (CTAATTAG: 1970) SOX9 (AACAATGA: 4825) FOXO1 (GTTGTTTTT: 564) FOXO3_mmu (TGTTTACA: 2392) FOXO3_mmu (TGTTTACA: 4139) Sox5 (ATTGTT: 958) Sox5 (ATTGTT: 4076) Sox5 (ATTGTT: 5210) …
Cluster 166	Location: LGUN_random_Scaffold1827 dna:scaffold scaffold:BglaB1:LGUN_random_Scaffold1827:1:53178:1	Coordinates: 2941-9786	Size [bp]: 6846	Hits (absolute): 750	Hits (normalized): 383.584306241151	Hits (normalized) per kb: 56.0267310424792	Normalized hits with 1T: 46.5%	Normalized hits with 10A: 76%	Normalized hits 23-35 nt: 100%	Normalized hits on the main strand(s): 83.7%	Predicted directionality: bi:minus-plus (split between 4483 and 4518)	Binding sites: RHOXF1 (GGCTTA: 98) RHOXF1 (AGATCA: 1122) RHOXF1 (GGCTCA: 1985) RHOXF1 (AGCTCA: 2022) RHOXF1 (AGCTTA: 2081) RHOXF1 (AGCTTA: 2240) RHOXF1 (GGATCA: 2448) RHOXF1 (AGATCA: 2686) RHOXF1 (AGCTTA: 6603) RHOXF1 (TAATCT: 1110) RHOXF1 (TAATCT: 1289) RHOXF1 (TGATCC: 1860) RHOXF1 (TGAGCC: 2265) RHOXF1 (TAAGCC: 2274) RHOXF1 (TGAGCC: 2804) RHOXF1 (TAAGCT: 6601) Lhx8 (TTAATTAA: 5863) Lhx8 (TTAATT…
Cluster 167	Location: LGUN_random_Scaffold2460 dna:scaffold scaffold:BglaB1:LGUN_random_Scaffold2460:1:52501:1	Coordinates: 2054-9937	Size [bp]: 7884	Hits (absolute): 500	Hits (normalized): 292.097578131211	Hits (normalized) per kb: 37.0444123126553	Normalized hits with 1T: 99.1%	Normalized hits with 10A: 23.2%	Normalized hits 23-35 nt: 100%	Normalized hits on the main strand(s): 99.1%	Predicted directionality: mono:plus	Binding sites: RHOXF1 (AGATTA: 1071) RHOXF1 (GGATTA: 1074) RHOXF1 (AGCTCA: 2322) RHOXF1 (TAAGCT: 3134) Gata4 (CTTATCT: 1450) POU5F1 (TTTGCAT: 2072) POU5F1 (TTTGCAT: 2835) POU5F1 (TTTGCAT: 2934) FOXO3_hsa (GTAAACAA: 1594) FOXP1 (GTAAACA: 1594) FOXO3_mmu (TGTTTTGA: 3793) FOXO3_mmu (TGTTTACA: 3822) Sox5 (ATTGTT: 761) Sox5 (ATTGTT: 2372) FIGLA (TACAGGTGTA: 6897) FOXO3_mmu (TGTAAACA: 1593) SPZ1 (AGGGT…
Cluster 168	Location: LGUN_random_Scaffold2513 dna:scaffold scaffold:BglaB1:LGUN_random_Scaffold2513:1:51487:1	Coordinates: 145-5006	Size [bp]: 4862	Hits (absolute): 440	Hits (normalized): 131.381585244505	Hits (normalized) per kb: 27.0182383273988	Normalized hits with 1T: 95.1%	Normalized hits with 10A: 58.8%	Normalized hits 23-35 nt: 100%	Normalized hits on the main strand(s): 87.6%	Predicted directionality: bi:plus-minus (split between 986 and 1000)	Binding sites: RHOXF1 (AGATTA: 832) RHOXF1 (AGATCA: 887) RHOXF1 (AGCTTA: 1991) RHOXF1 (GGCTTA: 2100) Lhx8 (TTAATTAA: 8) Gata4 (GTTATCT: 1609) FOXO1 (CCTGTTTTT: 1227) Sox5 (ATTGTT: 252) Sox5 (ATTGTT: 878) Sox5 (ATTGTT: 3390) SOX9 (TTATTGTT: 876) FOXO3_mmu (TGAAAACA: 4790) Rhox11 (ATAACAGCA: 1310) Sox5 (AACAAT: 3956) Sox5 (AACAAT: 3980) POU5F1 (ATGCAAA: 4711)
Cluster 169	Location: LGUN_random_Scaffold2192 dna:scaffold scaffold:BglaB1:LGUN_random_Scaffold2192:1:51306:1	Coordinates: 46391-48500	Size [bp]: 2110	Hits (absolute): 633	Hits (normalized): 313.261328157627	Hits (normalized) per kb: 148.466557145607	Normalized hits with 1T: 88.8%	Normalized hits with 10A: 7.6%	Normalized hits 23-35 nt: 100%	Normalized hits on the main strand(s): 100%	Predicted directionality: mono:plus	Binding sites: RHOXF1 (AGATCA: 245) Lhx8 (TTAATTAG: 144) RFX4_2 (GTAACTAAG: 503) Nobox (TAATTAGT: 145) POU2F1 (ATTTAAATA: 399) POU2F1 (ATTAAAATA: 471) POU2F1 (TATTTAAAT: 398) POU5F1 (ATGCAAA: 213)
Cluster 170	Location: LGUN_random_Scaffold4889 dna:scaffold scaffold:BglaB1:LGUN_random_Scaffold4889:1:50866:1	Coordinates: 11556-16905	Size [bp]: 5350	Hits (absolute): 553	Hits (normalized): 612.523739405214	Hits (normalized) per kb: 114.493128753729	Normalized hits with 1T: 97.9%	Normalized hits with 10A: 49.2%	Normalized hits 23-35 nt: 100%	Normalized hits on the main strand(s): 97.8%	Predicted directionality: mono:minus	Binding sites: RHOXF1 (AGCTCA: 179) RHOXF1 (AGCTCA: 182) RHOXF1 (GGATCA: 1583) RHOXF1 (GGATCA: 2683) RHOXF1 (AGATTA: 2905) RHOXF1 (AGATTA: 2967) RHOXF1 (AGCTCA: 4731) RHOXF1 (TGATCT: 563) RHOXF1 (TGAGCT: 1623) RHOXF1 (TAAGCT: 1656) RHOXF1 (TGAGCT: 4251) RHOXF1 (TAAGCC: 4441) SOX9 (AACAATAG: 5342) FOXO1 (CTTGTTTAC: 3127) FOXO3_mmu (TGTTTACC: 3129) FOXO3_mmu (TGTTTACA: 4232) Sox5 (ATTGTT: 5309) FOX…
Cluster 171	Location: LGUN_random_Scaffold2641 dna:scaffold scaffold:BglaB1:LGUN_random_Scaffold2641:1:50486:1	Coordinates: 8338-27871	Size [bp]: 19534	Hits (absolute): 1760	Hits (normalized): 2510.9979020333	Hits (normalized) per kb: 128.542612683977	Normalized hits with 1T: 99%	Normalized hits with 10A: 22.9%	Normalized hits 23-35 nt: 100%	Normalized hits on the main strand(s): 82%	Predicted directionality: mono:plus	Binding sites: RFX4_1 (CATAGCAAC: 3932) RHOXF1 (GGCTTA: 135) RHOXF1 (AGATTA: 946) RHOXF1 (AGCTCA: 2742) RHOXF1 (AGCTTA: 4389) RHOXF1 (AGATCA: 6940) RHOXF1 (GGCTTA: 7225) RHOXF1 (GGCTCA: 7482) RHOXF1 (AGCTTA: 7704) RHOXF1 (GGCTTA: 8045) RHOXF1 (AGCTTA: 9729) RHOXF1 (GGCTCA: 9877) RHOXF1 (AGCTTA: 10095) RHOXF1 (AGATTA: 11224) RHOXF1 (GGCTTA: 11295) RHOXF1 (AGCTTA: 11731) RHOXF1 (GGATCA: 14462) RHOX…
Cluster 172	Location: LGUN_random_Scaffold2641 dna:scaffold scaffold:BglaB1:LGUN_random_Scaffold2641:1:50486:1	Coordinates: 34037-50271	Size [bp]: 16235	Hits (absolute): 1391	Hits (normalized): 3049.68147425246	Hits (normalized) per kb: 187.843633202965	Normalized hits with 1T: 99.2%	Normalized hits with 10A: 15.2%	Normalized hits 23-35 nt: 100%	Normalized hits on the main strand(s): 99.8%	Predicted directionality: mono:plus	Binding sites: RHOXF1 (AGATTA: 1725) RHOXF1 (GGATCA: 1870) RHOXF1 (AGCTTA: 2410) RHOXF1 (AGCTTA: 3873) RHOXF1 (AGATCA: 7079) RHOXF1 (AGATTA: 7115) RHOXF1 (AGCTCA: 9956) RHOXF1 (AGCTCA: 10283) RHOXF1 (AGCTCA: 10642) RHOXF1 (AGATTA: 11646) RHOXF1 (AGATTA: 11746) RHOXF1 (AGATTA: 12710) RHOXF1 (TAATCT: 557) RHOXF1 (TGAGCT: 1175) RHOXF1 (TGATCC: 1339) RHOXF1 (TAAGCT: 1512) RHOXF1 (TAATCT: 1671) RHOXF1…
Cluster 173	Location: LGUN_random_Scaffold5166 dna:scaffold scaffold:BglaB1:LGUN_random_Scaffold5166:1:48237:1	Coordinates: 20003-26425	Size [bp]: 6423	Hits (absolute): 715	Hits (normalized): 341.891517686046	Hits (normalized) per kb: 53.2339547242807	Normalized hits with 1T: 87.3%	Normalized hits with 10A: 11.2%	Normalized hits 23-35 nt: 100%	Normalized hits on the main strand(s): 98.8%	Predicted directionality: mono:plus	Binding sites: RHOXF1 (GGCTCA: 547) RHOXF1 (GGATTA: 1355) RHOXF1 (AGCTCA: 1574) RHOXF1 (GGCTCA: 1628) RHOXF1 (GGATTA: 1757) RHOXF1 (AGATCA: 2451) RHOXF1 (AGATTA: 2528) RHOXF1 (AGATTA: 4707) RHOXF1 (AGCTTA: 6005) RHOXF1 (TAAGCC: 220) RHOXF1 (TGATCT: 566) RHOXF1 (TAAGCT: 1572) RHOXF1 (TAATCC: 1659) RHOXF1 (TAATCT: 2148) RHOXF1 (TAAGCT: 6003) Lhx8 (TTAATTAA: 5603) Gata4 (GTTATCT: 2186) FOXO3_mmu (TG…
Cluster 174	Location: LGUN_random_Scaffold3001 dna:scaffold scaffold:BglaB1:LGUN_random_Scaffold3001:1:45704:1	Coordinates: 42096-45262	Size [bp]: 3167	Hits (absolute): 394	Hits (normalized): 190.726426428174	Hits (normalized) per kb: 60.2212456659803	Normalized hits with 1T: 96.1%	Normalized hits with 10A: 54%	Normalized hits 23-35 nt: 100%	Normalized hits on the main strand(s): 84.2%	Predicted directionality: bi:plus-minus (split between 44566 and 44602)	Binding sites: RHOXF1 (AGCTTA: 65) RHOXF1 (GGCTTA: 340) RHOXF1 (GGATCA: 1125) RHOXF1 (TGAGCT: 63) RHOXF1 (TAATCT: 251) RHOXF1 (TAATCT: 879) RHOXF1 (TAAGCC: 982) RHOXF1 (TGATCT: 1284) RHOXF1 (TAAGCC: 1750) RHOXF1 (TAAGCC: 1810) RHOXF1 (TGAGCC: 1981) RHOXF1 (TAATCT: 2078) RHOXF1 (TAATCT: 2176) RHOXF1 (TAAGCT: 2264) RHOXF1 (TAAGCT: 2409) Gata4 (GTTATCT: 2221) SOX9 (AACAATAA: 891) FOXO3_mmu (TCAAAACA…
Cluster 175	Location: LGUN_random_Scaffold7117 dna:scaffold scaffold:BglaB1:LGUN_random_Scaffold7117:1:44890:1	Coordinates: 13997-19961	Size [bp]: 5965	Hits (absolute): 439	Hits (normalized): 187.644318867779	Hits (normalized) per kb: 31.4588596762584	Normalized hits with 1T: 97.9%	Normalized hits with 10A: 51.8%	Normalized hits 23-35 nt: 100%	Normalized hits on the main strand(s): 97.2%	Predicted directionality: mono:minus	Binding sites: RHOXF1 (AGATTA: 342) RHOXF1 (AGATCA: 4872) RHOXF1 (AGATTA: 5000) RHOXF1 (AGCTTA: 5594) RHOXF1 (TAATCC: 249) RHOXF1 (TGAGCT: 476) RHOXF1 (TGATCT: 5045) RHOXF1 (TGATCT: 5846) Lhx8 (CTAATTAA: 5037) POU5F1 (TTTGCAT: 5715) SOX9 (AACAATAA: 5273) SOX9 (AACAATGG: 5684) FOXO3_mmu (TGAAAACA: 509) Nobox (GCTAATTA: 4949) Nobox (ACTAATTA: 5036) FOXO1 (ATAAACAGC: 4881) Nobox (TAATTACC: 4951) Rho…
Cluster 176	Location: LGUN_random_Scaffold3147 dna:scaffold scaffold:BglaB1:LGUN_random_Scaffold3147:1:44331:1	Coordinates: 30650-36285	Size [bp]: 5636	Hits (absolute): 828	Hits (normalized): 265.109665274389	Hits (normalized) per kb: 47.0384854206911	Normalized hits with 1T: 66.5%	Normalized hits with 10A: 52.5%	Normalized hits 23-35 nt: 100%	Normalized hits on the main strand(s): 84.6%	Predicted directionality: bi:minus-plus (split between 34228 and 34228)	Binding sites: RHOXF1 (AGATTA: 212) RHOXF1 (AGCTTA: 2309) RHOXF1 (TAATCT: 445) RHOXF1 (TAAGCT: 815) RHOXF1 (TAATCC: 2109) RHOXF1 (TAATCC: 2139) RHOXF1 (TAAGCT: 2307) RHOXF1 (TAATCC: 3604) RHOXF1 (TGAGCC: 3798) Lhx8 (CTAATTAA: 1299) Lhx8 (TTAATTAG: 1304) Gata4 (GTTATCT: 149) Gata4 (CTTATCT: 3999) POU5F1 (TTTGCAT: 601) SOX9 (AACAATGA: 1603) SOX9 (AACAATAA: 1630) FOXO1 (GTTGTTTTC: 2980) FOXO1 (CTTGT…
Cluster 177	Location: LGUN_random_Scaffold6923 dna:scaffold scaffold:BglaB1:LGUN_random_Scaffold6923:1:42171:1	Coordinates: 6068-24724	Size [bp]: 18657	Hits (absolute): 3240	Hits (normalized): 3327.61596450712	Hits (normalized) per kb: 178.352473838053	Normalized hits with 1T: 92.5%	Normalized hits with 10A: 23.9%	Normalized hits 23-35 nt: 100%	Normalized hits on the main strand(s): 98.6%	Predicted directionality: mono:plus	Binding sites: RFX4_1 (CTTAGCAAC: 5586) RHOXF1 (AGATCA: 363) RHOXF1 (GGCTTA: 2086) RHOXF1 (GGCTCA: 2095) RHOXF1 (AGATTA: 2607) RHOXF1 (AGATTA: 2734) RHOXF1 (AGATCA: 2742) RHOXF1 (AGATTA: 3697) RHOXF1 (GGATTA: 3971) RHOXF1 (GGATTA: 4568) RHOXF1 (AGATTA: 5395) RHOXF1 (GGATCA: 7563) RHOXF1 (GGATTA: 7740) RHOXF1 (GGCTTA: 9578) RHOXF1 (AGCTCA: 9798) RHOXF1 (AGCTTA: 9900) RHOXF1 (GGATCA: 10347) RHOXF1 …
Cluster 178	Location: LGUN_random_Scaffold6923 dna:scaffold scaffold:BglaB1:LGUN_random_Scaffold6923:1:42171:1	Coordinates: 27266-33900	Size [bp]: 6635	Hits (absolute): 705	Hits (normalized): 780.13556003429	Hits (normalized) per kb: 117.574812966914	Normalized hits with 1T: 98.6%	Normalized hits with 10A: 43.3%	Normalized hits 23-35 nt: 100%	Normalized hits on the main strand(s): 99.6%	Predicted directionality: mono:plus	Binding sites: RHOXF1 (GGATCA: 2922) RHOXF1 (AGATTA: 3238) RHOXF1 (AGATCA: 3785) RHOXF1 (GGATCA: 4471) RHOXF1 (AGATCA: 5247) RHOXF1 (GGATCA: 6422) RHOXF1 (AGATTA: 6429) RHOXF1 (TGAGCC: 218) RHOXF1 (TGATCC: 2283) RHOXF1 (TGATCC: 3010) RHOXF1 (TAAGCC: 3102) RHOXF1 (TAAGCC: 3155) RHOXF1 (TGATCT: 3740) RHOXF1 (TGATCC: 3818) RHOXF1 (TGATCT: 4319) RHOXF1 (TGATCC: 4325) RHOXF1 (TGATCC: 5030) Lhx8 (TTAAT…
Cluster 179	Location: LGUN_random_Scaffold2637 dna:scaffold scaffold:BglaB1:LGUN_random_Scaffold2637:1:42045:1	Coordinates: 157-3127	Size [bp]: 2971	Hits (absolute): 867	Hits (normalized): 455.085943075176	Hits (normalized) per kb: 153.174685804639	Normalized hits with 1T: 91.4%	Normalized hits with 10A: 72.3%	Normalized hits 23-35 nt: 100%	Normalized hits on the main strand(s): 93.8%	Predicted directionality: bi:plus-minus (split between 414 and 415)	Binding sites: RHOXF1 (GGCTTA: 2062) RHOXF1 (AGCTTA: 2959) RHOXF1 (AGCTCA: 2966) RHOXF1 (TGATCT: 672) RHOXF1 (TAAGCT: 892) RHOXF1 (TAATCT: 1528) POU5F1 (TTTGCAT: 2601) RFX4_2 (GTAACTAAG: 887) SOX9 (AACAATGA: 1771) FOXO3_mmu (TGTTTAGC: 1732) FOXO3_mmu (TGTTTACA: 1882) Sox5 (ATTGTT: 421) Sox5 (ATTGTT: 1371) Sox5 (ATTGTT: 1730) Sox5 (ATTGTT: 1880) SOX9 (CCATTGTT: 419) Nobox (AGCAATTA: 2803) FOXO3_hs…
Cluster 180	Location: LGUN_random_Scaffold2651 dna:scaffold scaffold:BglaB1:LGUN_random_Scaffold2651:1:40232:1	Coordinates: 23069-32421	Size [bp]: 9353	Hits (absolute): 1473	Hits (normalized): 1651.19957233072	Hits (normalized) per kb: 176.544124421288	Normalized hits with 1T: 94.5%	Normalized hits with 10A: 18.5%	Normalized hits 23-35 nt: 100%	Normalized hits on the main strand(s): 97.6%	Predicted directionality: mono:minus	Binding sites: RHOXF1 (AGATTA: 968) RHOXF1 (AGCTTA: 1802) RHOXF1 (AGATCA: 3663) RHOXF1 (GGCTTA: 4458) RHOXF1 (AGCTCA: 4495) RHOXF1 (AGCTTA: 4553) RHOXF1 (GGATCA: 4918) RHOXF1 (AGATCA: 5156) RHOXF1 (AGCTCA: 5244) RHOXF1 (AGCTCA: 7227) RHOXF1 (AGCTTA: 7231) RHOXF1 (AGCTTA: 7528) RHOXF1 (GGATCA: 8622) RHOXF1 (AGATTA: 8861) RHOXF1 (AGCTTA: 9094) RHOXF1 (AGATCA: 9251) RHOXF1 (TAATCT: 1163) RHOXF1 (TAA…
Cluster 181	Location: LGUN_random_Scaffold5284 dna:scaffold scaffold:BglaB1:LGUN_random_Scaffold5284:1:39162:1	Coordinates: 32555-35686	Size [bp]: 3132	Hits (absolute): 59	Hits (normalized): 218.826875430817	Hits (normalized) per kb: 69.8729094169956	Normalized hits with 1T: 98.3%	Normalized hits with 10A: 0%	Normalized hits 23-35 nt: 100%	Normalized hits on the main strand(s): 100%	Predicted directionality: mono:plus	Binding sites: RHOXF1 (AGATCA: 1007) SOX9 (AACAATAG: 419) FOXO3_mmu (GCTAAACA: 415) Sox5 (AACAAT: 174) Sox5 (AACAAT: 419)
Cluster 182	Location: LGUN_random_Scaffold3989 dna:scaffold scaffold:BglaB1:LGUN_random_Scaffold3989:1:38371:1	Coordinates: 33259-38362	Size [bp]: 5104	Hits (absolute): 1114	Hits (normalized): 929.26137027123	Hits (normalized) per kb: 182.065475303244	Normalized hits with 1T: 79.7%	Normalized hits with 10A: 22.3%	Normalized hits 23-35 nt: 100%	Normalized hits on the main strand(s): 94.6%	Predicted directionality: mono:minus	Binding sites: RHOXF1 (AGATCA: 2950) RHOXF1 (AGCTCA: 4940) RHOXF1 (TGATCC: 4655) RFX4_1 (GTTGCCATG: 4798) Sox5 (ATTGTT: 4971) SOX9 (CTATTGTT: 4969)
Cluster 183	Location: LGUN_random_Scaffold2833 dna:scaffold scaffold:BglaB1:LGUN_random_Scaffold2833:1:38329:1	Coordinates: 3011-11745	Size [bp]: 8735	Hits (absolute): 397	Hits (normalized): 617.326330918017	Hits (normalized) per kb: 70.6754313475124	Normalized hits with 1T: 99.5%	Normalized hits with 10A: 4.1%	Normalized hits 23-35 nt: 100%	Normalized hits on the main strand(s): 99.8%	Predicted directionality: bi:minus-plus (split between 3605 and 3817)	Binding sites: RHOXF1 (AGCTTA: 828) RHOXF1 (AGCTCA: 867) RHOXF1 (GGATTA: 3289) RHOXF1 (AGATTA: 3357) RHOXF1 (AGCTTA: 4335) RHOXF1 (AGATCA: 4496) RHOXF1 (GGATTA: 8027) RHOXF1 (TGATCC: 1732) RHOXF1 (TAATCT: 3373) Gata4 (GTTATCT: 159) SOX9 (AACAATAG: 7933) FOXO3_mmu (TGTTTTGC: 2244) Sox5 (ATTGTT: 156) Sox5 (ATTGTT: 193) SOX9 (TTATTGTT: 191) FOXO3_mmu (GGAAAACA: 1040) Nobox (TAATTGCT: 7241) POU2F1 (A…
Cluster 184	Location: LGUN_random_Scaffold2833 dna:scaffold scaffold:BglaB1:LGUN_random_Scaffold2833:1:38329:1	Coordinates: 14011-25754	Size [bp]: 11744	Hits (absolute): 1121	Hits (normalized): 550.251031669696	Hits (normalized) per kb: 46.8565804497739	Normalized hits with 1T: 99.1%	Normalized hits with 10A: 42.8%	Normalized hits 23-35 nt: 100%	Normalized hits on the main strand(s): 96.4%	Predicted directionality: mono:plus	Binding sites: RHOXF1 (AGCTCA: 1776) RHOXF1 (GGATTA: 2811) RHOXF1 (AGCTTA: 5484) RHOXF1 (AGATTA: 5636) RHOXF1 (AGATTA: 8694) RHOXF1 (AGCTCA: 9443) RHOXF1 (AGATTA: 9884) RHOXF1 (AGATTA: 10777) RHOXF1 (GGCTCA: 10783) RHOXF1 (GGATCA: 10798) RHOXF1 (GGATTA: 11429) RHOXF1 (AGATTA: 11438) RHOXF1 (TAATCT: 2106) RHOXF1 (TAATCT: 2524) RHOXF1 (TGATCC: 2637) RHOXF1 (TGATCT: 3620) RHOXF1 (TGAGCT: 3726) RHOXF…
Cluster 185	Location: LGUN_random_Scaffold2833 dna:scaffold scaffold:BglaB1:LGUN_random_Scaffold2833:1:38329:1	Coordinates: 33321-38016	Size [bp]: 4696	Hits (absolute): 343	Hits (normalized): 191.471671671895	Hits (normalized) per kb: 40.7681140702532	Normalized hits with 1T: 99.6%	Normalized hits with 10A: 21.6%	Normalized hits 23-35 nt: 100%	Normalized hits on the main strand(s): 100%	Predicted directionality: mono:plus	Binding sites: RHOXF1 (GGATTA: 146) RHOXF1 (AGCTCA: 162) RHOXF1 (GGATTA: 278) RHOXF1 (AGATTA: 287) RHOXF1 (AGCTCA: 3575) RHOXF1 (GGATTA: 3714) RHOXF1 (TGATCT: 3202) RHOXF1 (TAAGCT: 3573) FOXO3_mmu (TGTTTTGA: 3975) FOXO3_mmu (TGTTTTGA: 4288) Sox5 (ATTGTT: 3228) Sox5 (ATTGTT: 3278) Sox5 (ATTGTT: 3909) Sox5 (ATTGTT: 3970) Sox5 (ATTGTT: 4126) SOX9 (CTATTGTT: 3276) Nobox (AGTAATTA: 3527) Nobox (TAATTA…
Cluster 186	Location: LGUN_random_Scaffold6524 dna:scaffold scaffold:BglaB1:LGUN_random_Scaffold6524:1:36469:1	Coordinates: 24951-26629	Size [bp]: 1679	Hits (absolute): 759	Hits (normalized): 250.457068770473	Hits (normalized) per kb: 149.172776444462	Normalized hits with 1T: 91.1%	Normalized hits with 10A: 64.5%	Normalized hits 23-35 nt: 100%	Normalized hits on the main strand(s): 96%	Predicted directionality: bi:minus-plus (split between 25981 and 25982)	masked [bp]: 0
Cluster 187	Location: LGUN_random_Scaffold4792 dna:scaffold scaffold:BglaB1:LGUN_random_Scaffold4792:1:36253:1	Coordinates: 8-27699	Size [bp]: 27692	Hits (absolute): 10106	Hits (normalized): 10000.9224071513	Hits (normalized) per kb: 361.145569024965	Normalized hits with 1T: 89.9%	Normalized hits with 10A: 64.1%	Normalized hits 23-35 nt: 100%	Normalized hits on the main strand(s): 84.6%	Predicted directionality: mono:minus	Binding sites: RFX4_1 (CATGGCAAC: 15217) RHOXF1 (AGCTTA: 224) RHOXF1 (GGATTA: 2167) RHOXF1 (GGCTCA: 5352) RHOXF1 (AGCTTA: 5393) RHOXF1 (AGATCA: 5748) RHOXF1 (AGATTA: 5786) RHOXF1 (AGCTCA: 5872) RHOXF1 (GGCTTA: 6133) RHOXF1 (AGATTA: 7122) RHOXF1 (GGATCA: 7388) RHOXF1 (GGATCA: 11612) RHOXF1 (AGATCA: 11886) RHOXF1 (GGATCA: 12881) RHOXF1 (AGATTA: 13181) RHOXF1 (GGATTA: 13637) RHOXF1 (GGATTA: 14039) R…
Cluster 188	Location: LGUN_random_Scaffold5854 dna:scaffold scaffold:BglaB1:LGUN_random_Scaffold5854:1:36231:1	Coordinates: 4549-7496	Size [bp]: 2948	Hits (absolute): 633	Hits (normalized): 305.718687236978	Hits (normalized) per kb: 103.707234007584	Normalized hits with 1T: 90.9%	Normalized hits with 10A: 7.7%	Normalized hits 23-35 nt: 100%	Normalized hits on the main strand(s): 100%	Predicted directionality: mono:minus	Binding sites: Gata4 (GTTATCT: 1663) FOXO3_hsa (GTAAACAA: 609) FOXP1 (GTAAACA: 609) FOXO1 (CTTGTTTAC: 505) FOXO3_mmu (GGTAAACA: 608) FOXO3_mmu (GCTAAACA: 1757) FOXO3_hsa (TTGTTTAC: 506) FOXP1 (TGTTTAC: 507) Sox5 (AACAAT: 1825)
Cluster 189	Location: LGUN_random_Scaffold3278 dna:scaffold scaffold:BglaB1:LGUN_random_Scaffold3278:1:35553:1	Coordinates: 4-4377	Size [bp]: 4374	Hits (absolute): 696	Hits (normalized): 265.230140260995	Hits (normalized) per kb: 60.6385570698491	Normalized hits with 1T: 95.8%	Normalized hits with 10A: 39.1%	Normalized hits 23-35 nt: 100%	Normalized hits on the main strand(s): 98.8%	Predicted directionality: mono:minus	Binding sites: RHOXF1 (GGATTA: 708) RHOXF1 (AGCTTA: 1129) RHOXF1 (GGATTA: 2128) RHOXF1 (AGCTCA: 2411) RHOXF1 (TGAGCC: 762) RHOXF1 (TGATCT: 850) RHOXF1 (TAAGCT: 862) RHOXF1 (TGAGCT: 1127) RHOXF1 (TAATCC: 1974) SOX9 (AACAATGA: 695) FOXP1 (GTAAACA: 1958) FOXO3_mmu (TGTTTTCA: 3836) Sox5 (ATTGTT: 2275) FOXO3_mmu (TGAAAACA: 1237) FOXO3_mmu (TGTAAACA: 1957) Gata4 (AGATAAC: 597) Sox5 (AACAAT: 695)
Cluster 190	Location: LGUN_random_Scaffold5274 dna:scaffold scaffold:BglaB1:LGUN_random_Scaffold5274:1:35077:1	Coordinates: 1305-4958	Size [bp]: 3654	Hits (absolute): 1189	Hits (normalized): 312.53195062969	Hits (normalized) per kb: 85.5274372082766	Normalized hits with 1T: 70.7%	Normalized hits with 10A: 87.6%	Normalized hits 23-35 nt: 100%	Normalized hits on the main strand(s): 94.4%	Predicted directionality: bi:minus-plus (split between 1916 and 1953)	Binding sites: RHOXF1 (AGCTTA: 2523) RHOXF1 (AGCTTA: 3200) RHOXF1 (TAAGCC: 2636) RHOXF1 (TAAGCT: 2643) RHOXF1 (TGATCT: 2782) RHOXF1 (TGAGCT: 3198) Lhx8 (TTAATTAG: 270) Lhx8 (TTAATTAG: 1788) Gata4 (CTTATCT: 2861) FOXO3_hsa (GTAAACAA: 2832) FOXP1 (GTAAACA: 2832) Sox5 (ATTGTT: 266) Sox5 (ATTGTT: 1634) Sox5 (ATTGTT: 1784) Sox5 (ATTGTT: 2844) SOX9 (CTATTGTT: 1632) SOX9 (TTATTGTT: 2842) FOXO1 (GTAAACAA…
Cluster 191	Location: LGUN_random_Scaffold4893 dna:scaffold scaffold:BglaB1:LGUN_random_Scaffold4893:1:34932:1	Coordinates: 27832-33258	Size [bp]: 5427	Hits (absolute): 243	Hits (normalized): 175.478335215283	Hits (normalized) per kb: 32.3362836536234	Normalized hits with 1T: 83.8%	Normalized hits with 10A: 24.6%	Normalized hits 23-35 nt: 100%	Normalized hits on the main strand(s): 85.2%	Predicted directionality: mono:plus	Binding sites: RHOXF1 (AGATCA: 17) RHOXF1 (AGATCA: 166) RHOXF1 (AGCTTA: 3153) RHOXF1 (AGCTCA: 3290) RHOXF1 (AGCTTA: 3350) RHOXF1 (TAAGCT: 3288) RHOXF1 (TAAGCC: 3372) POU5F1 (TTTGCAT: 2594) SOX9 (AACAATAA: 47) FOXO3_mmu (TGTTTTCA: 2932) Sox5 (ATTGTT: 2930) FOXO3_mmu (GCTAAACA: 43) FOXO3_mmu (TCAAAACA: 174) Rhox11 (AAAACAGCA: 176) Gata4 (AGATAAG: 70) Gata4 (AGATAAC: 389) Sox5 (AACAAT: 47)
Cluster 192	Location: LGUN_random_Scaffold4103 dna:scaffold scaffold:BglaB1:LGUN_random_Scaffold4103:1:34660:1	Coordinates: 365-6419	Size [bp]: 6055	Hits (absolute): 584	Hits (normalized): 183.067123860631	Hits (normalized) per kb: 30.2390263418728	Normalized hits with 1T: 95.1%	Normalized hits with 10A: 29.9%	Normalized hits 23-35 nt: 100%	Normalized hits on the main strand(s): 92.9%	Predicted directionality: mono:plus	Binding sites: FOXO1 (GTTGTTTTC: 1157) FOXO1 (GCTGTTTAC: 4916) FOXP1 (TGTTTAC: 4918) Rhox11 (CGCTGTTTA: 4915)
Cluster 193	Location: LGUN_random_Scaffold3693 dna:scaffold scaffold:BglaB1:LGUN_random_Scaffold3693:1:33849:1	Coordinates: 11679-15070	Size [bp]: 3392	Hits (absolute): 340	Hits (normalized): 126.324234281678	Hits (normalized) per kb: 37.2370175759793	Normalized hits with 1T: 57%	Normalized hits with 10A: 51.2%	Normalized hits 23-35 nt: 100%	Normalized hits on the main strand(s): 100%	Predicted directionality: mono:minus	Binding sites: RFX4_2 (CTTGGTTAC: 871) RHOXF1 (AGATTA: 848) RHOXF1 (AGATCA: 1970) RHOXF1 (AGCTCA: 2044) RHOXF1 (TAAGCC: 1048) RHOXF1 (TGATCT: 1509) RHOXF1 (TAAGCT: 1791) RHOXF1 (TAATCC: 3188) SOX9 (AACAATAG: 3265) Mybl1_1 (TAACGGTT: 1101) FIGLA (AACAGGTGGT: 3220) FIGLA (ACCAGGTGGA: 3243) Rhox11 (TGGTGTATA: 1843) Sox5 (AACAAT: 3265)
Cluster 194	Location: LGUN_random_Scaffold4432 dna:scaffold scaffold:BglaB1:LGUN_random_Scaffold4432:1:33417:1	Coordinates: 1664-3987	Size [bp]: 2324	Hits (absolute): 279	Hits (normalized): 170.697656170472	Hits (normalized) per kb: 73.4468070808971	Normalized hits with 1T: 97.9%	Normalized hits with 10A: 74.7%	Normalized hits 23-35 nt: 100%	Normalized hits on the main strand(s): 99.5%	Predicted directionality: mono:plus	Binding sites: RFX4_2 (CTTAGTTAC: 2174) RHOXF1 (AGATCA: 684) RHOXF1 (GGATCA: 1716) RHOXF1 (AGCTTA: 2172) RHOXF1 (TGAGCT: 1179) RHOXF1 (TAATCT: 2014) FOXO1 (GTTGTTTAT: 1057) FOXO3_mmu (TGTTTTGA: 843) FOXO3_mmu (TGTTTTCA: 1165) Sox5 (ATTGTT: 1163) FOXO3_mmu (TCTAAACA: 900) Sox5 (AACAAT: 992) Sox5 (AACAAT: 1142) Sox5 (AACAAT: 1673)
Cluster 195	Location: LG17_random_Scaffold5673 dna:scaffold scaffold:BglaB1:LG17_random_Scaffold5673:1:33171:1	Coordinates: 19321-33140	Size [bp]: 13820	Hits (absolute): 1323	Hits (normalized): 759.168882945195	Hits (normalized) per kb: 54.9353012169763	Normalized hits with 1T: 96.2%	Normalized hits with 10A: 61.1%	Normalized hits 23-35 nt: 100%	Normalized hits on the main strand(s): 99.8%	Predicted directionality: mono:plus	Binding sites: RHOXF1 (GGCTTA: 1145) RHOXF1 (AGCTTA: 1151) RHOXF1 (AGATTA: 1289) RHOXF1 (AGATTA: 3682) RHOXF1 (AGCTTA: 5422) RHOXF1 (GGCTCA: 6153) RHOXF1 (GGATTA: 8205) RHOXF1 (AGATCA: 10361) RHOXF1 (GGATCA: 10775) RHOXF1 (GGATTA: 12254) RHOXF1 (AGCTCA: 12438) RHOXF1 (AGCTTA: 13082) RHOXF1 (TAAGCT: 1149) RHOXF1 (TAATCT: 1293) RHOXF1 (TAATCT: 1361) RHOXF1 (TGAGCC: 2908) RHOXF1 (TAAGCC: 4259) RHOXF…
Cluster 196	Location: LGUN_random_Scaffold7780 dna:scaffold scaffold:BglaB1:LGUN_random_Scaffold7780:1:32993:1	Coordinates: 10093-15140	Size [bp]: 5048	Hits (absolute): 1312	Hits (normalized): 1006.49132899172	Hits (normalized) per kb: 199.38924871	Normalized hits with 1T: 91.4%	Normalized hits with 10A: 27.3%	Normalized hits 23-35 nt: 100%	Normalized hits on the main strand(s): 90.1%	Predicted directionality: mono:plus	Binding sites: RFX4_1 (CATAGCAAC: 1595) RHOXF1 (AGATTA: 3636) RHOXF1 (TGATCT: 296) RHOXF1 (TGATCT: 587) RHOXF1 (TAATCT: 2763) RHOXF1 (TGATCT: 3127) RHOXF1 (TAAGCT: 3898) Lhx8 (TTAATTAA: 2843) POU5F1 (TTTGCAT: 4434) FOXO3_hsa (GTAAACAT: 1736) FOXP1 (GTAAACA: 1736) FOXO3_mmu (TGTTTAGC: 2983) Sox5 (ATTGTT: 2981) Sox5 (ATTGTT: 4237) SOX9 (CTATTGTT: 2979) FOXO3_mmu (TGTAAACA: 1735) FOXO3_mmu (TCAAAACA…
Cluster 197	Location: LGUN_random_Scaffold4271 dna:scaffold scaffold:BglaB1:LGUN_random_Scaffold4271:1:32955:1	Coordinates: 15089-23998	Size [bp]: 8910	Hits (absolute): 495	Hits (normalized): 384.001830412692	Hits (normalized) per kb: 43.1007778149554	Normalized hits with 1T: 99.3%	Normalized hits with 10A: 21.2%	Normalized hits 23-35 nt: 100%	Normalized hits on the main strand(s): 99.9%	Predicted directionality: bi:minus-plus (split between 21866 and 22107)	Binding sites: SPZ1 (CTCTTACCCC: 5023) RFX4_2 (CATAGATAC: 782) RHOXF1 (AGCTTA: 117) RHOXF1 (AGATTA: 403) RHOXF1 (AGATTA: 699) RHOXF1 (GGATTA: 735) RHOXF1 (GGCTTA: 748) RHOXF1 (AGATCA: 2307) RHOXF1 (AGATCA: 3460) RHOXF1 (AGATTA: 3646) RHOXF1 (AGCTTA: 3676) RHOXF1 (GGCTTA: 5233) RHOXF1 (AGCTTA: 6385) RHOXF1 (AGATTA: 8358) RHOXF1 (GGATTA: 8897) RHOXF1 (TAATCC: 912) RHOXF1 (TAAGCT: 1144) RHOXF1 (TAAG…
Cluster 198	Location: LGUN_random_Scaffold3896 dna:scaffold scaffold:BglaB1:LGUN_random_Scaffold3896:1:32069:1	Coordinates: 4-2048	Size [bp]: 2045	Hits (absolute): 947	Hits (normalized): 203.584625309188	Hits (normalized) per kb: 99.5555205537102	Normalized hits with 1T: 60.4%	Normalized hits with 10A: 55.3%	Normalized hits 23-35 nt: 100%	Normalized hits on the main strand(s): 86.8%	Predicted directionality: bi:plus-minus (split between 392 and 410)	Binding sites: RFX4_1 (CATAGCAAC: 1374) RHOXF1 (GGCTCA: 310) RHOXF1 (AGCTCA: 323) RHOXF1 (AGATCA: 334) RHOXF1 (AGATCA: 391) RHOXF1 (TGAGCT: 321) Lhx8 (TTAATTAA: 864) FOXO1 (CTTGTTTAT: 42) FOXO3_mmu (TGTTTTGA: 163) Rhox11 (TGCTGTTTT: 622) Sox5 (AACAAT: 170)
Cluster 199	Location: LGUN_random_Scaffold4497 dna:scaffold scaffold:BglaB1:LGUN_random_Scaffold4497:1:31948:1	Coordinates: 5755-7310	Size [bp]: 1556	Hits (absolute): 656	Hits (normalized): 321.234831504255	Hits (normalized) per kb: 206.451441698547	Normalized hits with 1T: 87%	Normalized hits with 10A: 7.4%	Normalized hits 23-35 nt: 100%	Normalized hits on the main strand(s): 99.8%	Predicted directionality: mono:plus	Binding sites: RHOXF1 (AGATTA: 158) RHOXF1 (AGATTA: 313) RHOXF1 (TGATCT: 81) RHOXF1 (TAAGCT: 489) Sox5 (ATTGTT: 338) Sox5 (AACAAT: 139)
Cluster 200	Location: LG73i_random_Scaffold4767 dna:scaffold scaffold:BglaB1:LG73i_random_Scaffold4767:1:31345:1	Coordinates: 4018-9026	Size [bp]: 5009	Hits (absolute): 330	Hits (normalized): 135.159979231038	Hits (normalized) per kb: 26.9861374501781	Normalized hits with 1T: 98.4%	Normalized hits with 10A: 34.7%	Normalized hits 23-35 nt: 100%	Normalized hits on the main strand(s): 94.5%	Predicted directionality: bi:plus-minus (split between 7282 and 7415)	Binding sites: RHOXF1 (AGATTA: 419) RHOXF1 (GGCTCA: 2024) RHOXF1 (AGCTTA: 2531) RHOXF1 (AGCTCA: 3048) RHOXF1 (AGCTCA: 3344) RHOXF1 (AGATTA: 3602) RHOXF1 (GGATTA: 4160) RHOXF1 (TGAGCC: 66) RHOXF1 (TGAGCC: 1685) RHOXF1 (TGAGCT: 3528) RHOXF1 (TGAGCT: 4644) Gata4 (GTTATCT: 1615) Gata4 (CTTATCT: 1630) Gata4 (CTTATCT: 4628) FOXO3_hsa (GTAAACAA: 2542) SOX9 (AACAATAA: 3301) FOXP1 (GTAAACA: 2542) FOXO1 (C…
Cluster 201	Location: LGUN_random_Scaffold4780 dna:scaffold scaffold:BglaB1:LGUN_random_Scaffold4780:1:30427:1	Coordinates: 54-16021	Size [bp]: 15968	Hits (absolute): 1025	Hits (normalized): 600.856886815225	Hits (normalized) per kb: 37.6329283950343	Normalized hits with 1T: 98.7%	Normalized hits with 10A: 27.6%	Normalized hits 23-35 nt: 100%	Normalized hits on the main strand(s): 99.2%	Predicted directionality: mono:minus	Binding sites: RHOXF1 (AGCTCA: 919) RHOXF1 (GGATCA: 1027) RHOXF1 (AGATTA: 1600) RHOXF1 (AGATTA: 2706) RHOXF1 (GGATTA: 7776) RHOXF1 (AGATTA: 11637) RHOXF1 (AGATTA: 14851) RHOXF1 (AGATTA: 15273) RHOXF1 (TGATCC: 1412) RHOXF1 (TGATCT: 2375) RHOXF1 (TAATCT: 2558) RHOXF1 (TGAGCT: 2608) RHOXF1 (TAATCC: 4495) RHOXF1 (TGAGCC: 4565) RHOXF1 (TGATCC: 4873) RHOXF1 (TAATCT: 9554) RHOXF1 (TGATCT: 10254) RHOXF1 …
Cluster 202	Location: LGUN_random_Scaffold6318 dna:scaffold scaffold:BglaB1:LGUN_random_Scaffold6318:1:29385:1	Coordinates: 22773-27716	Size [bp]: 4944	Hits (absolute): 430	Hits (normalized): 129.933290769885	Hits (normalized) per kb: 26.2799181513233	Normalized hits with 1T: 88.4%	Normalized hits with 10A: 25.7%	Normalized hits 23-35 nt: 100%	Normalized hits on the main strand(s): 98.5%	Predicted directionality: bi:plus-minus (split between 23189 and 23190)	Binding sites: RHOXF1 (GGCTTA: 582) RHOXF1 (TGATCT: 1094) RHOXF1 (TAAGCC: 1475) RHOXF1 (TGATCT: 1813) RHOXF1 (TAAGCC: 2956) RHOXF1 (TGAGCC: 3102) Lhx8 (TTAATTAA: 1078) Lhx8 (TTAATTAG: 1320) SOX9 (AACAATAG: 539) SOX9 (AACAATAG: 1620) SOX9 (AACAATGA: 2855) Sox5 (ATTGTT: 4359) FOXO3_mmu (TGAAAACA: 552) FOXO3_mmu (GGAAAACA: 1301) FOXO3_mmu (GCAAAACA: 3060) Nobox (TAATTAGT: 1321) Sox5 (AACAAT: 539) So…
Cluster 203	Location: LGUN_random_Scaffold5074 dna:scaffold scaffold:BglaB1:LGUN_random_Scaffold5074:1:29274:1	Coordinates: 24116-29273	Size [bp]: 5158	Hits (absolute): 2214	Hits (normalized): 512.203620775367	Hits (normalized) per kb: 99.2987135359448	Normalized hits with 1T: 93%	Normalized hits with 10A: 41.4%	Normalized hits 23-35 nt: 100%	Normalized hits on the main strand(s): 90.6%	Predicted directionality: bi:minus-plus (split between 28107 and 28115)	Binding sites: RHOXF1 (GGATTA: 885) RHOXF1 (TGATCT: 324) RHOXF1 (TGATCT: 2062) RHOXF1 (TGAGCT: 2072) RHOXF1 (TAATCC: 2229) RHOXF1 (TGATCC: 2383) RHOXF1 (TAATCC: 4662) RHOXF1 (TAATCC: 4678) POU5F1 (TTTGCAT: 2288) FOXO3_hsa (GTAAACAA: 84) SOX9 (AACAATAA: 379) FOXP1 (GTAAACA: 84) FOXO1 (GTTGTTTAC: 208) FOXO3_mmu (TGTTTACA: 210) FOXO3_mmu (TGTTTACA: 224) Sox5 (ATTGTT: 222) Sox5 (ATTGTT: 4669) SOX9 (T…
Cluster 204	Location: LGUN_random_Scaffold10920 dna:scaffold scaffold:BglaB1:LGUN_random_Scaffold10920:1:29044:1	Coordinates: 22321-28941	Size [bp]: 6621	Hits (absolute): 508	Hits (normalized): 375.355090462093	Hits (normalized) per kb: 56.6901491717064	Normalized hits with 1T: 98.2%	Normalized hits with 10A: 11.5%	Normalized hits 23-35 nt: 100%	Normalized hits on the main strand(s): 99.9%	Predicted directionality: mono:minus	Binding sites: RHOXF1 (AGCTCA: 353) RHOXF1 (AGCTTA: 1313) RHOXF1 (TGAGCT: 963) RHOXF1 (TGAGCC: 1062) RHOXF1 (TGAGCT: 4014) FOXO1 (CCTGTTTAC: 3993) FOXO3_mmu (TGTTTACA: 3995) Nobox (GCCAATTA: 482) FOXP1 (TGTTTAC: 3995) POU2F1 (ATTTGAATA: 4395) Sox5 (AACAAT: 4054) Sox5 (AACAAT: 4098)
Cluster 205	Location: LGUN_random_Scaffold4904 dna:scaffold scaffold:BglaB1:LGUN_random_Scaffold4904:1:28511:1	Coordinates: 25191-28251	Size [bp]: 3061	Hits (absolute): 730	Hits (normalized): 130.247993017064	Hits (normalized) per kb: 42.5550629022039	Normalized hits with 1T: 90%	Normalized hits with 10A: 23.4%	Normalized hits 23-35 nt: 100%	Normalized hits on the main strand(s): 88.7%	Predicted directionality: mono:minus	Binding sites: RHOXF1 (AGATTA: 658) RHOXF1 (AGATTA: 707) RHOXF1 (AGCTTA: 720) RHOXF1 (GGATCA: 1566) RHOXF1 (GGCTCA: 1691) RHOXF1 (TAATCT: 741) RHOXF1 (TAAGCC: 875) RHOXF1 (TGAGCT: 1155) RHOXF1 (TGAGCT: 1338) RHOXF1 (TAAGCT: 1719) RHOXF1 (TAAGCC: 1749) Gata4 (CTTATCT: 1615) POU5F1 (TTTGCAT: 2217) SOX9 (AACAATAG: 2054) Sox5 (ATTGTT: 2947) Nobox (ACTAATTA: 445) FOXO1 (AAAAACAGC: 1320) Nobox (TAATTGC…
Cluster 206	Location: LGUN_random_Scaffold10677 dna:scaffold scaffold:BglaB1:LGUN_random_Scaffold10677:1:26936:1	Coordinates: 5186-18671	Size [bp]: 13486	Hits (absolute): 2123	Hits (normalized): 5293.49829263564	Hits (normalized) per kb: 392.518826361968	Normalized hits with 1T: 98.9%	Normalized hits with 10A: 39.4%	Normalized hits 23-35 nt: 100%	Normalized hits on the main strand(s): 100%	Predicted directionality: mono:minus	Binding sites: RFX4_2 (CTTGGTTAC: 2622) RFX4_2 (CTTGGTTAC: 7280) RHOXF1 (AGATTA: 2479) RHOXF1 (GGATTA: 3135) RHOXF1 (AGCTTA: 4284) RHOXF1 (AGATTA: 4606) RHOXF1 (AGATTA: 4880) RHOXF1 (AGCTCA: 5081) RHOXF1 (GGCTCA: 6306) RHOXF1 (GGATTA: 6585) RHOXF1 (AGATTA: 6619) RHOXF1 (AGCTCA: 7744) RHOXF1 (AGATTA: 8270) RHOXF1 (GGATTA: 8362) RHOXF1 (AGATTA: 8445) RHOXF1 (AGATTA: 8479) RHOXF1 (GGATTA: 8665) RHOX…
Cluster 207	Location: LGUN_random_Scaffold6071 dna:scaffold scaffold:BglaB1:LGUN_random_Scaffold6071:1:26831:1	Coordinates: 15244-21944	Size [bp]: 6701	Hits (absolute): 670	Hits (normalized): 887.311038220069	Hits (normalized) per kb: 132.416118535271	Normalized hits with 1T: 21.2%	Normalized hits with 10A: 85.3%	Normalized hits 23-35 nt: 100%	Normalized hits on the main strand(s): 97.9%	Predicted directionality: bi:minus-plus (split between 16024 and 16026)	Binding sites: RFX4_1 (CTTAGCAAC: 3749) RHOXF1 (AGATTA: 681) RHOXF1 (AGATTA: 713) RHOXF1 (AGATCA: 1480) RHOXF1 (AGATCA: 2229) RHOXF1 (AGATTA: 2483) RHOXF1 (AGCTTA: 3650) RHOXF1 (GGATCA: 4518) RHOXF1 (TGAGCC: 1136) RHOXF1 (TAAGCT: 1814) RHOXF1 (TAATCC: 2261) RHOXF1 (TGATCT: 2556) RHOXF1 (TGATCT: 3014) RHOXF1 (TGAGCC: 3602) RHOXF1 (TGAGCC: 6227) POU5F1 (TTTGCAT: 2724) RFX4_1 (GTTGCTAAG: 2075) FOXO3…
Cluster 208	Location: LGUN_random_Scaffold4567 dna:scaffold scaffold:BglaB1:LGUN_random_Scaffold4567:1:26020:1	Coordinates: 6-10616	Size [bp]: 10611	Hits (absolute): 1495	Hits (normalized): 484.13086277867	Hits (normalized) per kb: 45.6260468229815	Normalized hits with 1T: 93.8%	Normalized hits with 10A: 51.6%	Normalized hits 23-35 nt: 100%	Normalized hits on the main strand(s): 99.9%	Predicted directionality: mono:minus	Binding sites: RHOXF1 (GGATCA: 2739) RHOXF1 (AGCTTA: 5784) RHOXF1 (AGCTTA: 6180) RHOXF1 (AGATTA: 6574) RHOXF1 (AGCTCA: 7628) RHOXF1 (GGATTA: 8301) RHOXF1 (AGCTCA: 9112) RHOXF1 (AGATTA: 9142) RHOXF1 (TGATCT: 1013) RHOXF1 (TGATCT: 2123) RHOXF1 (TAAGCC: 4248) RHOXF1 (TAAGCT: 5782) RHOXF1 (TAATCT: 5827) RHOXF1 (TAAGCT: 5856) RHOXF1 (TAATCC: 7522) RHOXF1 (TGAGCC: 7838) RHOXF1 (TGAGCT: 8030) RHOXF1 (TA…
Cluster 209	Location: LGUN_random_Scaffold4567 dna:scaffold scaffold:BglaB1:LGUN_random_Scaffold4567:1:26020:1	Coordinates: 14566-20523	Size [bp]: 5958	Hits (absolute): 598	Hits (normalized): 1173.5056541033	Hits (normalized) per kb: 196.960282333635	Normalized hits with 1T: 98.5%	Normalized hits with 10A: 61.9%	Normalized hits 23-35 nt: 100%	Normalized hits on the main strand(s): 91.4%	Predicted directionality: bi:minus-plus (split between 15939 and 16191)	Binding sites: SPZ1 (CTGATACCCT: 2092) RHOXF1 (GGATTA: 209) RHOXF1 (GGCTCA: 2470) RHOXF1 (AGCTTA: 4943) RHOXF1 (AGATTA: 5733) RHOXF1 (AGATTA: 5912) RHOXF1 (TAATCT: 73) RHOXF1 (TGAGCC: 914) RHOXF1 (TAATCT: 1559) RHOXF1 (TAAGCC: 2139) RHOXF1 (TGAGCT: 2205) RHOXF1 (TAATCT: 4466) RHOXF1 (TGATCC: 4566) RHOXF1 (TAATCT: 4583) RHOXF1 (TGATCC: 4602) RHOXF1 (TGAGCT: 4941) RHOXF1 (TAAGCT: 5752) Lhx8 (TTAATT…
Cluster 210	Location: LGUN_random_Scaffold5675 dna:scaffold scaffold:BglaB1:LGUN_random_Scaffold5675:1:25342:1	Coordinates: 16450-20742	Size [bp]: 4293	Hits (absolute): 401	Hits (normalized): 510.923013541641	Hits (normalized) per kb: 119.008652149437	Normalized hits with 1T: 99%	Normalized hits with 10A: 97.1%	Normalized hits 23-35 nt: 100%	Normalized hits on the main strand(s): 99.7%	Predicted directionality: bi:minus-plus (split between 20051 and 20150)	Binding sites: RHOXF1 (AGATTA: 508) RHOXF1 (AGATTA: 1059) RHOXF1 (GGCTTA: 3856) RHOXF1 (TAATCT: 1026) Lhx8 (TTAATTAA: 2876) FOXO3_hsa (GTAAACAT: 4063) SOX9 (AACAATAG: 853) FOXP1 (GTAAACA: 4063) FOXO3_mmu (TGTTTACA: 3688) Sox5 (ATTGTT: 820) Sox5 (ATTGTT: 957) FOXO3_mmu (GCAAAACA: 849) FOXO3_mmu (TGTAAACA: 4062) FOXO3_hsa (ATGTTTAC: 3687) FOXP1 (TGTTTAC: 3688) Nobox (TAATTGCT: 4261) Sox5 (AACAAT: 8…
Cluster 211	Location: LGUN_random_Scaffold6586 dna:scaffold scaffold:BglaB1:LGUN_random_Scaffold6586:1:24648:1	Coordinates: 11884-20998	Size [bp]: 9115	Hits (absolute): 1104	Hits (normalized): 502.342949452997	Hits (normalized) per kb: 55.1065058954866	Normalized hits with 1T: 95.3%	Normalized hits with 10A: 37.4%	Normalized hits 23-35 nt: 100%	Normalized hits on the main strand(s): 76.9%	Predicted directionality: mono:plus	Binding sites: RHOXF1 (GGCTTA: 76) RHOXF1 (GGCTTA: 1253) RHOXF1 (AGATTA: 1698) RHOXF1 (AGCTTA: 2287) RHOXF1 (AGATTA: 2540) RHOXF1 (AGATCA: 4277) RHOXF1 (AGATCA: 6573) RHOXF1 (AGATCA: 8162) RHOXF1 (TAATCC: 1646) RHOXF1 (TGATCT: 3000) RHOXF1 (TAATCT: 3509) RHOXF1 (TAAGCT: 3617) RHOXF1 (TAAGCT: 5101) RHOXF1 (TAATCT: 7079) RHOXF1 (TAATCT: 8542) Lhx8 (TTAATTAG: 5144) Lhx8 (TTAATTAA: 9002) Gata4 (GTTAT…
Cluster 212	Location: LGUN_random_Scaffold7649 dna:scaffold scaffold:BglaB1:LGUN_random_Scaffold7649:1:24471:1	Coordinates: 7290-14929	Size [bp]: 7640	Hits (absolute): 330	Hits (normalized): 179.035348473883	Hits (normalized) per kb: 23.4336403710904	Normalized hits with 1T: 99.4%	Normalized hits with 10A: 37.6%	Normalized hits 23-35 nt: 100%	Normalized hits on the main strand(s): 99.7%	Predicted directionality: bi:plus-minus (split between 10639 and 10661)	Binding sites: RFX4_2 (CATAGTTAC: 6486) RHOXF1 (AGATTA: 3055) RHOXF1 (AGATTA: 3738) RHOXF1 (AGATCA: 6437) RHOXF1 (TGATCT: 6284) FOXO3_mmu (TGTTTTGC: 6508) Sox5 (ATTGTT: 5206) Sox5 (ATTGTT: 6322) FIGLA (TACAGCTGGA: 5768) Rhox11 (TGCTGTATT: 130) Rhox11 (CGCTGTAAA: 6736)
Cluster 213	Location: LGUN_random_Scaffold4987 dna:scaffold scaffold:BglaB1:LGUN_random_Scaffold4987:1:24192:1	Coordinates: 2012-8231	Size [bp]: 6220	Hits (absolute): 1779	Hits (normalized): 1242.86352572074	Hits (normalized) per kb: 199.817260406275	Normalized hits with 1T: 45%	Normalized hits with 10A: 86.6%	Normalized hits 23-35 nt: 100%	Normalized hits on the main strand(s): 80.5%	Predicted directionality: bi:minus-plus (split between 7535 and 7582)	Binding sites: RHOXF1 (AGATCA: 2256) RHOXF1 (AGATTA: 2409) RHOXF1 (AGATTA: 3041) RHOXF1 (AGCTCA: 5835) RHOXF1 (TGAGCT: 1845) RHOXF1 (TAATCT: 2907) RHOXF1 (TGATCT: 5647) RHOXF1 (TAATCT: 5727) RHOXF1 (TAAGCT: 5893) POU5F1 (TTTGCAT: 4040) POU5F1 (TTTGCAT: 4402) POU5F1 (TTTGCAT: 5573) SOX9 (AACAATAG: 3753) SOX9 (AACAATAG: 4800) FOXO1 (GCTGTTTTT: 3675) FOXO1 (GCTGTTTTT: 4722) FOXO3_mmu (TGTTTAGC: 2313…
Cluster 214	Location: LGUN_random_Scaffold5461 dna:scaffold scaffold:BglaB1:LGUN_random_Scaffold5461:1:23857:1	Coordinates: 2-3974	Size [bp]: 3973	Hits (absolute): 68	Hits (normalized): 238.556631287696	Hits (normalized) per kb: 60.0393406950632	Normalized hits with 1T: 99.9%	Normalized hits with 10A: 99.2%	Normalized hits 23-35 nt: 100%	Normalized hits on the main strand(s): 100%	Predicted directionality: mono:minus	Binding sites: RHOXF1 (GGATCA: 1779) RHOXF1 (AGCTTA: 2025) RHOXF1 (TAATCT: 1981) RHOXF1 (TAAGCT: 3959) FOXO1 (CCTGTTTAT: 1846) Sox5 (ATTGTT: 1873) Sox5 (AACAAT: 1856)
Cluster 215	Location: LGUN_random_Scaffold6699 dna:scaffold scaffold:BglaB1:LGUN_random_Scaffold6699:1:23745:1	Coordinates: 7848-13530	Size [bp]: 5683	Hits (absolute): 941	Hits (normalized): 1351.64771382061	Hits (normalized) per kb: 237.835399327957	Normalized hits with 1T: 85.3%	Normalized hits with 10A: 86.1%	Normalized hits 23-35 nt: 100%	Normalized hits on the main strand(s): 97.1%	Predicted directionality: bi:plus-minus (split between 10835 and 10849)	Binding sites: RFX4_2 (CATGGATAC: 834) RHOXF1 (AGATTA: 404) RHOXF1 (AGCTCA: 723) RHOXF1 (AGATTA: 781) RHOXF1 (AGCTTA: 2408) RHOXF1 (AGATTA: 2529) RHOXF1 (TAATCT: 167) RHOXF1 (TGAGCC: 276) RHOXF1 (TGATCT: 302) RHOXF1 (TGATCT: 377) RHOXF1 (TAAGCT: 721) RHOXF1 (TGATCC: 1116) RHOXF1 (TAAGCT: 2828) RHOXF1 (TAATCC: 3512) RHOXF1 (TGAGCT: 4113) RHOXF1 (TAATCT: 4388) Gata4 (GTTATCT: 2849) POU5F1 (TTTGCAT:…
Cluster 216	Location: LGUN_random_Scaffold5438 dna:scaffold scaffold:BglaB1:LGUN_random_Scaffold5438:1:22993:1	Coordinates: 9149-22993	Size [bp]: 13845	Hits (absolute): 6877	Hits (normalized): 5590.89608124664	Hits (normalized) per kb: 403.818335143644	Normalized hits with 1T: 96.6%	Normalized hits with 10A: 31.9%	Normalized hits 23-35 nt: 100%	Normalized hits on the main strand(s): 90.9%	Predicted directionality: mono:plus	Binding sites: RHOXF1 (GGCTCA: 165) RHOXF1 (GGATCA: 1202) RHOXF1 (AGCTTA: 1286) RHOXF1 (AGATCA: 1549) RHOXF1 (GGATTA: 2100) RHOXF1 (AGCTTA: 2870) RHOXF1 (AGCTCA: 3621) RHOXF1 (AGCTCA: 4194) RHOXF1 (AGCTCA: 4402) RHOXF1 (AGCTCA: 4505) RHOXF1 (AGCTTA: 6490) RHOXF1 (AGCTTA: 6550) RHOXF1 (GGCTCA: 6621) RHOXF1 (GGCTTA: 6646) RHOXF1 (AGATTA: 6913) RHOXF1 (GGCTTA: 6925) RHOXF1 (GGCTCA: 10644) RHOXF1 (GG…
Cluster 217	Location: LGUN_random_Scaffold5603 dna:scaffold scaffold:BglaB1:LGUN_random_Scaffold5603:1:22692:1	Coordinates: 10030-15542	Size [bp]: 5513	Hits (absolute): 444	Hits (normalized): 220.221848331501	Hits (normalized) per kb: 39.9441915549226	Normalized hits with 1T: 81.5%	Normalized hits with 10A: 20.7%	Normalized hits 23-35 nt: 100%	Normalized hits on the main strand(s): 97%	Predicted directionality: mono:plus	Binding sites: RHOXF1 (AGATTA: 654) RHOXF1 (GGCTTA: 4490) RHOXF1 (AGATCA: 5211) RHOXF1 (TGAGCT: 222) RHOXF1 (TGAGCC: 583) RHOXF1 (TGATCT: 764) RHOXF1 (TGAGCC: 1349) RHOXF1 (TGATCT: 1569) RHOXF1 (TAATCC: 2472) RHOXF1 (TAATCT: 3543) RHOXF1 (TAAGCC: 4389) RHOXF1 (TAAGCC: 4684) Gata4 (CTTATCT: 1272) RFX4_2 (GTATCTACG: 2728) RFX4_2 (GTATCTAGG: 4402) FOXO1 (GCTGTTTTT: 2081) FOXO3_mmu (TGTTTTCA: 932) FO…
Cluster 218	Location: LGUN_random_Scaffold7790 dna:scaffold scaffold:BglaB1:LGUN_random_Scaffold7790:1:22675:1	Coordinates: 12865-16505	Size [bp]: 3641	Hits (absolute): 1768	Hits (normalized): 936.218503313125	Hits (normalized) per kb: 257.128026537581	Normalized hits with 1T: 89.1%	Normalized hits with 10A: 7.5%	Normalized hits 23-35 nt: 100%	Normalized hits on the main strand(s): 100%	Predicted directionality: mono:plus	Binding sites: RHOXF1 (AGATCA: 2350) RHOXF1 (TAATCT: 1908) FOXO1 (CTTGTTTTT: 1892) FOXO3_mmu (TGTTTAGC: 3415) Sox5 (ATTGTT: 1447) Sox5 (ATTGTT: 1550) Mybl1_1 (TAACGGTT: 2738) Nobox (AGTAATTA: 1507) Nobox (ACCAATTA: 1693) Nobox (TAATTACT: 1509) POU2F1 (ATTTAAATA: 2920) Sox5 (AACAAT: 1717) Sox5 (AACAAT: 2636)
Cluster 219	Location: LG13_random_Scaffold9650 dna:scaffold scaffold:BglaB1:LG13_random_Scaffold9650:1:22529:1	Coordinates: 27-8026	Size [bp]: 8000	Hits (absolute): 360	Hits (normalized): 215.965900692798	Hits (normalized) per kb: 26.996837742585	Normalized hits with 1T: 97.9%	Normalized hits with 10A: 81.8%	Normalized hits 23-35 nt: 100%	Normalized hits on the main strand(s): 99.9%	Predicted directionality: mono:plus	Binding sites: RFX4_2 (CATAGATAC: 3278) RFX4_2 (CATAGATAC: 3414) RHOXF1 (AGATCA: 1013) RHOXF1 (AGCTTA: 2277) RHOXF1 (AGATTA: 3975) RHOXF1 (AGCTCA: 4683) RHOXF1 (GGATTA: 5873) RHOXF1 (AGATCA: 6376) RHOXF1 (TGATCT: 1028) RHOXF1 (TAAGCT: 2275) RHOXF1 (TAATCT: 2820) RHOXF1 (TAAGCT: 4681) RHOXF1 (TGAGCT: 6120) Lhx8 (TTAATTAA: 3111) Gata4 (GTTATCT: 4284) RFX4_1 (GTTGCCAAG: 3609) FOXO3_hsa (GTAAACAT: 21…
Cluster 220	Location: LG13_random_Scaffold9650 dna:scaffold scaffold:BglaB1:LG13_random_Scaffold9650:1:22529:1	Coordinates: 10020-18631	Size [bp]: 8612	Hits (absolute): 424	Hits (normalized): 636.203209334625	Hits (normalized) per kb: 73.8748187771727	Normalized hits with 1T: 99.2%	Normalized hits with 10A: 87.3%	Normalized hits 23-35 nt: 100%	Normalized hits on the main strand(s): 100%	Predicted directionality: mono:plus	Binding sites: RHOXF1 (GGCTCA: 2702) RHOXF1 (AGCTTA: 5901) RHOXF1 (AGATCA: 5993) RHOXF1 (GGATCA: 6096) RHOXF1 (GGATCA: 6486) RHOXF1 (AGCTTA: 8235) RHOXF1 (TGAGCC: 790) RHOXF1 (TGATCT: 831) RHOXF1 (TAATCT: 1885) RHOXF1 (TGATCT: 2655) RHOXF1 (TGATCT: 2734) RHOXF1 (TGATCC: 2808) RHOXF1 (TGATCC: 2870) RHOXF1 (TAATCT: 3105) RHOXF1 (TAATCT: 3212) RHOXF1 (TGAGCT: 4013) RHOXF1 (TAAGCT: 4230) RHOXF1 (TAAT…
Cluster 221	Location: LGUN_random_Scaffold5372 dna:scaffold scaffold:BglaB1:LGUN_random_Scaffold5372:1:21622:1	Coordinates: 4-8017	Size [bp]: 8014	Hits (absolute): 2694	Hits (normalized): 3722.08963515606	Hits (normalized) per kb: 464.446191921087	Normalized hits with 1T: 90.2%	Normalized hits with 10A: 63.6%	Normalized hits 23-35 nt: 100%	Normalized hits on the main strand(s): 99.4%	Predicted directionality: mono:plus	Binding sites: RHOXF1 (AGATCA: 1766) RHOXF1 (AGCTCA: 1962) RHOXF1 (AGATCA: 3521) RHOXF1 (GGATTA: 3573) RHOXF1 (AGATCA: 3656) RHOXF1 (GGATCA: 4973) RHOXF1 (AGCTTA: 5049) RHOXF1 (AGCTCA: 7586) RHOXF1 (GGCTCA: 7631) RHOXF1 (TAAGCC: 1204) RHOXF1 (TGAGCC: 1593) RHOXF1 (TGAGCT: 1748) RHOXF1 (TGATCT: 1905) RHOXF1 (TAAGCT: 3283) RHOXF1 (TGAGCC: 4007) RHOXF1 (TGAGCT: 5244) RHOXF1 (TAATCC: 5768) RHOXF1 (TG…
Cluster 222	Location: LGUN_random_Scaffold10572 dna:scaffold scaffold:BglaB1:LGUN_random_Scaffold10572:1:21550:1	Coordinates: 12017-21485	Size [bp]: 9469	Hits (absolute): 633	Hits (normalized): 297.718016346231	Hits (normalized) per kb: 31.4374590914446	Normalized hits with 1T: 96.8%	Normalized hits with 10A: 28.4%	Normalized hits 23-35 nt: 100%	Normalized hits on the main strand(s): 99.9%	Predicted directionality: mono:minus	Binding sites: RHOXF1 (AGCTTA: 1073) RHOXF1 (AGCTCA: 1420) RHOXF1 (AGCTCA: 2271) RHOXF1 (AGCTCA: 2613) RHOXF1 (AGATCA: 6015) RHOXF1 (GGATCA: 7028) RHOXF1 (AGATTA: 7297) RHOXF1 (TGAGCC: 170) RHOXF1 (TAAGCT: 1246) RHOXF1 (TAATCT: 1609) RHOXF1 (TGATCT: 6054) RHOXF1 (TAATCT: 7112) RHOXF1 (TGAGCC: 7129) RFX4_1 (GTTGCTAAG: 1178) FOXO3_mmu (TGTTTACC: 894) FOXO3_mmu (TGTTTAGA: 2015) FOXO3_mmu (TGTTTTCC: …
Cluster 223	Location: LGUN_random_Scaffold9788 dna:scaffold scaffold:BglaB1:LGUN_random_Scaffold9788:1:19919:1	Coordinates: 41-5784	Size [bp]: 5744	Hits (absolute): 91	Hits (normalized): 217.976203421551	Hits (normalized) per kb: 37.9432368748341	Normalized hits with 1T: 99.9%	Normalized hits with 10A: 4.7%	Normalized hits 23-35 nt: 100%	Normalized hits on the main strand(s): 100%	Predicted directionality: mono:plus	Binding sites: RHOXF1 (AGATCA: 1315) RHOXF1 (AGATCA: 4430) RHOXF1 (AGATCA: 4735) RHOXF1 (AGCTTA: 5074) RHOXF1 (TAAGCC: 66) RHOXF1 (TAATCT: 950) RHOXF1 (TGAGCC: 1197) RHOXF1 (TGAGCT: 2821) RHOXF1 (TAAGCT: 4591) RHOXF1 (TAAGCT: 5072) Gata4 (CTTATCT: 976) SOX9 (AACAATGG: 4691) FOXO1 (CTTGTTTTT: 1146) Sox5 (ATTGTT: 4583) FIGLA (AACAGGTGTT: 2717) FOXO3_mmu (TCAAAACA: 4687) Nobox (TAATTGCT: 2250) Rhox1…
Cluster 224	Location: LGUN_random_Scaffold7326 dna:scaffold scaffold:BglaB1:LGUN_random_Scaffold7326:1:19709:1	Coordinates: 11851-15795	Size [bp]: 3945	Hits (absolute): 98	Hits (normalized): 240.803123965281	Hits (normalized) per kb: 61.0451681813109	Normalized hits with 1T: 96.6%	Normalized hits with 10A: 87.6%	Normalized hits 23-35 nt: 100%	Normalized hits on the main strand(s): 99.9%	Predicted directionality: mono:plus	Binding sites: RHOXF1 (AGATCA: 1335) RHOXF1 (GGCTCA: 3311) RHOXF1 (TAATCT: 1319) RHOXF1 (TAATCC: 3206) RHOXF1 (TAATCT: 3222) RHOXF1 (TAATCT: 3413) RHOXF1 (TGATCT: 3526) Gata4 (CTTATCT: 3556) Sox5 (ATTGTT: 1127) Sox5 (ATTGTT: 1359) Sox5 (ATTGTT: 3899) Nobox (TAATTGCT: 3918) POU2F1 (ATTTGAATA: 1351) Rhox11 (TGCTGTATA: 3872) Sox5 (AACAAT: 1257) Sox5 (AACAAT: 3180) Sox5 (AACAAT: 3550) POU5F1 (ATGCAAA…
Cluster 225	Location: LGUN_random_Scaffold5927 dna:scaffold scaffold:BglaB1:LGUN_random_Scaffold5927:1:19489:1	Coordinates: 17-11977	Size [bp]: 11961	Hits (absolute): 1238	Hits (normalized): 651.407885363586	Hits (normalized) per kb: 54.4644883510732	Normalized hits with 1T: 92.9%	Normalized hits with 10A: 25.4%	Normalized hits 23-35 nt: 100%	Normalized hits on the main strand(s): 97.6%	Predicted directionality: mono:minus	Binding sites: RHOXF1 (AGCTCA: 1237) RHOXF1 (AGCTCA: 2842) RHOXF1 (AGCTTA: 8341) RHOXF1 (GGATTA: 8619) RHOXF1 (AGATCA: 8947) RHOXF1 (GGATTA: 10135) RHOXF1 (GGATTA: 10220) RHOXF1 (AGCTTA: 10307) RHOXF1 (GGATTA: 10438) RHOXF1 (GGATCA: 11380) RHOXF1 (AGCTTA: 11537) RHOXF1 (TGAGCC: 1) RHOXF1 (TGAGCT: 720) RHOXF1 (TGATCT: 1691) RHOXF1 (TGAGCC: 2404) RHOXF1 (TGATCC: 4619) RHOXF1 (TGATCT: 6103) RHOXF1 (…
Cluster 226	Location: LGUN_random_Scaffold6197 dna:scaffold scaffold:BglaB1:LGUN_random_Scaffold6197:1:18962:1	Coordinates: 73-18951	Size [bp]: 18879	Hits (absolute): 3956	Hits (normalized): 3612.40416204589	Hits (normalized) per kb: 191.342628820018	Normalized hits with 1T: 79.5%	Normalized hits with 10A: 37.8%	Normalized hits 23-35 nt: 100%	Normalized hits on the main strand(s): 97.5%	Predicted directionality: mono:minus	Binding sites: RHOXF1 (GGATCA: 271) RHOXF1 (AGATTA: 568) RHOXF1 (AGCTCA: 718) RHOXF1 (GGCTCA: 1097) RHOXF1 (AGATCA: 1251) RHOXF1 (GGCTTA: 1383) RHOXF1 (GGATCA: 1471) RHOXF1 (AGCTCA: 3288) RHOXF1 (AGCTTA: 7348) RHOXF1 (AGCTTA: 8952) RHOXF1 (AGCTTA: 10167) RHOXF1 (GGCTTA: 10302) RHOXF1 (AGATTA: 11430) RHOXF1 (GGCTTA: 14184) RHOXF1 (AGATTA: 14264) RHOXF1 (GGCTTA: 14725) RHOXF1 (AGCTTA: 14743) RHOXF1…
Cluster 227	Location: LGUN_random_Scaffold8784 dna:scaffold scaffold:BglaB1:LGUN_random_Scaffold8784:1:18852:1	Coordinates: 6040-9474	Size [bp]: 3435	Hits (absolute): 66	Hits (normalized): 282.374323981146	Hits (normalized) per kb: 82.2103465621405	Normalized hits with 1T: 100%	Normalized hits with 10A: 0.1%	Normalized hits 23-35 nt: 100%	Normalized hits on the main strand(s): 100%	Predicted directionality: mono:plus	Binding sites: RHOXF1 (AGCTCA: 3062) RHOXF1 (AGATCA: 3398) RHOXF1 (TGATCT: 3115) Sox5 (ATTGTT: 981) Rhox11 (TGGTGTAAA: 2057) Gata4 (AGATAAG: 3007) Sox5 (AACAAT: 3359) POU5F1 (ATGCAAA: 406)
Cluster 228	Location: LGUN_random_Scaffold8197 dna:scaffold scaffold:BglaB1:LGUN_random_Scaffold8197:1:18579:1	Coordinates: 46-4934	Size [bp]: 4889	Hits (absolute): 539	Hits (normalized): 257.121741545293	Hits (normalized) per kb: 52.5919371798673	Normalized hits with 1T: 96.8%	Normalized hits with 10A: 24.9%	Normalized hits 23-35 nt: 100%	Normalized hits on the main strand(s): 99.9%	Predicted directionality: mono:plus	Binding sites: RHOXF1 (GGATCA: 154) RHOXF1 (GGATCA: 512) RHOXF1 (AGATCA: 1554) RHOXF1 (AGATTA: 2092) RHOXF1 (AGATTA: 3001) RHOXF1 (TGATCT: 136) RHOXF1 (TAAGCT: 248) RHOXF1 (TAATCC: 799) RHOXF1 (TGATCT: 2182) RHOXF1 (TGATCT: 3091) RHOXF1 (TAATCT: 3834) RHOXF1 (TAATCT: 3868) RHOXF1 (TAAGCC: 3895) RHOXF1 (TAATCT: 3931) RHOXF1 (TGATCT: 3950) RHOXF1 (TGATCC: 4345) RHOXF1 (TAATCC: 4511) RHOXF1 (TGATCC:…
Cluster 229	Location: LGUN_random_Scaffold6451 dna:scaffold scaffold:BglaB1:LGUN_random_Scaffold6451:1:18572:1	Coordinates: 40-9856	Size [bp]: 9817	Hits (absolute): 968	Hits (normalized): 651.129981098268	Hits (normalized) per kb: 66.3311126303148	Normalized hits with 1T: 97.3%	Normalized hits with 10A: 27.7%	Normalized hits 23-35 nt: 100%	Normalized hits on the main strand(s): 95.2%	Predicted directionality: mono:plus	Binding sites: POU4F2 (TGCATATTTAATGA: 3502) RFX4_1 (CATGGCAAC: 2681) SPZ1 (CTCTTACCCT: 7552) RHOXF1 (AGCTTA: 410) RHOXF1 (AGCTTA: 424) RHOXF1 (AGCTTA: 2898) RHOXF1 (GGATTA: 3349) RHOXF1 (GGATCA: 4799) RHOXF1 (AGCTCA: 4851) RHOXF1 (GGATCA: 5394) RHOXF1 (AGCTTA: 5881) RHOXF1 (AGCTTA: 6094) RHOXF1 (GGATTA: 6099) RHOXF1 (AGATTA: 6273) RHOXF1 (GGCTCA: 6667) RHOXF1 (AGCTTA: 7082) RHOXF1 (AGCTTA: 8085)…
Cluster 230	Location: LGUN_random_Scaffold6156 dna:scaffold scaffold:BglaB1:LGUN_random_Scaffold6156:1:18570:1	Coordinates: 151-13934	Size [bp]: 13784	Hits (absolute): 800	Hits (normalized): 2668.53377673937	Hits (normalized) per kb: 193.600390517872	Normalized hits with 1T: 99.5%	Normalized hits with 10A: 32.3%	Normalized hits 23-35 nt: 100%	Normalized hits on the main strand(s): 99.8%	Predicted directionality: mono:minus	Binding sites: RHOXF1 (AGCTCA: 3606) RHOXF1 (AGCTTA: 4367) RHOXF1 (AGCTTA: 4409) RHOXF1 (GGATCA: 4484) RHOXF1 (AGCTTA: 4736) RHOXF1 (AGATTA: 4825) RHOXF1 (GGCTCA: 4861) RHOXF1 (GGATCA: 4894) RHOXF1 (AGCTTA: 6649) RHOXF1 (GGCTTA: 6799) RHOXF1 (AGCTCA: 6922) RHOXF1 (AGATCA: 8167) RHOXF1 (GGATCA: 9883) RHOXF1 (AGCTCA: 11461) RHOXF1 (AGATCA: 13539) RHOXF1 (TAAGCC: 4060) RHOXF1 (TAAGCT: 4393) RHOXF1 (…
Cluster 231	Location: LG24_random_Scaffold11560 dna:scaffold scaffold:BglaB1:LG24_random_Scaffold11560:1:18531:1	Coordinates: 8174-18484	Size [bp]: 10311	Hits (absolute): 3887	Hits (normalized): 8705.77136787939	Hits (normalized) per kb: 844.31727265811	Normalized hits with 1T: 83%	Normalized hits with 10A: 31.7%	Normalized hits 23-35 nt: 100%	Normalized hits on the main strand(s): 95%	Predicted directionality: mono:plus	Binding sites: SPZ1 (CTGTAACCCC: 6592) RHOXF1 (AGATTA: 1601) RHOXF1 (AGATTA: 1892) RHOXF1 (AGATTA: 2917) RHOXF1 (AGATCA: 4938) RHOXF1 (AGATCA: 5281) RHOXF1 (AGCTTA: 5852) RHOXF1 (GGATCA: 5989) RHOXF1 (GGATTA: 7354) RHOXF1 (AGATTA: 9528) RHOXF1 (AGATTA: 9728) RHOXF1 (GGCTTA: 10020) RHOXF1 (TGAGCT: 1636) RHOXF1 (TAAGCT: 1896) RHOXF1 (TGATCT: 3619) RHOXF1 (TGAGCT: 3794) RHOXF1 (TAATCC: 4111) RHOXF1 …
Cluster 232	Location: LGUN_random_Scaffold6035 dna:scaffold scaffold:BglaB1:LGUN_random_Scaffold6035:1:17908:1	Coordinates: 1042-5002	Size [bp]: 3961	Hits (absolute): 602	Hits (normalized): 312.424357294396	Hits (normalized) per kb: 78.8718553311906	Normalized hits with 1T: 89%	Normalized hits with 10A: 7.5%	Normalized hits 23-35 nt: 100%	Normalized hits on the main strand(s): 100%	Predicted directionality: mono:plus	Binding sites: RHOXF1 (AGCTTA: 544) RHOXF1 (GGCTTA: 2371) RHOXF1 (TAAGCT: 542) RHOXF1 (TGATCC: 1461) RHOXF1 (TAATCT: 2530) RHOXF1 (TGAGCT: 2983) Lhx8 (TTAATTAA: 3536) Sox5 (ATTGTT: 774) Sox5 (ATTGTT: 1468) SOX9 (CTATTGTT: 1466) Nobox (AGTAATTA: 1771) Nobox (TAATTACT: 1854) POU2F1 (ATTAAAATA: 3677) Sox5 (AACAAT: 2415) Sox5 (AACAAT: 3791) POU2F1 (TATTTTAAT: 1656)
Cluster 233	Location: LGUN_random_Scaffold6774 dna:scaffold scaffold:BglaB1:LGUN_random_Scaffold6774:1:17654:1	Coordinates: 14226-15918	Size [bp]: 1693	Hits (absolute): 185	Hits (normalized): 3654.63548560853	Hits (normalized) per kb: 2158.67699016611	Normalized hits with 1T: 78.7%	Normalized hits with 10A: 0%	Normalized hits 23-35 nt: 100%	Normalized hits on the main strand(s): 100%	Predicted directionality: mono:minus	Binding sites: RHOXF1 (GGCTTA: 755) RHOXF1 (AGATTA: 1511) RHOXF1 (TGAGCC: 96) RHOXF1 (TAATCT: 503) FOXO3_mmu (TGTTTTGC: 1192) FOXO3_mmu (TGTTTACA: 1425) Sox5 (ATTGTT: 1379) FOXO3_mmu (TGAAAACA: 470) FOXO1 (AAAAACAGG: 813) FOXP1 (TGTTTAC: 1425) POU2F1 (TATTCAAAT: 889)
Cluster 234	Location: LGUN_random_Scaffold9230 dna:scaffold scaffold:BglaB1:LGUN_random_Scaffold9230:1:17621:1	Coordinates: 13224-17617	Size [bp]: 4394	Hits (absolute): 1145	Hits (normalized): 3250.19331471619	Hits (normalized) per kb: 739.689813503534	Normalized hits with 1T: 98.1%	Normalized hits with 10A: 8.4%	Normalized hits 23-35 nt: 100%	Normalized hits on the main strand(s): 95.3%	Predicted directionality: mono:minus	Binding sites: RHOXF1 (AGATTA: 2088) RHOXF1 (AGATCA: 2616) RHOXF1 (GGCTTA: 2926) RHOXF1 (AGCTTA: 3220) RHOXF1 (AGCTCA: 3486) RHOXF1 (TAAGCC: 405) RHOXF1 (TAATCT: 759) RHOXF1 (TAATCC: 942) RHOXF1 (TAATCT: 2156) RHOXF1 (TAATCC: 3621) Lhx8 (TTAATTAA: 593) Lhx8 (TTAATTAG: 1045) Lhx8 (CTAATTAG: 3661) Lhx8 (TTAATTAG: 3815) Gata4 (CTTATCT: 1889) RFX4_1 (GTTGCTAAG: 1996) FOXO3_hsa (GTAAACAT: 1158) SOX9 (…
Cluster 235	Location: LGUN_random_Scaffold6191 dna:scaffold scaffold:BglaB1:LGUN_random_Scaffold6191:1:17348:1	Coordinates: 2454-9196	Size [bp]: 6743	Hits (absolute): 1281	Hits (normalized): 651.609533381217	Hits (normalized) per kb: 96.634340726629	Normalized hits with 1T: 88.2%	Normalized hits with 10A: 9.3%	Normalized hits 23-35 nt: 100%	Normalized hits on the main strand(s): 99.9%	Predicted directionality: mono:minus	Binding sites: RHOXF1 (GGCTTA: 126) RHOXF1 (AGCTCA: 199) RHOXF1 (GGCTTA: 207) RHOXF1 (AGATTA: 863) RHOXF1 (GGATTA: 1141) RHOXF1 (GGATTA: 1244) RHOXF1 (GGCTTA: 1264) RHOXF1 (AGATCA: 3026) RHOXF1 (GGCTCA: 4065) RHOXF1 (AGATCA: 4526) RHOXF1 (GGCTCA: 4854) RHOXF1 (AGATTA: 5360) RHOXF1 (AGATTA: 6218) RHOXF1 (AGATTA: 6598) RHOXF1 (AGCTCA: 6619) RHOXF1 (TGAGCT: 197) RHOXF1 (TGAGCT: 443) RHOXF1 (TAAGCT: …
Cluster 236	Location: LGUN_random_Scaffold6387 dna:scaffold scaffold:BglaB1:LGUN_random_Scaffold6387:1:17112:1	Coordinates: 211-15956	Size [bp]: 15746	Hits (absolute): 1223	Hits (normalized): 4613.14430900831	Hits (normalized) per kb: 292.974006100665	Normalized hits with 1T: 98.2%	Normalized hits with 10A: 28.2%	Normalized hits 23-35 nt: 100%	Normalized hits on the main strand(s): 97.9%	Predicted directionality: mono:plus	Binding sites: RHOXF1 (AGCTTA: 1802) RHOXF1 (GGATTA: 1858) RHOXF1 (AGCTTA: 2171) RHOXF1 (AGCTTA: 2325) RHOXF1 (AGATTA: 2648) RHOXF1 (AGCTTA: 5509) RHOXF1 (AGCTTA: 7281) RHOXF1 (GGCTTA: 8073) RHOXF1 (AGCTTA: 9970) RHOXF1 (AGATTA: 11446) RHOXF1 (AGCTTA: 14299) RHOXF1 (GGATTA: 14525) RHOXF1 (AGCTTA: 14528) RHOXF1 (GGATTA: 14555) RHOXF1 (TAATCT: 2011) RHOXF1 (TAAGCT: 2147) RHOXF1 (TGATCT: 2260) RHOXF…
Cluster 237	Location: LGUN_random_Scaffold8433 dna:scaffold scaffold:BglaB1:LGUN_random_Scaffold8433:1:16293:1	Coordinates: 5408-9321	Size [bp]: 3914	Hits (absolute): 97	Hits (normalized): 360.298078759503	Hits (normalized) per kb: 92.0546155764799	Normalized hits with 1T: 94.7%	Normalized hits with 10A: 93.8%	Normalized hits 23-35 nt: 100%	Normalized hits on the main strand(s): 100%	Predicted directionality: mono:minus	Binding sites: RHOXF1 (AGATCA: 617) SOX9 (AACAATAG: 338) A-MYB (TGACAGTTGG: 1876) Sox5 (ATTGTT: 1927) SPZ1 (GGGGTAACAG: 1089) Sox5 (AACAAT: 338) POU2F1 (TATGTAAAT: 604)
Cluster 238	Location: LGUN_random_Scaffold9930 dna:scaffold scaffold:BglaB1:LGUN_random_Scaffold9930:1:16018:1	Coordinates: 11-4016	Size [bp]: 4006	Hits (absolute): 457	Hits (normalized): 164.999812536008	Hits (normalized) per kb: 41.1854254741219	Normalized hits with 1T: 96.5%	Normalized hits with 10A: 37.4%	Normalized hits 23-35 nt: 100%	Normalized hits on the main strand(s): 99.5%	Predicted directionality: mono:plus	Binding sites: RHOXF1 (AGATCA: 2004) RHOXF1 (AGCTTA: 2700) RHOXF1 (AGCTTA: 3638) RHOXF1 (TAATCC: 2910) RHOXF1 (TAATCT: 3183) RHOXF1 (TGATCC: 3357) RHOXF1 (TGAGCC: 3510) Gata4 (CTTATCT: 3476) FOXO1 (CTTGTTTAC: 2921) FOXO3_mmu (TGTTTACA: 2923) FOXO3_mmu (TGTTTTCC: 3974) Sox5 (ATTGTT: 3290) FOXO3_mmu (TCTAAACA: 3367) Nobox (AGCAATTA: 1626) FOXO3_hsa (TTGTTTAC: 2922) FOXP1 (TGTTTAC: 2923)
Cluster 239	Location: LGUN_random_Scaffold9930 dna:scaffold scaffold:BglaB1:LGUN_random_Scaffold9930:1:16018:1	Coordinates: 10002-16016	Size [bp]: 6015	Hits (absolute): 467	Hits (normalized): 261.67565081051	Hits (normalized) per kb: 43.5073889264172	Normalized hits with 1T: 94.9%	Normalized hits with 10A: 74.2%	Normalized hits 23-35 nt: 100%	Normalized hits on the main strand(s): 96.5%	Predicted directionality: mono:plus	Binding sites: RHOXF1 (AGATTA: 845) RHOXF1 (TGAGCC: 105) RHOXF1 (TGAGCC: 4937) RHOXF1 (TAAGCC: 5106) RHOXF1 (TGAGCT: 5690) RHOXF1 (TGAGCT: 6003) Gata4 (CTTATCT: 1787) Gata4 (CTTATCT: 3338) FOXO3_mmu (TGTTTTGC: 66) FOXO3_mmu (TGTTTAGA: 946) Sox5 (ATTGTT: 944) Sox5 (ATTGTT: 5160) Sox5 (ATTGTT: 5560) Nobox (TAATTGCT: 1323) Rhox11 (TGGTGTTAT: 1300) Rhox11 (TGGTGTTTA: 4373) Sox5 (AACAAT: 328)
Cluster 240	Location: LGUN_random_Scaffold6877 dna:scaffold scaffold:BglaB1:LGUN_random_Scaffold6877:1:15430:1	Coordinates: 370-4350	Size [bp]: 3981	Hits (absolute): 794	Hits (normalized): 738.595869464411	Hits (normalized) per kb: 185.532370043076	Normalized hits with 1T: 98.6%	Normalized hits with 10A: 46.5%	Normalized hits 23-35 nt: 100%	Normalized hits on the main strand(s): 99.3%	Predicted directionality: mono:minus	Binding sites: RHOXF1 (GGATTA: 2268) RHOXF1 (AGATTA: 3165) RHOXF1 (TGATCT: 1772) RHOXF1 (TAAGCC: 3361) FOXO3_hsa (GTAAACAT: 2315) SOX9 (AACAATGA: 2575) FOXP1 (GTAAACA: 2315) FOXO3_mmu (TGTTTTGC: 2125) FOXO3_mmu (TGTTTACA: 3151) Sox5 (ATTGTT: 745) Nobox (AGTAATTA: 939) FOXO3_hsa (ATGTTTAC: 3150) FOXP1 (TGTTTAC: 3151) Sox5 (AACAAT: 2575) POU2F1 (TATTTTAAT: 2292) POU5F1 (ATGCAAA: 2973)
Cluster 241	Location: LGUN_random_Scaffold6746 dna:scaffold scaffold:BglaB1:LGUN_random_Scaffold6746:1:15145:1	Coordinates: 8502-14611	Size [bp]: 6110	Hits (absolute): 933	Hits (normalized): 192.968250225891	Hits (normalized) per kb: 31.5872631851411	Normalized hits with 1T: 72.5%	Normalized hits with 10A: 59.2%	Normalized hits 23-35 nt: 100%	Normalized hits on the main strand(s): 100%	Predicted directionality: mono:minus	Binding sites: RHOXF1 (GGCTCA: 3076) RHOXF1 (GGATCA: 5282) RHOXF1 (TAAGCT: 1226) RHOXF1 (TGAGCC: 1412) RHOXF1 (TGATCT: 2967) Lhx8 (CTAATTAA: 3168) POU5F1 (TTTGCAT: 4661) SOX9 (AACAATGA: 1524) SOX9 (AACAATAA: 1536) SOX9 (AACAATAA: 1802) FOXO1 (GCTGTTTTC: 4974) FOXO1 (GCTGTTTTC: 5187) Sox5 (ATTGTT: 4563) Nobox (ACTAATTA: 1585) Nobox (TAATTGCT: 6047) Sox5 (AACAAT: 1524) Sox5 (AACAAT: 1536) Sox5 (AAC…
Cluster 242	Location: LGUN_random_Scaffold9541 dna:scaffold scaffold:BglaB1:LGUN_random_Scaffold9541:1:14930:1	Coordinates: 1001-10020	Size [bp]: 9020	Hits (absolute): 922	Hits (normalized): 179.17042093352	Hits (normalized) per kb: 19.859742707189	Normalized hits with 1T: 90.4%	Normalized hits with 10A: 49.7%	Normalized hits 23-35 nt: 100%	Normalized hits on the main strand(s): 90.3%	Predicted directionality: mono:minus	Binding sites: RHOXF1 (AGATCA: 2642) RHOXF1 (GGATCA: 3697) RHOXF1 (GGCTCA: 3825) RHOXF1 (AGCTCA: 3989) RHOXF1 (GGATCA: 4425) RHOXF1 (GGCTTA: 5198) RHOXF1 (GGATCA: 5869) RHOXF1 (AGATCA: 7108) RHOXF1 (AGCTCA: 7640) RHOXF1 (GGCTCA: 7662) RHOXF1 (TGATCC: 1046) RHOXF1 (TAATCC: 3247) RHOXF1 (TGATCT: 4004) RHOXF1 (TGAGCT: 4185) RHOXF1 (TGATCC: 4262) RHOXF1 (TAATCC: 4269) RHOXF1 (TGATCC: 8020) Lhx8 (TTAA…
Cluster 243	Location: LGUN_random_Scaffold9045 dna:scaffold scaffold:BglaB1:LGUN_random_Scaffold9045:1:14369:1	Coordinates: 7401-14360	Size [bp]: 6960	Hits (absolute): 244	Hits (normalized): 208.446731775204	Hits (normalized) per kb: 29.9501184468868	Normalized hits with 1T: 96.2%	Normalized hits with 10A: 8.7%	Normalized hits 23-35 nt: 100%	Normalized hits on the main strand(s): 98%	Predicted directionality: bi:plus-minus (split between 10706 and 10725)	Binding sites: RFX4_2 (CCTGGATAC: 3963) RHOXF1 (AGATTA: 3264) RHOXF1 (AGCTCA: 3317) RHOXF1 (AGATTA: 3822) RHOXF1 (GGCTCA: 4183) RHOXF1 (TGAGCT: 4729) Gata4 (GTTATCT: 2552) FOXO3_hsa (GTAAACAA: 4701) FOXO3_hsa (GTAAACAT: 4873) SOX9 (AACAATAA: 4384) FOXP1 (GTAAACA: 4701) FOXP1 (GTAAACA: 4873) FOXO1 (GTTGTTTTT: 3786) FOXO3_mmu (TGTAAACA: 4872) Nobox (AGTAATTA: 1190) FOXO1 (GAAAACAAC: 2962) FOXO1 (GT…
Cluster 244	Location: LGUN_random_Scaffold15963 dna:scaffold scaffold:BglaB1:LGUN_random_Scaffold15963:1:13473:1	Coordinates: 4061-10023	Size [bp]: 5963	Hits (absolute): 461	Hits (normalized): 147.902380501582	Hits (normalized) per kb: 24.8032777991724	Normalized hits with 1T: 94.3%	Normalized hits with 10A: 27%	Normalized hits 23-35 nt: 100%	Normalized hits on the main strand(s): 92%	Predicted directionality: bi:minus-plus (split between 6089 and 6228)	Binding sites: RHOXF1 (GGATTA: 216) RHOXF1 (AGATTA: 1548) RHOXF1 (GGATTA: 2057) RHOXF1 (GGATTA: 2109) RHOXF1 (AGATTA: 2687) RHOXF1 (GGCTCA: 3120) RHOXF1 (AGCTCA: 3782) RHOXF1 (GGCTTA: 5027) RHOXF1 (TGATCT: 21) RHOXF1 (TGATCC: 972) RHOXF1 (TGAGCC: 2401) RHOXF1 (TAATCC: 2424) RHOXF1 (TGAGCT: 2649) RHOXF1 (TGATCT: 2933) RHOXF1 (TGATCC: 3230) RHOXF1 (TAATCT: 3717) RHOXF1 (TAAGCT: 4935) SOX9 (AACAATGA…
Cluster 245	Location: LGUN_random_Scaffold10587 dna:scaffold scaffold:BglaB1:LGUN_random_Scaffold10587:1:13049:1	Coordinates: 2170-10855	Size [bp]: 8686	Hits (absolute): 1863	Hits (normalized): 222.136392467003	Hits (normalized) per kb: 25.5736988524685	Normalized hits with 1T: 83.3%	Normalized hits with 10A: 55.2%	Normalized hits 23-35 nt: 100%	Normalized hits on the main strand(s): 83.4%	Predicted directionality: bi:plus-minus (split between 6294 and 6295)	Binding sites: RHOXF1 (AGCTTA: 2858) RHOXF1 (TAATCC: 163) RHOXF1 (TAAGCT: 2862) Gata4 (GTTATCT: 502) SOX9 (AACAATAA: 2901) SOX9 (AACAATAA: 3006) Sox5 (AACAAT: 336) Sox5 (AACAAT: 2901) Sox5 (AACAAT: 3006)
Cluster 246	Location: LGUN_random_Scaffold8703 dna:scaffold scaffold:BglaB1:LGUN_random_Scaffold8703:1:12091:1	Coordinates: 123-3127	Size [bp]: 3005	Hits (absolute): 97	Hits (normalized): 245.37531648312	Hits (normalized) per kb: 81.6539313569822	Normalized hits with 1T: 99.3%	Normalized hits with 10A: 99%	Normalized hits 23-35 nt: 100%	Normalized hits on the main strand(s): 100%	Predicted directionality: mono:plus	Binding sites: RHOXF1 (AGATCA: 1437) POU5F1 (TTTGCAT: 443) Sox5 (AACAAT: 2194) POU5F1 (ATGCAAA: 699)
Cluster 247	Location: LGUN_random_Scaffold9521 dna:scaffold scaffold:BglaB1:LGUN_random_Scaffold9521:1:11823:1	Coordinates: 5127-10789	Size [bp]: 5663	Hits (absolute): 1489	Hits (normalized): 162.445562488711	Hits (normalized) per kb: 28.6874839428737	Normalized hits with 1T: 78.2%	Normalized hits with 10A: 34%	Normalized hits 23-35 nt: 100%	Normalized hits on the main strand(s): 81.8%	Predicted directionality: mono:minus	Binding sites: RHOXF1 (AGATTA: 1065) RHOXF1 (AGATCA: 1332) RHOXF1 (AGATCA: 1376) Sox5 (AACAAT: 1232)
Cluster 248	Location: LGUN_random_Scaffold8384 dna:scaffold scaffold:BglaB1:LGUN_random_Scaffold8384:1:11649:1	Coordinates: 17-11511	Size [bp]: 11495	Hits (absolute): 1915	Hits (normalized): 852.751103812569	Hits (normalized) per kb: 74.1851272569725	Normalized hits with 1T: 96.7%	Normalized hits with 10A: 70%	Normalized hits 23-35 nt: 100%	Normalized hits on the main strand(s): 82.2%	Predicted directionality: bi:plus-minus (split between 8848 and 8863)	Binding sites: RFX4_2 (CTTAGTTAC: 4438) RHOXF1 (AGCTCA: 706) RHOXF1 (AGATTA: 1817) RHOXF1 (GGATCA: 2449) RHOXF1 (GGCTCA: 3336) RHOXF1 (GGATCA: 4134) RHOXF1 (AGCTTA: 4436) RHOXF1 (GGATCA: 6417) RHOXF1 (GGCTTA: 6888) RHOXF1 (TGATCT: 1347) RHOXF1 (TAAGCT: 1837) RHOXF1 (TGATCC: 2333) RHOXF1 (TAATCT: 2741) RHOXF1 (TAATCT: 2765) RHOXF1 (TGATCT: 2783) RHOXF1 (TGATCC: 3645) RHOXF1 (TGAGCC: 3682) RHOXF1 (…
Cluster 249	Location: LGUN_random_Scaffold552357 dna:scaffold scaffold:BglaB1:LGUN_random_Scaffold552357:1:10281:1	Coordinates: 850-4533	Size [bp]: 3684	Hits (absolute): 107	Hits (normalized): 1058.37542347821	Hits (normalized) per kb: 287.292150832606	Normalized hits with 1T: 99.3%	Normalized hits with 10A: 98.6%	Normalized hits 23-35 nt: 100%	Normalized hits on the main strand(s): 99.3%	Predicted directionality: mono:minus	Binding sites: RHOXF1 (AGATCA: 1813) RHOXF1 (GGATTA: 2039) RHOXF1 (AGCTTA: 2214) RHOXF1 (AGATCA: 2222) RHOXF1 (TGAGCT: 467) RHOXF1 (TAATCC: 829) RHOXF1 (TAATCC: 894) RHOXF1 (TGAGCC: 914) RHOXF1 (TGAGCT: 3500) Lhx8 (TTAATTAA: 409) POU5F1 (TTTGCAT: 1499) Sox5 (ATTGTT: 2944) FOXO3_mmu (TGAAAACA: 759) FOXO1 (AAAAACAGC: 2233) FOXO3_hsa (ATGTTTAC: 930) FOXP1 (TGTTTAC: 931) POU2F1 (ATTTACATA: 1278) Rhox…
Cluster 250	Location: LGUN_random_Scaffold547138 dna:scaffold scaffold:BglaB1:LGUN_random_Scaffold547138:1:9696:1	Coordinates: 10-9698	Size [bp]: 9689	Hits (absolute): 751	Hits (normalized): 345.033888140299	Hits (normalized) per kb: 35.6105731301319	Normalized hits with 1T: 98.8%	Normalized hits with 10A: 27.3%	Normalized hits 23-35 nt: 100%	Normalized hits on the main strand(s): 96.5%	Predicted directionality: bi:minus-plus (split between 3115 and 3302)	Binding sites: RHOXF1 (AGATTA: 390) RHOXF1 (AGATTA: 1684) RHOXF1 (AGCTTA: 2242) RHOXF1 (AGCTTA: 4178) RHOXF1 (AGATCA: 4437) RHOXF1 (GGATTA: 7380) RHOXF1 (GGCTTA: 7505) RHOXF1 (GGATCA: 8060) RHOXF1 (AGATCA: 8358) RHOXF1 (AGATTA: 8408) RHOXF1 (AGATTA: 9316) RHOXF1 (TAATCC: 1118) RHOXF1 (TAAGCC: 3241) RHOXF1 (TGATCC: 5109) RHOXF1 (TAAGCC: 5268) RHOXF1 (TAAGCC: 5516) RHOXF1 (TGATCT: 6975) RHOXF1 (TAA…
Cluster 251	Location: LGUN_random_Scaffold16276 dna:scaffold scaffold:BglaB1:LGUN_random_Scaffold16276:1:9587:1	Coordinates: 105-7425	Size [bp]: 7321	Hits (absolute): 846	Hits (normalized): 6595.86438457233	Hits (normalized) per kb: 900.953920367782	Normalized hits with 1T: 99.7%	Normalized hits with 10A: 27.5%	Normalized hits 23-35 nt: 100%	Normalized hits on the main strand(s): 100%	Predicted directionality: mono:plus	Binding sites: RFX4_1 (CCTAGCAAC: 4093) RHOXF1 (AGATTA: 84) RHOXF1 (AGATTA: 496) RHOXF1 (AGCTCA: 574) RHOXF1 (GGATTA: 2566) RHOXF1 (GGATTA: 2826) RHOXF1 (AGATTA: 2832) RHOXF1 (AGATTA: 3224) RHOXF1 (GGATTA: 4000) RHOXF1 (GGATCA: 4684) RHOXF1 (AGATCA: 4732) RHOXF1 (TGATCT: 107) RHOXF1 (TGATCT: 1795) RHOXF1 (TGATCC: 1849) RHOXF1 (TAATCT: 2813) RHOXF1 (TAATCC: 4115) RHOXF1 (TGATCC: 4270) RHOXF1 (TGAT…
Cluster 252	Location: LGUN_random_Scaffold15583 dna:scaffold scaffold:BglaB1:LGUN_random_Scaffold15583:1:9158:1	Coordinates: 5-4499	Size [bp]: 4495	Hits (absolute): 1857	Hits (normalized): 467.89672485471	Hits (normalized) per kb: 104.092444534232	Normalized hits with 1T: 84.9%	Normalized hits with 10A: 43.2%	Normalized hits 23-35 nt: 100%	Normalized hits on the main strand(s): 76.4%	Predicted directionality: bi:minus-plus (split between 589 and 589)	Binding sites: RHOXF1 (AGCTCA: 144) RHOXF1 (AGATTA: 1330) RHOXF1 (GGCTTA: 1796) RHOXF1 (AGCTTA: 2190) RHOXF1 (AGATCA: 3767) RHOXF1 (TGATCT: 74) RHOXF1 (TGATCT: 131) RHOXF1 (TGAGCT: 142) RHOXF1 (TGAGCC: 465) RHOXF1 (TGAGCC: 999) FOXO3_mmu (TGTTTACA: 1887) FOXO3_mmu (TGTTTAGC: 4205) Sox5 (ATTGTT: 266) Sox5 (ATTGTT: 805) Sox5 (ATTGTT: 1203) FIGLA (TCCAGCTGTA: 1220) FOXO1 (ATAAACAAG: 394) FOXO3_hsa (…
Cluster 253	Location: LGUN_random_Scaffold9774 dna:scaffold scaffold:BglaB1:LGUN_random_Scaffold9774:1:8992:1	Coordinates: 15-8955	Size [bp]: 8941	Hits (absolute): 1282	Hits (normalized): 716.951227386407	Hits (normalized) per kb: 80.1879912972382	Normalized hits with 1T: 94.8%	Normalized hits with 10A: 61.1%	Normalized hits 23-35 nt: 100%	Normalized hits on the main strand(s): 97.3%	Predicted directionality: mono:plus	Binding sites: RFX4_1 (CTTGGCAAC: 6761) RHOXF1 (AGCTTA: 342) RHOXF1 (AGCTCA: 1030) RHOXF1 (AGCTTA: 2213) RHOXF1 (AGCTTA: 2222) RHOXF1 (AGATTA: 6776) RHOXF1 (AGCTTA: 7074) RHOXF1 (AGATCA: 7226) RHOXF1 (TAATCC: 2677) RHOXF1 (TAAGCT: 3510) RHOXF1 (TAAGCT: 5666) RHOXF1 (TGATCT: 6711) RHOXF1 (TAATCC: 7187) SOX9 (AACAATAA: 6566) Sox5 (ATTGTT: 793) Sox5 (ATTGTT: 2842) Sox5 (ATTGTT: 3032) Sox5 (ATTGTT: 3…
Cluster 254	Location: LGUN_random_Scaffold16431 dna:scaffold scaffold:BglaB1:LGUN_random_Scaffold16431:1:8704:1	Coordinates: 34-6765	Size [bp]: 6732	Hits (absolute): 512	Hits (normalized): 178.303627287262	Hits (normalized) per kb: 26.4832237070542	Normalized hits with 1T: 93.4%	Normalized hits with 10A: 19.3%	Normalized hits 23-35 nt: 100%	Normalized hits on the main strand(s): 99.7%	Predicted directionality: mono:plus	Binding sites: RFX4_2 (CGTAGATAC: 3117) RHOXF1 (AGCTTA: 1253) RHOXF1 (AGCTCA: 1456) RHOXF1 (GGCTTA: 2038) RHOXF1 (GGATCA: 2461) RHOXF1 (AGATCA: 3235) RHOXF1 (AGCTCA: 3559) RHOXF1 (TGAGCT: 1454) RHOXF1 (TAATCC: 1669) RHOXF1 (TGAGCT: 1717) RHOXF1 (TGAGCT: 2967) RHOXF1 (TGAGCT: 2972) RHOXF1 (TGAGCC: 4744) RHOXF1 (TGATCC: 6034) Gata4 (CTTATCT: 5688) POU5F1 (TTTGCAT: 5378) FOXO3_hsa (GTAAACAA: 1057) S…
Cluster 255	Location: LGUN_random_Scaffold11925 dna:scaffold scaffold:BglaB1:LGUN_random_Scaffold11925:1:8268:1	Coordinates: 192-8023	Size [bp]: 7832	Hits (absolute): 821	Hits (normalized): 622.312715060868	Hits (normalized) per kb: 79.4603714135696	Normalized hits with 1T: 95%	Normalized hits with 10A: 46.4%	Normalized hits 23-35 nt: 100%	Normalized hits on the main strand(s): 99%	Predicted directionality: mono:plus	Binding sites: RHOXF1 (TGATCT: 5002) RHOXF1 (TGATCT: 7770) Gata4 (CTTATCT: 7302) FOXO1 (GTTGTTTAT: 3741) Sox5 (ATTGTT: 5815) Nobox (AGTAATTA: 4887) POU5F1 (ATGCAAA: 3321)
Cluster 256	Location: LGUN_random_Scaffold555726 dna:scaffold scaffold:BglaB1:LGUN_random_Scaffold555726:1:8224:1	Coordinates: 1-7612	Size [bp]: 7612	Hits (absolute): 1503	Hits (normalized): 502.797336052937	Hits (normalized) per kb: 66.0529050277357	Normalized hits with 1T: 88.7%	Normalized hits with 10A: 44.9%	Normalized hits 23-35 nt: 100%	Normalized hits on the main strand(s): 88.6%	Predicted directionality: bi:minus-plus (split between 559 and 616)	Binding sites: RHOXF1 (AGATCA: 1704) RHOXF1 (AGATCA: 3489) RHOXF1 (GGCTCA: 3933) RHOXF1 (GGATTA: 3968) RHOXF1 (AGCTCA: 4321) RHOXF1 (GGCTCA: 4561) RHOXF1 (AGCTCA: 4764) RHOXF1 (AGATCA: 5639) RHOXF1 (AGCTTA: 5796) RHOXF1 (GGCTTA: 6118) RHOXF1 (AGCTCA: 6252) RHOXF1 (GGCTCA: 6443) RHOXF1 (AGCTTA: 6533) RHOXF1 (AGATTA: 6592) RHOXF1 (GGATTA: 6805) RHOXF1 (TAATCC: 2746) RHOXF1 (TAATCT: 4068) RHOXF1 (TG…
Cluster 257	Location: LGUN_random_Scaffold9242 dna:scaffold scaffold:BglaB1:LGUN_random_Scaffold9242:1:8133:1	Coordinates: 4508-6833	Size [bp]: 2326	Hits (absolute): 183	Hits (normalized): 465.623224085845	Hits (normalized) per kb: 200.181070348109	Normalized hits with 1T: 78.4%	Normalized hits with 10A: 21.7%	Normalized hits 23-35 nt: 100%	Normalized hits on the main strand(s): 96.8%	Predicted directionality: bi:minus-plus (split between 5378 and 5387)	Binding sites: RHOXF1 (GGCTTA: 1185) RHOXF1 (AGCTCA: 1845) RHOXF1 (TAAGCT: 140) RHOXF1 (TGATCT: 313) RHOXF1 (TGATCT: 1700) RHOXF1 (TGATCT: 2245) FOXO1 (GTTGTTTTT: 2172) FOXO3_mmu (TGTTTTGA: 1021) FOXO3_mmu (TGTTTTGC: 1203) Sox5 (ATTGTT: 369) FIGLA (ACCAGGTGGT: 1334) FOXO3_mmu (TCAAAACA: 999) Rhox11 (AAAACACCA: 930) POU5F1 (ATGCAAA: 279)
Cluster 258	Location: LGUN_random_Scaffold10465 dna:scaffold scaffold:BglaB1:LGUN_random_Scaffold10465:1:7552:1	Coordinates: 128-5022	Size [bp]: 4895	Hits (absolute): 116	Hits (normalized): 299.139141513781	Hits (normalized) per kb: 61.1093699357522	Normalized hits with 1T: 100%	Normalized hits with 10A: 0.2%	Normalized hits 23-35 nt: 100%	Normalized hits on the main strand(s): 100%	Predicted directionality: mono:plus	Binding sites: RHOXF1 (GGCTCA: 571) RHOXF1 (AGATTA: 1632) RHOXF1 (AGATCA: 2368) RHOXF1 (GGATTA: 3473) RHOXF1 (TAATCT: 1872) RHOXF1 (TAAGCC: 2422) RHOXF1 (TGATCT: 3320) Lhx8 (TTAATTAG: 520) Lhx8 (CTAATTAA: 1530) POU5F1 (TTTGCAT: 3986) Sox5 (ATTGTT: 249) Sox5 (ATTGTT: 1574) Nobox (TAATTAGC: 521) Nobox (TAATTAGC: 3992) Gata4 (AGATAAG: 3514) Sox5 (AACAAT: 592) Sox5 (AACAAT: 665) POU2F1 (TATTTAAAT: 49…
Cluster 259	Location: LGUN_random_Scaffold563012 dna:scaffold scaffold:BglaB1:LGUN_random_Scaffold563012:1:7260:1	Coordinates: 3740-6866	Size [bp]: 3127	Hits (absolute): 656	Hits (normalized): 336.559138726676	Hits (normalized) per kb: 107.634241320913	Normalized hits with 1T: 37.1%	Normalized hits with 10A: 82%	Normalized hits 23-35 nt: 100%	Normalized hits on the main strand(s): 84.7%	Predicted directionality: bi:minus-plus (split between 5404 and 5420)	Binding sites: RHOXF1 (GGCTTA: 352) RHOXF1 (AGATCA: 423) RHOXF1 (GGCTCA: 1288) RHOXF1 (GGCTTA: 1645) RHOXF1 (GGCTCA: 1654) RHOXF1 (TAATCT: 411) RHOXF1 (TAATCT: 540) RHOXF1 (TAATCT: 593) RHOXF1 (TGATCC: 1163) RHOXF1 (TGATCC: 1471) RHOXF1 (TAAGCT: 1679) RHOXF1 (TGAGCT: 2005) RHOXF1 (TGATCT: 2093) RHOXF1 (TAATCT: 2648) FOXO3_hsa (GTAAACAT: 1746) FOXP1 (GTAAACA: 1746) FOXO3_mmu (TGTTTAGA: 1297) FOXO3…
Cluster 260	Location: LGUN_random_Scaffold546897 dna:scaffold scaffold:BglaB1:LGUN_random_Scaffold546897:1:7115:1	Coordinates: 1148-7059	Size [bp]: 5912	Hits (absolute): 221	Hits (normalized): 174.942258255555	Hits (normalized) per kb: 29.5863085050525	Normalized hits with 1T: 98.9%	Normalized hits with 10A: 45.6%	Normalized hits 23-35 nt: 100%	Normalized hits on the main strand(s): 99.6%	Predicted directionality: bi:minus-plus (split between 4973 and 5250)	Binding sites: RHOXF1 (AGATTA: 2497) RHOXF1 (AGATCA: 2545) RHOXF1 (AGCTTA: 4257) RHOXF1 (AGCTTA: 4531) RHOXF1 (TAAGCC: 31) RHOXF1 (TGATCC: 357) RHOXF1 (TAATCT: 397) RHOXF1 (TAATCT: 645) RHOXF1 (TGATCC: 1023) RHOXF1 (TGATCC: 2721) RHOXF1 (TAAGCC: 3678) RHOXF1 (TAAGCC: 5766) Gata4 (GTTATCT: 543) RFX4_2 (GTAACCATG: 3881) FOXO3_mmu (TGTTTTGA: 3499) Sox5 (ATTGTT: 488) Sox5 (ATTGTT: 3456) Sox5 (ATTGTT:…
Cluster 261	Location: LGUN_random_Scaffold10709 dna:scaffold scaffold:BglaB1:LGUN_random_Scaffold10709:1:6794:1	Coordinates: 2015-6743	Size [bp]: 4729	Hits (absolute): 491	Hits (normalized): 179.750431047344	Hits (normalized) per kb: 38.0074386292754	Normalized hits with 1T: 92.1%	Normalized hits with 10A: 43.3%	Normalized hits 23-35 nt: 100%	Normalized hits on the main strand(s): 93.6%	Predicted directionality: mono:minus	Binding sites: RHOXF1 (GGATCA: 1719) RHOXF1 (TAATCT: 1665) SOX9 (AACAATAA: 517) Sox5 (ATTGTT: 443) SOX9 (CTATTGTT: 441) Sox5 (AACAAT: 517)
Cluster 262	Location: LGUN_random_Scaffold10532 dna:scaffold scaffold:BglaB1:LGUN_random_Scaffold10532:1:6686:1	Coordinates: 1049-6633	Size [bp]: 5585	Hits (absolute): 1037	Hits (normalized): 239.25494829322	Hits (normalized) per kb: 42.84397079719	Normalized hits with 1T: 87.5%	Normalized hits with 10A: 71.1%	Normalized hits 23-35 nt: 100%	Normalized hits on the main strand(s): 90.9%	Predicted directionality: mono:minus	masked [bp]: 0
Cluster 263	Location: LGUN_random_Scaffold17245 dna:scaffold scaffold:BglaB1:LGUN_random_Scaffold17245:1:6342:1	Coordinates: 91-6343	Size [bp]: 6253	Hits (absolute): 477	Hits (normalized): 627.514571585602	Hits (normalized) per kb: 100.358042484227	Normalized hits with 1T: 96.1%	Normalized hits with 10A: 15.6%	Normalized hits 23-35 nt: 100%	Normalized hits on the main strand(s): 96.4%	Predicted directionality: mono:plus	Binding sites: RHOXF1 (AGATTA: 549) RHOXF1 (AGATTA: 2040) RHOXF1 (GGATCA: 2449) RHOXF1 (GGCTTA: 3044) RHOXF1 (AGATCA: 4046) RHOXF1 (AGATTA: 4155) RHOXF1 (AGATTA: 4157) RHOXF1 (AGCTCA: 4467) RHOXF1 (AGATCA: 4975) RHOXF1 (AGATCA: 5742) RHOXF1 (AGCTTA: 5881) RHOXF1 (TAAGCT: 2517) RHOXF1 (TAATCT: 3804) RHOXF1 (TGAGCT: 3880) RHOXF1 (TAAGCT: 4535) RHOXF1 (TAATCT: 4732) RHOXF1 (TGATCT: 5343) RHOXF1 (TGA…
Cluster 264	Location: LGUN_random_Scaffold12581 dna:scaffold scaffold:BglaB1:LGUN_random_Scaffold12581:1:6145:1	Coordinates: 233-6131	Size [bp]: 5899	Hits (absolute): 480	Hits (normalized): 844.967902467976	Hits (normalized) per kb: 143.234114158638	Normalized hits with 1T: 99.6%	Normalized hits with 10A: 5.3%	Normalized hits 23-35 nt: 100%	Normalized hits on the main strand(s): 99.1%	Predicted directionality: mono:minus	Binding sites: RHOXF1 (AGCTTA: 594) RHOXF1 (AGCTCA: 2008) RHOXF1 (GGATCA: 2191) RHOXF1 (GGCTCA: 3202) RHOXF1 (AGCTCA: 3814) RHOXF1 (AGCTTA: 4569) RHOXF1 (AGCTTA: 5048) RHOXF1 (TAAGCC: 2000) RHOXF1 (TAATCT: 2076) RHOXF1 (TAAGCT: 3621) RHOXF1 (TAAGCT: 5046) RHOXF1 (TGAGCC: 5241) RHOXF1 (TAAGCC: 5504) RHOXF1 (TGATCT: 5787) Sox5 (ATTGTT: 668) Sox5 (ATTGTT: 2216) Sox5 (ATTGTT: 4050) Sox5 (ATTGTT: 4764…
Cluster 265	Location: LGUN_random_Scaffold17512 dna:scaffold scaffold:BglaB1:LGUN_random_Scaffold17512:1:5938:1	Coordinates: 39-5939	Size [bp]: 5901	Hits (absolute): 342	Hits (normalized): 170.608074682049	Hits (normalized) per kb: 28.9121900834184	Normalized hits with 1T: 98.8%	Normalized hits with 10A: 8.7%	Normalized hits 23-35 nt: 100%	Normalized hits on the main strand(s): 99.9%	Predicted directionality: mono:plus	Binding sites: RHOXF1 (GGCTTA: 986) RHOXF1 (GGATTA: 2428) RHOXF1 (AGATTA: 3585) RHOXF1 (AGCTTA: 4063) RHOXF1 (AGATCA: 4682) RHOXF1 (AGATCA: 4736) RHOXF1 (TAATCT: 639) RHOXF1 (TAATCT: 1590) RHOXF1 (TGATCT: 2066) RHOXF1 (TAATCT: 3278) Gata4 (GTTATCT: 1641) RFX4_1 (GTTGCTAGG: 3561) FOXO3_hsa (GTAAACAT: 438) FOXP1 (GTAAACA: 438) FOXP1 (GTAAACA: 1020) FOXO3_mmu (TGTTTAGC: 1732) Sox5 (ATTGTT: 400) Sox5…
Cluster 266	Location: LGUN_random_Scaffold17724 dna:scaffold scaffold:BglaB1:LGUN_random_Scaffold17724:1:5642:1	Coordinates: 7-5258	Size [bp]: 5252	Hits (absolute): 479	Hits (normalized): 222.008282114426	Hits (normalized) per kb: 42.2661550072179	Normalized hits with 1T: 98.9%	Normalized hits with 10A: 26.5%	Normalized hits 23-35 nt: 100%	Normalized hits on the main strand(s): 99.8%	Predicted directionality: mono:minus	Binding sites: RHOXF1 (GGCTTA: 802) RHOXF1 (AGATTA: 1624) RHOXF1 (AGATCA: 3433) RHOXF1 (GGATCA: 3458) RHOXF1 (GGCTTA: 4060) RHOXF1 (AGCTTA: 4327) RHOXF1 (GGATCA: 4375) RHOXF1 (GGATTA: 4576) RHOXF1 (AGATTA: 5168) RHOXF1 (GGATTA: 5179) RHOXF1 (TGATCT: 950) RHOXF1 (TAATCT: 1726) RHOXF1 (TAATCC: 3953) RHOXF1 (TAAGCC: 4223) RFX4_2 (GTAACCAAG: 2674) FOXO3_mmu (TGTTTTGA: 791) FOXO3_mmu (TGTTTAGA: 2765) …
Cluster 267	Location: LGUN_random_Scaffold554669 dna:scaffold scaffold:BglaB1:LGUN_random_Scaffold554669:1:5524:1	Coordinates: 1003-5120	Size [bp]: 4118	Hits (absolute): 632	Hits (normalized): 312.320218512975	Hits (normalized) per kb: 75.8436725800406	Normalized hits with 1T: 89.1%	Normalized hits with 10A: 7.5%	Normalized hits 23-35 nt: 100%	Normalized hits on the main strand(s): 100%	Predicted directionality: mono:plus	Binding sites: RHOXF1 (GGCTTA: 615) RHOXF1 (AGATCA: 1016) RHOXF1 (AGATTA: 1825) RHOXF1 (AGATCA: 2481) RHOXF1 (AGATTA: 2736) FOXO3_hsa (GTAAACAT: 583) FOXP1 (GTAAACA: 583) Sox5 (ATTGTT: 2108) FOXO3_mmu (GGTAAACA: 582) POU2F1 (ATTTACATA: 1061) Gata4 (AGATAAG: 2498) Gata4 (AGATAAG: 3899)
Cluster 268	Location: LGUN_random_Scaffold18104 dna:scaffold scaffold:BglaB1:LGUN_random_Scaffold18104:1:5230:1	Coordinates: 92-4389	Size [bp]: 4298	Hits (absolute): 280	Hits (normalized): 159.709574798976	Hits (normalized) per kb: 37.1621155291311	Normalized hits with 1T: 98.7%	Normalized hits with 10A: 12.2%	Normalized hits 23-35 nt: 100%	Normalized hits on the main strand(s): 99.6%	Predicted directionality: mono:plus	Binding sites: RHOXF1 (AGATCA: 62) RHOXF1 (AGCTCA: 389) RHOXF1 (GGCTCA: 2637) RHOXF1 (AGATCA: 3743) RHOXF1 (TGATCC: 3587) POU5F1 (TTTGCAT: 2709) SOX9 (AACAATAA: 2695) FOXO3_mmu (TGTTTTCC: 926) Sox5 (ATTGTT: 204) Sox5 (ATTGTT: 463) Sox5 (ATTGTT: 924) FOXO3_mmu (TCAAAACA: 677) Nobox (ACCAATTA: 2477) Nobox (GGTAATTA: 3563) Nobox (TAATTGCT: 2353) Rhox11 (TGCTGTTAT: 1181) Rhox11 (AAAACACCA: 529) Gata4…
Cluster 269	Location: LGUN_random_Scaffold18501 dna:scaffold scaffold:BglaB1:LGUN_random_Scaffold18501:1:4891:1	Coordinates: 416-4497	Size [bp]: 4082	Hits (absolute): 1414	Hits (normalized): 1975.32843596739	Hits (normalized) per kb: 483.910023809221	Normalized hits with 1T: 93.8%	Normalized hits with 10A: 7.9%	Normalized hits 23-35 nt: 100%	Normalized hits on the main strand(s): 100%	Predicted directionality: mono:plus	Binding sites: RHOXF1 (AGATCA: 137) RHOXF1 (GGCTTA: 1550) RHOXF1 (GGCTTA: 3769) RHOXF1 (TAATCT: 607) RHOXF1 (TAAGCT: 1593) RHOXF1 (TGAGCT: 1850) RHOXF1 (TAAGCC: 2104) RHOXF1 (TAAGCC: 3371) SOX9 (AACAATAG: 3514) FOXO1 (CCTGTTTAT: 575) FOXO1 (GCTGTTTAT: 1784) Sox5 (ATTGTT: 3318) SOX9 (CCATTGTT: 3316) Nobox (GGTAATTA: 2971) POU2F1 (ATTAAAATA: 3229) Rhox11 (TGCTGTTTA: 1783) Sox5 (AACAAT: 1299) Sox5 (…
Cluster 270	Location: LGUN_random_Scaffold532898 dna:scaffold scaffold:BglaB1:LGUN_random_Scaffold532898:1:4811:1	Coordinates: 628-4759	Size [bp]: 4132	Hits (absolute): 121	Hits (normalized): 129.915074873604	Hits (normalized) per kb: 31.4374590914446	Normalized hits with 1T: 100%	Normalized hits with 10A: 0%	Normalized hits 23-35 nt: 100%	Normalized hits on the main strand(s): 100%	Predicted directionality: mono:plus	Binding sites: RHOXF1 (GGCTCA: 253) RHOXF1 (GGCTTA: 858) RHOXF1 (AGATTA: 1064) RHOXF1 (AGATTA: 1079) RHOXF1 (AGATTA: 1095) RHOXF1 (AGCTTA: 1173) RHOXF1 (AGATTA: 2148) RHOXF1 (GGATTA: 2699) RHOXF1 (GGATTA: 2988) RHOXF1 (TGATCC: 74) RHOXF1 (TAAGCT: 139) RHOXF1 (TAATCT: 2941) RHOXF1 (TAATCT: 3305) FOXO1 (CTTGTTTAT: 346) FOXO1 (GCTGTTTTT: 3908) Sox5 (ATTGTT: 81) SOX9 (CCATTGTT: 79) Rhox11 (ATAACACCG:…
Cluster 271	Location: LGUN_random_Scaffold15730 dna:scaffold scaffold:BglaB1:LGUN_random_Scaffold15730:1:4696:1	Coordinates: 1-4694	Size [bp]: 4694	Hits (absolute): 1677	Hits (normalized): 1417.84799823798	Hits (normalized) per kb: 302.058554354115	Normalized hits with 1T: 29.4%	Normalized hits with 10A: 76.1%	Normalized hits 23-35 nt: 100%	Normalized hits on the main strand(s): 85.3%	Predicted directionality: bi:plus-minus (split between 524 and 531)	Binding sites: RHOXF1 (AGCTCA: 319) RHOXF1 (AGATTA: 832) RHOXF1 (AGATTA: 1554) RHOXF1 (AGATCA: 1638) RHOXF1 (TAAGCT: 1959) RHOXF1 (TGATCC: 1961) RHOXF1 (TAATCT: 2928) RHOXF1 (TAAGCC: 3091) Sox5 (ATTGTT: 18) Sox5 (ATTGTT: 1427) Sox5 (ATTGTT: 3013) Mybl1_1 (TAACGGTT: 1751) SOX9 (CTATTGTT: 16) SOX9 (TTATTGTT: 1425) FOXO3_mmu (TGAAAACA: 3278) Nobox (AGCAATTA: 1537) Nobox (TAATTAGT: 1675) POU2F1 (ATTA…
Cluster 272	Location: LGUN_random_Scaffold12311 dna:scaffold scaffold:BglaB1:LGUN_random_Scaffold12311:1:4681:1	Coordinates: 47-4630	Size [bp]: 4584	Hits (absolute): 149	Hits (normalized): 543.155874212629	Hits (normalized) per kb: 118.4843378215	Normalized hits with 1T: 99.7%	Normalized hits with 10A: 52.3%	Normalized hits 23-35 nt: 100%	Normalized hits on the main strand(s): 99.9%	Predicted directionality: mono:plus	Binding sites: RHOXF1 (AGATTA: 221) RHOXF1 (AGCTCA: 603) RHOXF1 (AGATCA: 2942) FOXO3_mmu (TGTTTTCA: 541) Nobox (ACCAATTA: 482) Gata4 (AGATAAG: 229) Sox5 (AACAAT: 279)
Cluster 273	Location: LGUN_random_Scaffold14229 dna:scaffold scaffold:BglaB1:LGUN_random_Scaffold14229:1:4537:1	Coordinates: 517-4245	Size [bp]: 3729	Hits (absolute): 175	Hits (normalized): 179.035063377504	Hits (normalized) per kb: 48.0122120297181	Normalized hits with 1T: 98.7%	Normalized hits with 10A: 11.4%	Normalized hits 23-35 nt: 100%	Normalized hits on the main strand(s): 100%	Predicted directionality: mono:minus	Binding sites: RHOXF1 (AGATCA: 1078) RHOXF1 (AGCTTA: 2869) RHOXF1 (TGATCT: 1153) Lhx8 (CTAATTAA: 876) Lhx8 (TTAATTAG: 1894) POU5F1 (TTTGCAT: 1140) SOX9 (AACAATAA: 3613) Sox5 (ATTGTT: 606) Sox5 (ATTGTT: 3510) Nobox (GCCAATTA: 952) FOXO3_hsa (ATGTTTAC: 3276) FOXP1 (TGTTTAC: 3277) Sox5 (AACAAT: 3613) POU2F1 (TATGTAAAT: 3601)
Cluster 274	Location: LGUN_random_Scaffold541508 dna:scaffold scaffold:BglaB1:LGUN_random_Scaffold541508:1:4535:1	Coordinates: 609-4520	Size [bp]: 3912	Hits (absolute): 904	Hits (normalized): 334.6629397786	Hits (normalized) per kb: 85.5488377930904	Normalized hits with 1T: 93.3%	Normalized hits with 10A: 59.1%	Normalized hits 23-35 nt: 100%	Normalized hits on the main strand(s): 100%	Predicted directionality: mono:plus	Binding sites: RFX4_1 (CATGGCAAC: 2308) RHOXF1 (AGCTCA: 1947) RHOXF1 (AGATCA: 2668) RHOXF1 (AGCTCA: 3148) RHOXF1 (AGCTCA: 3782) RHOXF1 (TGATCT: 515) RHOXF1 (TGATCC: 854) RHOXF1 (TGATCT: 1088) RHOXF1 (TGATCT: 1144) RHOXF1 (TGATCT: 2542) Gata4 (GTTATCT: 727) FOXO3_mmu (TGTTTACA: 198) FOXO3_mmu (TGTTTAGC: 302) FOXO3_mmu (TGTTTTCA: 376) FOXO3_mmu (TGTTTTGA: 397) FOXO3_mmu (TGTTTTGC: 1116) Sox5 (ATTGT…
Cluster 275	Location: LGUN_random_Scaffold19129 dna:scaffold scaffold:BglaB1:LGUN_random_Scaffold19129:1:4454:1	Coordinates: 18-4296	Size [bp]: 4279	Hits (absolute): 1439	Hits (normalized): 1006.95531372537	Hits (normalized) per kb: 235.320830612338	Normalized hits with 1T: 88.3%	Normalized hits with 10A: 44.9%	Normalized hits 23-35 nt: 100%	Normalized hits on the main strand(s): 87.4%	Predicted directionality: mono:plus	Binding sites: RHOXF1 (AGCTTA: 1495) RHOXF1 (AGATCA: 2120) RHOXF1 (GGCTTA: 3796) RHOXF1 (AGCTTA: 3803) RHOXF1 (TGATCT: 943) RHOXF1 (TGAGCT: 954) RHOXF1 (TGAGCC: 976) RHOXF1 (TGAGCC: 1306) Lhx8 (TTAATTAA: 851) SOX9 (AACAATAG: 1554) FOXO3_mmu (TGTTTTGA: 3349) Sox5 (ATTGTT: 1107) Nobox (AGTAATTA: 3692) FOXO1 (ATAAACAAG: 1239) Sox5 (AACAAT: 1554) POU2F1 (TATGTTAAT: 847)
Cluster 276	Location: LGUN_random_Scaffold19179 dna:scaffold scaffold:BglaB1:LGUN_random_Scaffold19179:1:4425:1	Coordinates: 145-4422	Size [bp]: 4278	Hits (absolute): 227	Hits (normalized): 459.031574316535	Hits (normalized) per kb: 107.302532256299	Normalized hits with 1T: 99.9%	Normalized hits with 10A: 94.9%	Normalized hits 23-35 nt: 100%	Normalized hits on the main strand(s): 100%	Predicted directionality: mono:minus	Binding sites: RHOXF1 (AGATCA: 3881) RHOXF1 (AGATTA: 4164) RHOXF1 (TGATCT: 1449) Lhx8 (CTAATTAG: 4047) Gata4 (GTTATCT: 2698) SOX9 (AACAATAA: 1302) FOXO3_mmu (TGTTTACA: 1384) Sox5 (ATTGTT: 3603) SOX9 (TCATTGTT: 3601) FOXO3_hsa (TTGTTTAC: 1383) FOXP1 (TGTTTAC: 1384) FOXP1 (TGTTTAC: 4081) Nobox (TAATTACC: 1454) Nobox (TAATTAGT: 4048) Sox5 (AACAAT: 1302) Sox5 (AACAAT: 1305) Sox5 (AACAAT: 1592)
Cluster 277	Location: LGUN_random_Scaffold12779 dna:scaffold scaffold:BglaB1:LGUN_random_Scaffold12779:1:4175:1	Coordinates: 48-4093	Size [bp]: 4046	Hits (absolute): 265	Hits (normalized): 2015.53971846202	Hits (normalized) per kb: 498.152113002792	Normalized hits with 1T: 99.8%	Normalized hits with 10A: 98.3%	Normalized hits 23-35 nt: 100%	Normalized hits on the main strand(s): 100%	Predicted directionality: mono:minus	Binding sites: SPZ1 (CTCTAACCCC: 3726) RHOXF1 (GGCTCA: 1416) RHOXF1 (AGCTCA: 1859) RHOXF1 (GGATTA: 3655) RHOXF1 (TAATCT: 495) RHOXF1 (TGAGCT: 1857) RHOXF1 (TGATCT: 2526) RHOXF1 (TGATCC: 2574) RHOXF1 (TGATCT: 3116) RHOXF1 (TGATCC: 3164) RHOXF1 (TGAGCC: 3854) RFX4_1 (GTTGCTAGG: 3674) SOX9 (AACAATGA: 2184) FOXO3_mmu (TGTTTTCA: 2145) Sox5 (ATTGTT: 2077) FOXO3_mmu (TCAAAACA: 2150) POU2F1 (ATTAACATA: 2…
Cluster 278	Location: LGUN_random_Scaffold20186 dna:scaffold scaffold:BglaB1:LGUN_random_Scaffold20186:1:3901:1	Coordinates: 8-3900	Size [bp]: 3893	Hits (absolute): 657	Hits (normalized): 153.059148123531	Hits (normalized) per kb: 39.3128743029161	Normalized hits with 1T: 54.7%	Normalized hits with 10A: 67.3%	Normalized hits 23-35 nt: 100%	Normalized hits on the main strand(s): 90.6%	Predicted directionality: bi:plus-minus (split between 3418 and 3443)	Binding sites: RHOXF1 (GGCTTA: 365) RHOXF1 (AGCTTA: 1371) RHOXF1 (GGATTA: 1642) RHOXF1 (GGATCA: 2004) RHOXF1 (AGATTA: 2130) RHOXF1 (GGCTTA: 3881) RHOXF1 (TGATCT: 9) RHOXF1 (TAATCT: 1533) RHOXF1 (TAATCC: 3443) RHOXF1 (TGATCT: 3662) Lhx8 (CTAATTAA: 164) FOXO3_hsa (GTAAACAA: 2916) SOX9 (AACAATAA: 3405) FOXP1 (GTAAACA: 2916) FOXO3_mmu (TGTTTTGA: 1842) Sox5 (ATTGTT: 200) Sox5 (ATTGTT: 1499) Sox5 (ATTG…
Cluster 279	Location: LGUN_random_Scaffold20459 dna:scaffold scaffold:BglaB1:LGUN_random_Scaffold20459:1:3801:1	Coordinates: 126-3696	Size [bp]: 3571	Hits (absolute): 706	Hits (normalized): 125.738169930005	Hits (normalized) per kb: 35.214662311077	Normalized hits with 1T: 93.7%	Normalized hits with 10A: 68.8%	Normalized hits 23-35 nt: 100%	Normalized hits on the main strand(s): 93.8%	Predicted directionality: mono:minus	Binding sites: RHOXF1 (GGATCA: 585) RHOXF1 (GGCTCA: 712) RHOXF1 (AGCTCA: 876) RHOXF1 (GGATCA: 2748) RHOXF1 (AGCTTA: 3351) RHOXF1 (GGCTCA: 3564) RHOXF1 (TAATCC: 136) RHOXF1 (TGATCT: 481) RHOXF1 (TAATCC: 804) RHOXF1 (TGATCT: 891) RHOXF1 (TAAGCT: 912) RHOXF1 (TGAGCT: 1071) RHOXF1 (TGATCC: 1148) RHOXF1 (TAATCC: 1155) RHOXF1 (TGAGCT: 2951) RHOXF1 (TGAGCT: 3349) SOX9 (AACAATAG: 2888) Sox5 (ATTGTT: 30) …
Cluster 280	Location: LGUN_random_Scaffold20622 dna:scaffold scaffold:BglaB1:LGUN_random_Scaffold20622:1:3737:1	Coordinates: 94-3498	Size [bp]: 3405	Hits (absolute): 89	Hits (normalized): 399.388414087192	Hits (normalized) per kb: 117.296605364335	Normalized hits with 1T: 100%	Normalized hits with 10A: 84.6%	Normalized hits 23-35 nt: 100%	Normalized hits on the main strand(s): 100%	Predicted directionality: mono:plus	Binding sites: RHOXF1 (AGATCA: 1662) RHOXF1 (AGCTTA: 2695) RHOXF1 (AGCTCA: 2702) RHOXF1 (AGCTCA: 2814) RHOXF1 (AGCTCA: 3321) RHOXF1 (TAATCT: 1082) RHOXF1 (TAATCT: 1611) RHOXF1 (TAAGCT: 2812) RHOXF1 (TAATCT: 2848) Gata4 (GTTATCT: 1575) FOXP1 (GTAAACA: 2608) FOXO3_mmu (TGTTTTCA: 856) Sox5 (ATTGTT: 424) Sox5 (ATTGTT: 940) SOX9 (TTATTGTT: 938) FOXO3_mmu (GGTAAACA: 2607) FOXO3_hsa (ATGTTTAC: 1586) FOX…
Cluster 281	Location: LGUN_random_Scaffold20759 dna:scaffold scaffold:BglaB1:LGUN_random_Scaffold20759:1:3680:1	Coordinates: 617-3680	Size [bp]: 3064	Hits (absolute): 634	Hits (normalized): 312.437913164572	Hits (normalized) per kb: 101.973786637667	Normalized hits with 1T: 89%	Normalized hits with 10A: 7.5%	Normalized hits 23-35 nt: 100%	Normalized hits on the main strand(s): 100%	Predicted directionality: mono:minus	Binding sites: RHOXF1 (AGATTA: 143) RHOXF1 (AGATTA: 511) RHOXF1 (AGATTA: 810) RHOXF1 (TAATCT: 6) RHOXF1 (TGATCT: 137) RHOXF1 (TAAGCT: 390) RHOXF1 (TGAGCT: 2564) RHOXF1 (TGATCT: 2714) Lhx8 (CTAATTAA: 116) Lhx8 (CTAATTAA: 2473) Sox5 (ATTGTT: 316) Sox5 (ATTGTT: 1138) Sox5 (ATTGTT: 2597) SOX9 (TTATTGTT: 1136) Nobox (ACTAATTA: 115) Nobox (GCTAATTA: 2472) Nobox (TAATTACT: 1120) Sox5 (AACAAT: 2723) POU5…
Cluster 282	Location: LGUN_random_Scaffold21053 dna:scaffold scaffold:BglaB1:LGUN_random_Scaffold21053:1:3581:1	Coordinates: 15-3571	Size [bp]: 3557	Hits (absolute): 302	Hits (normalized): 693.145324915627	Hits (normalized) per kb: 194.863025021885	Normalized hits with 1T: 99.7%	Normalized hits with 10A: 6.1%	Normalized hits 23-35 nt: 100%	Normalized hits on the main strand(s): 100%	Predicted directionality: mono:minus	Binding sites: RHOXF1 (AGCTTA: 12) RHOXF1 (AGATCA: 163) RHOXF1 (GGCTCA: 386) RHOXF1 (AGATCA: 1844) RHOXF1 (AGATCA: 2110) RHOXF1 (TAATCC: 1913) RHOXF1 (TGATCT: 2027) RHOXF1 (TAATCT: 2429) Lhx8 (TTAATTAA: 1750) Lhx8 (CTAATTAA: 2051) Lhx8 (TTAATTAG: 2961) Nobox (GCTAATTA: 2050) Nobox (TAATTAGT: 2962) Sox5 (AACAAT: 2159) POU2F1 (TATTTAAAT: 3502)
Cluster 283	Location: LGUN_random_Scaffold547963 dna:scaffold scaffold:BglaB1:LGUN_random_Scaffold547963:1:3508:1	Coordinates: 1074-3379	Size [bp]: 2306	Hits (absolute): 874	Hits (normalized): 611.406364932793	Hits (normalized) per kb: 265.131845257935	Normalized hits with 1T: 90.9%	Normalized hits with 10A: 7.6%	Normalized hits 23-35 nt: 100%	Normalized hits on the main strand(s): 100%	Predicted directionality: mono:plus	Binding sites: RHOXF1 (GGCTTA: 701) RHOXF1 (AGATCA: 909) FOXO1 (CCTGTTTAT: 1371) FOXO3_mmu (TGTTTAGC: 883) Sox5 (ATTGTT: 757) Sox5 (ATTGTT: 782) Sox5 (ATTGTT: 881) SOX9 (CTATTGTT: 780) SOX9 (CCATTGTT: 879) SPZ1 (GGGGTAACAG: 1742) Nobox (AGCAATTA: 120) Nobox (ACCAATTA: 1894) FOXO3_hsa (ATGTTTAC: 1011) FOXP1 (TGTTTAC: 1012) Sox5 (AACAAT: 2165)
Cluster 284	Location: LGUN_random_Scaffold13487 dna:scaffold scaffold:BglaB1:LGUN_random_Scaffold13487:1:3379:1	Coordinates: 18-3381	Size [bp]: 3364	Hits (absolute): 2915	Hits (normalized): 390.790726570752	Hits (normalized) per kb: 116.173074661611	Normalized hits with 1T: 92.7%	Normalized hits with 10A: 49.5%	Normalized hits 23-35 nt: 100%	Normalized hits on the main strand(s): 88.3%	Predicted directionality: bi:minus-plus (split between 2923 and 2925)	Binding sites: RHOXF1 (GGATTA: 852) RHOXF1 (AGATCA: 876) RHOXF1 (GGATTA: 2812) RHOXF1 (TAATCC: 883) FOXO3_mmu (TGTTTTGA: 3335)
Cluster 285	Location: LGUN_random_Scaffold13645 dna:scaffold scaffold:BglaB1:LGUN_random_Scaffold13645:1:3365:1	Coordinates: 85-3308	Size [bp]: 3224	Hits (absolute): 3007	Hits (normalized): 185.357923209192	Hits (normalized) per kb: 57.4926711022232	Normalized hits with 1T: 95.7%	Normalized hits with 10A: 26.3%	Normalized hits 23-35 nt: 100%	Normalized hits on the main strand(s): 93.2%	Predicted directionality: mono:plus	masked [bp]: 0
Cluster 286	Location: LGUN_random_Scaffold21739 dna:scaffold scaffold:BglaB1:LGUN_random_Scaffold21739:1:3351:1	Coordinates: 451-2883	Size [bp]: 2433	Hits (absolute): 129	Hits (normalized): 129.757006278805	Hits (normalized) per kb: 53.3302573559428	Normalized hits with 1T: 98.9%	Normalized hits with 10A: 79.7%	Normalized hits 23-35 nt: 100%	Normalized hits on the main strand(s): 98.8%	Predicted directionality: mono:plus	Binding sites: RHOXF1 (AGCTCA: 271) RHOXF1 (AGCTCA: 2137) RHOXF1 (AGATTA: 2344) RHOXF1 (TAATCC: 1678) Lhx8 (TTAATTAA: 2320) Gata4 (GTTATCT: 1492) POU5F1 (TTTGCAT: 1651) POU5F1 (TTTGCAT: 1939) Sox5 (ATTGTT: 1489) Nobox (AGTAATTA: 1946)
Cluster 287	Location: LGUN_random_Scaffold21927 dna:scaffold scaffold:BglaB1:LGUN_random_Scaffold21927:1:3301:1	Coordinates: 406-3292	Size [bp]: 2887	Hits (absolute): 1111	Hits (normalized): 1168.54479472837	Hits (normalized) per kb: 404.759960875451	Normalized hits with 1T: 84%	Normalized hits with 10A: 50.3%	Normalized hits 23-35 nt: 100%	Normalized hits on the main strand(s): 86.2%	Predicted directionality: bi:plus-minus (split between 2611 and 2618)	Binding sites: RHOXF1 (AGATCA: 1559) RHOXF1 (GGATCA: 1933) RHOXF1 (GGCTTA: 2522) RHOXF1 (GGATCA: 2774) RHOXF1 (TGAGCC: 1027) RHOXF1 (TGAGCT: 1383) RHOXF1 (TGAGCT: 2225) RHOXF1 (TGATCT: 2337) Lhx8 (TTAATTAA: 1586) POU5F1 (TTTGCAT: 823) POU5F1 (TTTGCAT: 2487) FOXO1 (GCTGTTTTC: 2474) FOXO3_mmu (TGTTTAGA: 2213) Sox5 (ATTGTT: 569) Sox5 (ATTGTT: 1975) FOXO3_mmu (TGAAAACA: 1603) FOXO1 (ATAAACAAG: 115) R…
Cluster 288	Location: LGUN_random_Scaffold21950 dna:scaffold scaffold:BglaB1:LGUN_random_Scaffold21950:1:3295:1	Coordinates: 65-3251	Size [bp]: 3187	Hits (absolute): 2396	Hits (normalized): 140.957760776623	Hits (normalized) per kb: 44.2243085176789	Normalized hits with 1T: 93.1%	Normalized hits with 10A: 19.7%	Normalized hits 23-35 nt: 100%	Normalized hits on the main strand(s): 97.5%	Predicted directionality: bi:minus-plus (split between 2145 and 2152)	Binding sites: FOXO3_mmu (TGTTTTGA: 283) Sox5 (AACAAT: 154) Sox5 (AACAAT: 169)
Cluster 289	Location: LGUN_random_Scaffold558272 dna:scaffold scaffold:BglaB1:LGUN_random_Scaffold558272:1:3279:1	Coordinates: 14-3174	Size [bp]: 3161	Hits (absolute): 305	Hits (normalized): 178.24539680388	Hits (normalized) per kb: 56.3905409843135	Normalized hits with 1T: 99.2%	Normalized hits with 10A: 15.1%	Normalized hits 23-35 nt: 100%	Normalized hits on the main strand(s): 100%	Predicted directionality: mono:minus	Binding sites: RHOXF1 (GGATCA: 1549) RHOXF1 (AGATTA: 2965) FOXO3_mmu (TGTTTAGC: 2859) Nobox (TAATTGGT: 2912) POU2F1 (ATTTACATA: 3048) Rhox11 (CGGTGTATA: 1983) Rhox11 (TTTACACCA: 1754) Sox5 (AACAAT: 478) POU2F1 (TATTTAAAT: 1990)
Cluster 290	Location: LGUN_random_Scaffold534296 dna:scaffold scaffold:BglaB1:LGUN_random_Scaffold534296:1:3251:1	Coordinates: 30-3138	Size [bp]: 3109	Hits (absolute): 338	Hits (normalized): 1021.09232998666	Hits (normalized) per kb: 328.4347751371	Normalized hits with 1T: 99.3%	Normalized hits with 10A: 96.7%	Normalized hits 23-35 nt: 100%	Normalized hits on the main strand(s): 99.4%	Predicted directionality: mono:minus	Binding sites: RHOXF1 (AGATTA: 1268) RHOXF1 (GGATTA: 1966) RHOXF1 (GGCTCA: 2567) RHOXF1 (AGCTTA: 2694) RHOXF1 (AGCTCA: 3067) RHOXF1 (TAAGCT: 2632) RHOXF1 (TGATCT: 2941) Gata4 (GTTATCT: 2653) Sox5 (ATTGTT: 2363) Nobox (TAATTAGC: 2426) Nobox (TAATTGCT: 2543) POU2F1 (ATTTAAATA: 1346) Sox5 (AACAAT: 1933)
Cluster 291	Location: LGUN_random_Scaffold15655 dna:scaffold scaffold:BglaB1:LGUN_random_Scaffold15655:1:3133:1	Coordinates: 3-3122	Size [bp]: 3120	Hits (absolute): 396	Hits (normalized): 438.057473282927	Hits (normalized) per kb: 140.398536670812	Normalized hits with 1T: 36%	Normalized hits with 10A: 94.1%	Normalized hits 23-35 nt: 100%	Normalized hits on the main strand(s): 100%	Predicted directionality: mono:minus	Binding sites: RHOXF1 (GGCTCA: 1555) RHOXF1 (GGCTCA: 2172) RHOXF1 (TGAGCT: 642) RHOXF1 (TAAGCT: 1639) Sox5 (AACAAT: 2343)
Cluster 292	Location: LGUN_random_Scaffold22631 dna:scaffold scaffold:BglaB1:LGUN_random_Scaffold22631:1:3125:1	Coordinates: 855-3090	Size [bp]: 2236	Hits (absolute): 553	Hits (normalized): 276.6203925388	Hits (normalized) per kb: 123.716780808469	Normalized hits with 1T: 93.5%	Normalized hits with 10A: 32.6%	Normalized hits 23-35 nt: 100%	Normalized hits on the main strand(s): 97.9%	Predicted directionality: mono:plus	Binding sites: RHOXF1 (GGATTA: 13) RHOXF1 (AGCTCA: 128) RHOXF1 (GGCTCA: 318) RHOXF1 (AGATCA: 1169) RHOXF1 (GGCTCA: 1551) RHOXF1 (AGCTCA: 1947) RHOXF1 (TGAGCT: 227) RHOXF1 (TAATCT: 1706) Lhx8 (TTAATTAG: 1827) Gata4 (CTTATCT: 1396) Sox5 (ATTGTT: 188) Nobox (TAATTAGT: 1828) Rhox11 (ATAACAGCG: 915) Sox5 (AACAAT: 760) Sox5 (AACAAT: 1925) POU5F1 (ATGCAAA: 1814)
Cluster 293	Location: LGUN_random_Scaffold22677 dna:scaffold scaffold:BglaB1:LGUN_random_Scaffold22677:1:3116:1	Coordinates: 36-3088	Size [bp]: 3053	Hits (absolute): 347	Hits (normalized): 179.608993889262	Hits (normalized) per kb: 58.8302076530845	Normalized hits with 1T: 71.1%	Normalized hits with 10A: 81.8%	Normalized hits 23-35 nt: 100%	Normalized hits on the main strand(s): 91.8%	Predicted directionality: bi:plus-minus (split between 768 and 779)	Binding sites: RHOXF1 (AGATCA: 2167) RHOXF1 (AGCTTA: 2543) RHOXF1 (TGATCT: 565) RHOXF1 (TGATCT: 1597) RHOXF1 (TAAGCT: 1798) FOXO3_hsa (GTAAACAT: 1712) FOXP1 (GTAAACA: 1712) FOXO1 (CTTGTTTTC: 1965) FOXO3_mmu (TGTTTAGA: 2485) Sox5 (ATTGTT: 1120) Sox5 (ATTGTT: 1309) Sox5 (ATTGTT: 2502) SOX9 (TTATTGTT: 1118) SOX9 (TTATTGTT: 2500) FOXO3_mmu (GCAAAACA: 739) FOXO3_mmu (TCAAAACA: 2934) FOXO1 (ATAAACAAG: …
Cluster 294	Location: LGUN_random_Scaffold533703 dna:scaffold scaffold:BglaB1:LGUN_random_Scaffold533703:1:3115:1	Coordinates: 33-3092	Size [bp]: 3060	Hits (absolute): 275	Hits (normalized): 242.891287490213	Hits (normalized) per kb: 79.3747690743145	Normalized hits with 1T: 97.5%	Normalized hits with 10A: 59.6%	Normalized hits 23-35 nt: 100%	Normalized hits on the main strand(s): 100%	Predicted directionality: mono:minus	Binding sites: RHOXF1 (AGATTA: 33) RHOXF1 (GGATCA: 523) RHOXF1 (AGATTA: 827) RHOXF1 (AGCTCA: 1986) RHOXF1 (GGATTA: 2338) RHOXF1 (GGCTCA: 2377) RHOXF1 (AGATCA: 2540) RHOXF1 (GGCTTA: 2672) RHOXF1 (GGATCA: 2760) RHOXF1 (TGAGCT: 1984) RHOXF1 (TGATCC: 2179) RHOXF1 (TGAGCT: 2446) POU5F1 (TTTGCAT: 1073) SOX9 (AACAATAA: 1569) FOXO3_mmu (TGTTTACA: 691) Sox5 (ATTGTT: 689) FOXO3_mmu (GCTAAACA: 867) FOXO3_hs…
Cluster 295	Location: LGUN_random_Scaffold13836 dna:scaffold scaffold:BglaB1:LGUN_random_Scaffold13836:1:3042:1	Coordinates: 128-2986	Size [bp]: 2859	Hits (absolute): 1047	Hits (normalized): 278.008480125223	Hits (normalized) per kb: 97.2442573938218	Normalized hits with 1T: 83.9%	Normalized hits with 10A: 40.2%	Normalized hits 23-35 nt: 100%	Normalized hits on the main strand(s): 79%	Predicted directionality: mono:minus	Binding sites: RHOXF1 (AGATCA: 545) RHOXF1 (TGATCT: 2565) FOXO3_mmu (TGTTTTCC: 2461) Sox5 (ATTGTT: 407) Sox5 (ATTGTT: 2280) SOX9 (CCATTGTT: 2278) FOXO3_mmu (TCTAAACA: 2112) Nobox (TAATTGGT: 2670) POU2F1 (ATTTAAATA: 2522) Sox5 (AACAAT: 584) Sox5 (AACAAT: 2456) Sox5 (AACAAT: 2579) POU2F1 (TATTTAAAT: 2521) POU5F1 (ATGCAAA: 24)
Cluster 296	Location: LGUN_random_Scaffold13910 dna:scaffold scaffold:BglaB1:LGUN_random_Scaffold13910:1:3010:1	Coordinates: 51-2942	Size [bp]: 2892	Hits (absolute): 1761	Hits (normalized): 296.067955335528	Hits (normalized) per kb: 102.369697456722	Normalized hits with 1T: 54.6%	Normalized hits with 10A: 94.2%	Normalized hits 23-35 nt: 100%	Normalized hits on the main strand(s): 85.1%	Predicted directionality: bi:plus-minus (split between 864 and 869)	Binding sites: RFX4_2 (CATGGATAC: 50) RHOXF1 (TAAGCT: 800) RHOXF1 (TGAGCC: 823) FOXP1 (TGTTTAC: 874)
Cluster 297	Location: LGUN_random_Scaffold553999 dna:scaffold scaffold:BglaB1:LGUN_random_Scaffold553999:1:2953:1	Coordinates: 35-2309	Size [bp]: 2275	Hits (absolute): 333	Hits (normalized): 268.079347341122	Hits (normalized) per kb: 117.842320277086	Normalized hits with 1T: 89%	Normalized hits with 10A: 95.8%	Normalized hits 23-35 nt: 100%	Normalized hits on the main strand(s): 96.9%	Predicted directionality: bi:minus-plus (split between 178 and 185)	Binding sites: RHOXF1 (GGATCA: 40) RHOXF1 (AGCTCA: 69) RHOXF1 (AGCTCA: 117) RHOXF1 (AGATCA: 297) RHOXF1 (GGATTA: 384) RHOXF1 (GGATCA: 809) RHOXF1 (AGATCA: 1339) RHOXF1 (TGAGCT: 312) RHOXF1 (TGAGCC: 476) RHOXF1 (TGATCC: 604) RHOXF1 (TGAGCT: 1217) RHOXF1 (TGATCT: 2063) Lhx8 (TTAATTAA: 2150) Gata4 (CTTATCT: 1951) FOXO3_mmu (TGTTTTCC: 1479) Sox5 (ATTGTT: 454) Sox5 (ATTGTT: 820) Sox5 (ATTGTT: 1394) FO…
Cluster 298	Location: LGUN_random_Scaffold23840 dna:scaffold scaffold:BglaB1:LGUN_random_Scaffold23840:1:2880:1	Coordinates: 11-2812	Size [bp]: 2802	Hits (absolute): 191	Hits (normalized): 132.976719328547	Hits (normalized) per kb: 47.4557968245598	Normalized hits with 1T: 99.5%	Normalized hits with 10A: 42.1%	Normalized hits 23-35 nt: 100%	Normalized hits on the main strand(s): 100%	Predicted directionality: mono:minus	Binding sites: RHOXF1 (AGATTA: 522) RHOXF1 (GGATCA: 694) RHOXF1 (GGCTTA: 1343) RHOXF1 (TAATCC: 624) RHOXF1 (TGATCT: 680) POU5F1 (TTTGCAT: 478) Sox5 (ATTGTT: 352) Sox5 (ATTGTT: 1940) POU2F1 (ATTTAAATA: 1329) Rhox11 (TTAACACCA: 1783)
Cluster 299	Location: LGUN_random_Scaffold24075 dna:scaffold scaffold:BglaB1:LGUN_random_Scaffold24075:1:2835:1	Coordinates: 178-2832	Size [bp]: 2655	Hits (absolute): 180	Hits (normalized): 301.930622334536	Hits (normalized) per kb: 113.722707700433	Normalized hits with 1T: 99.9%	Normalized hits with 10A: 20.9%	Normalized hits 23-35 nt: 100%	Normalized hits on the main strand(s): 99.8%	Predicted directionality: mono:minus	Binding sites: FOXO3_mmu (TGTTTACA: 2570) FOXO3_mmu (TGTTTACA: 2627) FOXO3_hsa (ATGTTTAC: 2569) FOXP1 (TGTTTAC: 2570) FOXP1 (TGTTTAC: 2627)
Cluster 300	Location: LGUN_random_Scaffold547870 dna:scaffold scaffold:BglaB1:LGUN_random_Scaffold547870:1:2820:1	Coordinates: 9-2799	Size [bp]: 2791	Hits (absolute): 427	Hits (normalized): 671.559268366793	Hits (normalized) per kb: 240.617475353749	Normalized hits with 1T: 99.8%	Normalized hits with 10A: 9.6%	Normalized hits 23-35 nt: 100%	Normalized hits on the main strand(s): 100%	Predicted directionality: mono:plus	Binding sites: RHOXF1 (AGATCA: 221) RHOXF1 (AGCTCA: 682) RHOXF1 (AGCTCA: 2026) RHOXF1 (GGATCA: 2041) RHOXF1 (GGATTA: 2680) RHOXF1 (AGATTA: 2689) RHOXF1 (TAATCT: 9) RHOXF1 (TGATCT: 657) RHOXF1 (TAATCT: 1158) RHOXF1 (TAAGCC: 1911) RHOXF1 (TAATCT: 2217) Gata4 (CTTATCT: 1735) POU5F1 (TTTGCAT: 1473) FOXO1 (GCTGTTTTT: 787) FOXO1 (GTTGTTTTT: 1178) FOXO1 (GCTGTTTAT: 1934) Sox5 (ATTGTT: 307) Sox5 (ATTGTT:…
Cluster 301	Location: LGUN_random_Scaffold13205 dna:scaffold scaffold:BglaB1:LGUN_random_Scaffold13205:1:2658:1	Coordinates: 1-2614	Size [bp]: 2614	Hits (absolute): 841	Hits (normalized): 636.842650965911	Hits (normalized) per kb: 243.624257520085	Normalized hits with 1T: 95.4%	Normalized hits with 10A: 42.5%	Normalized hits 23-35 nt: 100%	Normalized hits on the main strand(s): 87.4%	Predicted directionality: mono:plus	Binding sites: RHOXF1 (AGCTTA: 454) RHOXF1 (AGATCA: 2399) RHOXF1 (AGCTCA: 2498) RHOXF1 (TGAGCT: 452) RHOXF1 (TGAGCT: 769) RHOXF1 (TAATCC: 2234) FOXO1 (CTTGTTTTT: 163) FOXO3_mmu (TGTTTTGA: 1001) Sox5 (ATTGTT: 1343) Nobox (AGTAATTA: 702) Nobox (TAATTGCT: 274) Nobox (TAATTAGC: 704) Rhox11 (TGCTGTAAT: 269) Gata4 (AGATAAG: 2130) Sox5 (AACAAT: 438) POU2F1 (TATTTAAAT: 2171)
Cluster 302	Location: LGUN_random_Scaffold14014 dna:scaffold scaffold:BglaB1:LGUN_random_Scaffold14014:1:2658:1	Coordinates: 175-2642	Size [bp]: 2468	Hits (absolute): 591	Hits (normalized): 314.281090740319	Hits (normalized) per kb: 127.344179934405	Normalized hits with 1T: 94.1%	Normalized hits with 10A: 45.4%	Normalized hits 23-35 nt: 100%	Normalized hits on the main strand(s): 90.8%	Predicted directionality: bi:plus-minus (split between 2426 and 2426)	Binding sites: RHOXF1 (TGATCC: 2405) POU5F1 (TTTGCAT: 2183) SOX9 (AACAATAG: 2372) Sox5 (AACAAT: 171) Sox5 (AACAAT: 303) Sox5 (AACAAT: 1523) Sox5 (AACAAT: 2372) POU5F1 (ATGCAAA: 2016)
Cluster 303	Location: LGUN_random_Scaffold25194 dna:scaffold scaffold:BglaB1:LGUN_random_Scaffold25194:1:2657:1	Coordinates: 9-1874	Size [bp]: 1866	Hits (absolute): 307	Hits (normalized): 139.288010760699	Hits (normalized) per kb: 74.6452398304689	Normalized hits with 1T: 98.9%	Normalized hits with 10A: 82.4%	Normalized hits 23-35 nt: 100%	Normalized hits on the main strand(s): 99.9%	Predicted directionality: mono:plus	Binding sites: RHOXF1 (GGATCA: 377) RHOXF1 (AGCTCA: 699) RHOXF1 (TAATCC: 345) RHOXF1 (TAAGCT: 609) RHOXF1 (TGATCC: 722) SOX9 (AACAATAA: 225) SOX9 (AACAATGA: 717) SOX9 (AACAATAA: 1809) SOX9 (AACAATGA: 1817) Sox5 (ATTGTT: 657) FOXO3_mmu (TGAAAACA: 814) Nobox (TAATTACC: 619) Sox5 (AACAAT: 225) Sox5 (AACAAT: 717) Sox5 (AACAAT: 1809) Sox5 (AACAAT: 1817)
Cluster 304	Location: LGUN_random_Scaffold550284 dna:scaffold scaffold:BglaB1:LGUN_random_Scaffold550284:1:2652:1	Coordinates: 1292-2455	Size [bp]: 1164	Hits (absolute): 132	Hits (normalized): 782.20931305573	Hits (normalized) per kb: 671.999763737544	Normalized hits with 1T: 99.9%	Normalized hits with 10A: 0%	Normalized hits 23-35 nt: 100%	Normalized hits on the main strand(s): 99.9%	Predicted directionality: mono:minus	Binding sites: RHOXF1 (TAATCC: 538) RHOXF1 (TGATCC: 666) Gata4 (GTTATCT: 653) Sox5 (ATTGTT: 151) Sox5 (ATTGTT: 424) Gata4 (AGATAAC: 241) Sox5 (AACAAT: 172) Sox5 (AACAAT: 1153)
Cluster 305	Location: LGUN_random_Scaffold548023 dna:scaffold scaffold:BglaB1:LGUN_random_Scaffold548023:1:2648:1	Coordinates: 68-2638	Size [bp]: 2571	Hits (absolute): 447	Hits (normalized): 196.026809205568	Hits (normalized) per kb: 76.2502836915024	Normalized hits with 1T: 95.7%	Normalized hits with 10A: 65.6%	Normalized hits 23-35 nt: 100%	Normalized hits on the main strand(s): 99.7%	Predicted directionality: mono:minus	Binding sites: POU4F2 (TCATTAAATATGCA: 1188) RHOXF1 (AGATCA: 556) RHOXF1 (GGCTCA: 666) RHOXF1 (AGATCA: 1517) RHOXF1 (GGCTTA: 2415) RHOXF1 (GGCTTA: 2537) RHOXF1 (GGATCA: 2544) RHOXF1 (TGAGCT: 40) RHOXF1 (TAATCC: 1342) RHOXF1 (TAAGCT: 1570) Gata4 (CTTATCT: 368) SOX9 (AACAATGG: 1880) FOXO3_mmu (TGTTTTGA: 48) FOXO3_mmu (TGTTTACA: 774) FOXO3_mmu (TGTTTACC: 1979) Sox5 (ATTGTT: 17) Sox5 (ATTGTT: 803) FO…
Cluster 306	Location: LGUN_random_Scaffold25319 dna:scaffold scaffold:BglaB1:LGUN_random_Scaffold25319:1:2639:1	Coordinates: 118-2292	Size [bp]: 2175	Hits (absolute): 790	Hits (normalized): 1320.36258154827	Hits (normalized) per kb: 607.059689120125	Normalized hits with 1T: 86.1%	Normalized hits with 10A: 55%	Normalized hits 23-35 nt: 100%	Normalized hits on the main strand(s): 83.5%	Predicted directionality: mono:minus	Binding sites: RHOXF1 (AGCTTA: 41) RHOXF1 (GGATCA: 474) RHOXF1 (AGCTTA: 1408) RHOXF1 (GGCTCA: 1713) RHOXF1 (AGCTTA: 1721) RHOXF1 (GGCTTA: 1978) RHOXF1 (AGATTA: 2129) RHOXF1 (TGAGCT: 39) Gata4 (CTTATCT: 1410) POU5F1 (TTTGCAT: 375) POU5F1 (TTTGCAT: 398) Sox5 (ATTGTT: 1664) Sox5 (ATTGTT: 2028) SOX9 (TCATTGTT: 2026) FOXO3_mmu (TCTAAACA: 599) FOXO3_mmu (TCAAAACA: 846) SPZ1 (AGGGTAAGAG: 1742) Rhox11 (T…
Cluster 307	Location: LGUN_random_Scaffold541819 dna:scaffold scaffold:BglaB1:LGUN_random_Scaffold541819:1:2628:1	Coordinates: 584-1991	Size [bp]: 1408	Hits (absolute): 31	Hits (normalized): 165.215716655997	Hits (normalized) per kb: 117.339406533962	Normalized hits with 1T: 99.7%	Normalized hits with 10A: 99.5%	Normalized hits 23-35 nt: 100%	Normalized hits on the main strand(s): 99.6%	Predicted directionality: mono:plus	Binding sites: RHOXF1 (AGATCA: 1226) RHOXF1 (TAAGCT: 699) FOXO3_hsa (GTAAACAA: 678) FOXP1 (GTAAACA: 678) FOXO3_mmu (GGTAAACA: 677) FOXO1 (GTAAACAAC: 678) Nobox (TAATTGGT: 672)
Cluster 308	Location: LGUN_random_Scaffold25566 dna:scaffold scaffold:BglaB1:LGUN_random_Scaffold25566:1:2602:1	Coordinates: 24-2417	Size [bp]: 2394	Hits (absolute): 362	Hits (normalized): 157.999077376418	Hits (normalized) per kb: 65.9994035657012	Normalized hits with 1T: 89.8%	Normalized hits with 10A: 39.8%	Normalized hits 23-35 nt: 100%	Normalized hits on the main strand(s): 94.7%	Predicted directionality: bi:plus-minus (split between 2090 and 2109)	Binding sites: RHOXF1 (AGCTTA: 643) RHOXF1 (TAAGCT: 760) RHOXF1 (TAATCT: 2267) POU2F1 (ATTAAAATA: 668) Sox5 (AACAAT: 725)
Cluster 309	Location: LGUN_random_Scaffold564893 dna:scaffold scaffold:BglaB1:LGUN_random_Scaffold564893:1:2536:1	Coordinates: 29-2520	Size [bp]: 2492	Hits (absolute): 243	Hits (normalized): 2153.77275249665	Hits (normalized) per kb: 864.273317996961	Normalized hits with 1T: 99.5%	Normalized hits with 10A: 98.7%	Normalized hits 23-35 nt: 100%	Normalized hits on the main strand(s): 100%	Predicted directionality: mono:plus	Binding sites: RHOXF1 (AGCTTA: 1417) RHOXF1 (TAATCT: 94) RHOXF1 (TAATCC: 240) RHOXF1 (TAATCT: 251) RHOXF1 (TAAGCC: 1312) Gata4 (GTTATCT: 904) SOX9 (AACAATAA: 1651) FOXP1 (GTAAACA: 1505) FOXO1 (GCTGTTTTC: 710) FOXO3_mmu (TGTTTTCC: 712) FOXO3_mmu (TCTAAACA: 213) Nobox (ACCAATTA: 733) Nobox (AGCAATTA: 1197) Nobox (TAATTAGC: 1131) Nobox (TAATTAGT: 1622) Rhox11 (TGCTGTTTT: 709) Rhox11 (TGCTGTATT: 1737…
Cluster 310	Location: LGUN_random_Scaffold543476 dna:scaffold scaffold:BglaB1:LGUN_random_Scaffold543476:1:2433:1	Coordinates: 209-2430	Size [bp]: 2222	Hits (absolute): 169	Hits (normalized): 183.958470122544	Hits (normalized) per kb: 82.7881623521126	Normalized hits with 1T: 99.5%	Normalized hits with 10A: 5%	Normalized hits 23-35 nt: 100%	Normalized hits on the main strand(s): 99.1%	Predicted directionality: bi:plus-minus (split between 872 and 887)	Binding sites: RHOXF1 (AGATTA: 36) RHOXF1 (AGCTTA: 692) RHOXF1 (AGATTA: 1717) RHOXF1 (TAATCT: 260) RHOXF1 (TGAGCT: 309) RHOXF1 (TAAGCC: 483) RHOXF1 (TGATCC: 490) RHOXF1 (TAATCC: 664) SOX9 (AACAATGA: 468) SOX9 (AACAATAA: 857) FOXO3_mmu (TGTTTAGA: 551) FOXO3_mmu (TGTTTACA: 801) FOXO3_mmu (GCTAAACA: 853) FOXO3_mmu (TGAAAACA: 2209) FOXP1 (TGTTTAC: 801) Sox5 (AACAAT: 468) Sox5 (AACAAT: 857) Sox5 (AACA…
Cluster 311	Location: LGUN_random_Scaffold540731 dna:scaffold scaffold:BglaB1:LGUN_random_Scaffold540731:1:2427:1	Coordinates: 1058-2429	Size [bp]: 1372	Hits (absolute): 435	Hits (normalized): 305.551785495109	Hits (normalized) per kb: 222.705185864614	Normalized hits with 1T: 91%	Normalized hits with 10A: 7.5%	Normalized hits 23-35 nt: 100%	Normalized hits on the main strand(s): 100%	Predicted directionality: mono:plus	Binding sites: RHOXF1 (AGATTA: 1284) RHOXF1 (TGATCC: 897) Sox5 (ATTGTT: 938) Nobox (AGTAATTA: 741) Nobox (ACTAATTA: 1012) Nobox (TAATTACT: 1014) Gata4 (AGATAAG: 1244)
Cluster 312	Location: LGUN_random_Scaffold561810 dna:scaffold scaffold:BglaB1:LGUN_random_Scaffold561810:1:2403:1	Coordinates: 432-2333	Size [bp]: 1902	Hits (absolute): 625	Hits (normalized): 312.306002571534	Hits (normalized) per kb: 164.195986983736	Normalized hits with 1T: 89.1%	Normalized hits with 10A: 7.5%	Normalized hits 23-35 nt: 100%	Normalized hits on the main strand(s): 100%	Predicted directionality: mono:minus	Binding sites: RHOXF1 (AGATTA: 677) RHOXF1 (AGCTTA: 1851) RHOXF1 (TGATCT: 1389) RHOXF1 (TAAGCC: 1826) Gata4 (CTTATCT: 107) Gata4 (CTTATCT: 112) FOXO3_hsa (GTAAACAA: 146) SOX9 (AACAATAA: 149) SOX9 (AACAATAA: 525) FOXP1 (GTAAACA: 146) FOXO3_mmu (TGTTTACC: 1857) Sox5 (ATTGTT: 1269) FOXO3_mmu (TGTAAACA: 145) FOXO3_hsa (ATGTTTAC: 1856) FOXP1 (TGTTTAC: 1857) Sox5 (AACAAT: 149) Sox5 (AACAAT: 462) Sox5 (…
Cluster 313	Location: LGUN_random_Scaffold28017 dna:scaffold scaffold:BglaB1:LGUN_random_Scaffold28017:1:2294:1	Coordinates: 23-2292	Size [bp]: 2270	Hits (absolute): 1433	Hits (normalized): 1726.4762071845	Hits (normalized) per kb: 760.566083989377	Normalized hits with 1T: 98.2%	Normalized hits with 10A: 9.5%	Normalized hits 23-35 nt: 100%	Normalized hits on the main strand(s): 98.6%	Predicted directionality: mono:plus	Binding sites: RHOXF1 (GGATCA: 62) RHOXF1 (TAATCT: 160) RHOXF1 (TGATCT: 288) RHOXF1 (TAATCC: 455) RHOXF1 (TGATCC: 609) POU5F1 (TTTGCAT: 514) POU2F1 (TATTTAAAT: 140)
Cluster 314	Location: LGUN_random_Scaffold15187 dna:scaffold scaffold:BglaB1:LGUN_random_Scaffold15187:1:2244:1	Coordinates: 23-2233	Size [bp]: 2211	Hits (absolute): 990	Hits (normalized): 161.510529001717	Hits (normalized) per kb: 73.0508962618422	Normalized hits with 1T: 91.2%	Normalized hits with 10A: 43.2%	Normalized hits 23-35 nt: 100%	Normalized hits on the main strand(s): 90.8%	Predicted directionality: mono:minus	Binding sites: RHOXF1 (AGATTA: 760) RHOXF1 (AGATTA: 2058) RHOXF1 (TGATCT: 1729) Sox5 (ATTGTT: 733) Sox5 (ATTGTT: 2031) FOXP1 (TGTTTAC: 835) FOXP1 (TGTTTAC: 2133) Gata4 (AGATAAG: 546) Gata4 (AGATAAC: 1845)
Cluster 315	Location: LGUN_random_Scaffold28756 dna:scaffold scaffold:BglaB1:LGUN_random_Scaffold28756:1:2217:1	Coordinates: 156-2012	Size [bp]: 1857	Hits (absolute): 149	Hits (normalized): 418.634274703966	Hits (normalized) per kb: 225.433760428371	Normalized hits with 1T: 99.7%	Normalized hits with 10A: 39.4%	Normalized hits 23-35 nt: 100%	Normalized hits on the main strand(s): 100%	Predicted directionality: mono:minus	Binding sites: RHOXF1 (TAAGCC: 547) RHOXF1 (TGAGCC: 1046) Sox5 (ATTGTT: 140) Sox5 (ATTGTT: 1192) FOXO3_mmu (GCAAAACA: 702) FOXO3_mmu (GCTAAACA: 874) Nobox (GCCAATTA: 1240) Sox5 (AACAAT: 884)
Cluster 316	Location: LGUN_random_Scaffold29239 dna:scaffold scaffold:BglaB1:LGUN_random_Scaffold29239:1:2171:1	Coordinates: 119-2096	Size [bp]: 1978	Hits (absolute): 420	Hits (normalized): 165.214321876526	Hits (normalized) per kb: 83.526482528188	Normalized hits with 1T: 99.5%	Normalized hits with 10A: 68.2%	Normalized hits 23-35 nt: 100%	Normalized hits on the main strand(s): 99%	Predicted directionality: bi:minus-plus (split between 926 and 1023)	Binding sites: RHOXF1 (GGATCA: 1710) FOXO3_mmu (TGTTTAGA: 1375) Sox5 (ATTGTT: 1651)
Cluster 317	Location: LGUN_random_Scaffold29609 dna:scaffold scaffold:BglaB1:LGUN_random_Scaffold29609:1:2137:1	Coordinates: 10-1416	Size [bp]: 1407	Hits (absolute): 261	Hits (normalized): 216.848559153909	Hits (normalized) per kb: 154.116311536445	Normalized hits with 1T: 95.1%	Normalized hits with 10A: 16.4%	Normalized hits 23-35 nt: 100%	Normalized hits on the main strand(s): 95.5%	Predicted directionality: mono:plus	Binding sites: RFX4_1 (CTTGGCAAC: 1021) RHOXF1 (GGATTA: 878) RHOXF1 (TGAGCC: 610) RHOXF1 (TGATCT: 962) FOXO3_mmu (GCAAAACA: 1380) Rhox11 (ATAACAGCG: 1282)
Cluster 318	Location: LGUN_random_Scaffold559071 dna:scaffold scaffold:BglaB1:LGUN_random_Scaffold559071:1:2135:1	Coordinates: 16-2116	Size [bp]: 2101	Hits (absolute): 615	Hits (normalized): 312.307727076581	Hits (normalized) per kb: 148.648462116524	Normalized hits with 1T: 89.1%	Normalized hits with 10A: 7.5%	Normalized hits 23-35 nt: 100%	Normalized hits on the main strand(s): 100%	Predicted directionality: mono:minus	Binding sites: RHOXF1 (AGATTA: 284) RHOXF1 (GGATTA: 1222) RHOXF1 (GGATCA: 1522) RHOXF1 (GGCTCA: 1990) RHOXF1 (TAATCT: 411) Lhx8 (TTAATTAA: 1306) Gata4 (GTTATCT: 1444) Sox5 (ATTGTT: 2001) Gata4 (AGATAAG: 279) Sox5 (AACAAT: 1231) Sox5 (AACAAT: 1695) Sox5 (AACAAT: 1889) POU2F1 (TATTTTAAT: 406)
Cluster 319	Location: LGUN_random_Scaffold29927 dna:scaffold scaffold:BglaB1:LGUN_random_Scaffold29927:1:2110:1	Coordinates: 325-1936	Size [bp]: 1612	Hits (absolute): 428	Hits (normalized): 245.371897990481	Hits (normalized) per kb: 152.211659488019	Normalized hits with 1T: 90.8%	Normalized hits with 10A: 51.8%	Normalized hits 23-35 nt: 100%	Normalized hits on the main strand(s): 90.7%	Predicted directionality: mono:plus	Binding sites: RHOXF1 (AGATTA: 1378) RHOXF1 (TGATCT: 433) RHOXF1 (TAAGCC: 494) RHOXF1 (TAATCT: 537) RHOXF1 (TGATCC: 1372)
Cluster 320	Location: LGUN_random_Scaffold31490 dna:scaffold scaffold:BglaB1:LGUN_random_Scaffold31490:1:1979:1	Coordinates: 5-1150	Size [bp]: 1146	Hits (absolute): 216	Hits (normalized): 856.856917893098	Hits (normalized) per kb: 747.693632223888	Normalized hits with 1T: 99.9%	Normalized hits with 10A: 0.2%	Normalized hits 23-35 nt: 100%	Normalized hits on the main strand(s): 100%	Predicted directionality: mono:minus	Binding sites: POU5F1 (ATGCAAA: 1011)
Cluster 321	Location: LGUN_random_Scaffold536516 dna:scaffold scaffold:BglaB1:LGUN_random_Scaffold536516:1:1976:1	Coordinates: 114-1976	Size [bp]: 1863	Hits (absolute): 418	Hits (normalized): 231.496052036205	Hits (normalized) per kb: 124.262495721221	Normalized hits with 1T: 76.7%	Normalized hits with 10A: 92.6%	Normalized hits 23-35 nt: 100%	Normalized hits on the main strand(s): 84.8%	Predicted directionality: bi:plus-minus (split between 689 and 689)	Binding sites: RHOXF1 (AGATCA: 1715) RHOXF1 (TGAGCT: 571) POU5F1 (TTTGCAT: 1574) FOXO3_mmu (TGTTTTCA: 516) FOXO3_mmu (GCTAAACA: 1043) Nobox (GCTAATTA: 1483) POU2F1 (ATTAACATA: 1430) Sox5 (AACAAT: 1047) POU2F1 (TATGCAAAT: 1783) POU5F1 (ATGCAAA: 1784)
Cluster 322	Location: LGUN_random_Scaffold31774 dna:scaffold scaffold:BglaB1:LGUN_random_Scaffold31774:1:1959:1	Coordinates: 22-1859	Size [bp]: 1838	Hits (absolute): 1159	Hits (normalized): 204.491083085473	Hits (normalized) per kb: 111.261640446848	Normalized hits with 1T: 89.9%	Normalized hits with 10A: 37%	Normalized hits 23-35 nt: 100%	Normalized hits on the main strand(s): 91.5%	Predicted directionality: mono:minus	Binding sites: RHOXF1 (GGATCA: 1776) POU2F1 (TATGTAAAT: 1755)
Cluster 323	Location: LGUN_random_Scaffold32000 dna:scaffold scaffold:BglaB1:LGUN_random_Scaffold32000:1:1938:1	Coordinates: 161-1674	Size [bp]: 1514	Hits (absolute): 247	Hits (normalized): 792.923382942795	Hits (normalized) per kb: 523.725811855261	Normalized hits with 1T: 99.8%	Normalized hits with 10A: 1.3%	Normalized hits 23-35 nt: 100%	Normalized hits on the main strand(s): 99.5%	Predicted directionality: mono:minus	Binding sites: RHOXF1 (TAATCT: 1505) POU5F1 (TTTGCAT: 1281) Nobox (TAATTACT: 1480) Gata4 (AGATAAC: 751)
Cluster 324	Location: LGUN_random_Scaffold557939 dna:scaffold scaffold:BglaB1:LGUN_random_Scaffold557939:1:1914:1	Coordinates: 260-1515	Size [bp]: 1256	Hits (absolute): 45	Hits (normalized): 133.440342348759	Hits (normalized) per kb: 106.243203308017	Normalized hits with 1T: 99.7%	Normalized hits with 10A: 0%	Normalized hits 23-35 nt: 100%	Normalized hits on the main strand(s): 100%	Predicted directionality: mono:plus	Binding sites: RHOXF1 (AGCTCA: 29) RHOXF1 (AGATCA: 354) RHOXF1 (TAATCT: 366) Nobox (AGCAATTA: 68) POU2F1 (ATTTACATA: 281)
Cluster 325	Location: LGUN_random_Scaffold32570 dna:scaffold scaffold:BglaB1:LGUN_random_Scaffold32570:1:1894:1	Coordinates: 58-1810	Size [bp]: 1753	Hits (absolute): 1537	Hits (normalized): 153.114833892811	Hits (normalized) per kb: 87.346486917448	Normalized hits with 1T: 92.2%	Normalized hits with 10A: 44.2%	Normalized hits 23-35 nt: 100%	Normalized hits on the main strand(s): 78.8%	Predicted directionality: bi:plus-minus (split between 1518 and 1518)	Binding sites: RHOXF1 (TAATCC: 1165)
Cluster 326	Location: LGUN_random_Scaffold533061 dna:scaffold scaffold:BglaB1:LGUN_random_Scaffold533061:1:1856:1	Coordinates: 15-1050	Size [bp]: 1036	Hits (absolute): 603	Hits (normalized): 312.358907099128	Hits (normalized) per kb: 301.502139148957	Normalized hits with 1T: 89%	Normalized hits with 10A: 7.5%	Normalized hits 23-35 nt: 100%	Normalized hits on the main strand(s): 100%	Predicted directionality: mono:plus	Binding sites: RHOXF1 (AGCTTA: 637) RHOXF1 (AGATCA: 895) RHOXF1 (AGATTA: 1026) RHOXF1 (TAATCT: 162) RHOXF1 (TAATCT: 889) Lhx8 (TTAATTAG: 914) POU5F1 (TTTGCAT: 948) Nobox (TAATTAGT: 915) Sox5 (AACAAT: 714)
Cluster 327	Location: LGUN_random_Scaffold33947 dna:scaffold scaffold:BglaB1:LGUN_random_Scaffold33947:1:1799:1	Coordinates: 10-1799	Size [bp]: 1790	Hits (absolute): 739	Hits (normalized): 433.611083321054	Hits (normalized) per kb: 242.243919799596	Normalized hits with 1T: 96.6%	Normalized hits with 10A: 69.6%	Normalized hits 23-35 nt: 100%	Normalized hits on the main strand(s): 97.7%	Predicted directionality: bi:minus-plus (split between 1306 and 1318)	Binding sites: SPZ1 (CTCTTACCCT: 1267) FOXO3_mmu (TCAAAACA: 255) FOXO3_mmu (TGAAAACA: 1368) Sox5 (AACAAT: 1372)
Cluster 328	Location: LGUN_random_Scaffold544722 dna:scaffold scaffold:BglaB1:LGUN_random_Scaffold544722:1:1779:1	Coordinates: 56-1781	Size [bp]: 1726	Hits (absolute): 149	Hits (normalized): 230.817395170586	Hits (normalized) per kb: 133.732254501319	Normalized hits with 1T: 99.1%	Normalized hits with 10A: 41.1%	Normalized hits 23-35 nt: 100%	Normalized hits on the main strand(s): 100%	Predicted directionality: mono:plus	Binding sites: RHOXF1 (AGATCA: 1060) POU5F1 (TTTGCAT: 321) FOXO1 (CTTGTTTTC: 920) FOXO3_mmu (TGTTTTCA: 922) Nobox (TAATTACT: 199) POU2F1 (TATTTTAAT: 313)
Cluster 329	Location: LGUN_random_Scaffold34306 dna:scaffold scaffold:BglaB1:LGUN_random_Scaffold34306:1:1778:1	Coordinates: 6-1606	Size [bp]: 1601	Hits (absolute): 257	Hits (normalized): 518.898568153375	Hits (normalized) per kb: 324.111857004716	Normalized hits with 1T: 99.6%	Normalized hits with 10A: 55.1%	Normalized hits 23-35 nt: 100%	Normalized hits on the main strand(s): 99.1%	Predicted directionality: bi:minus-plus (split between 1240 and 1240)	Binding sites: RFX4_1 (CATGGCAAC: 901) RHOXF1 (AGCTTA: 447) RHOXF1 (AGCTTA: 617) RHOXF1 (TAAGCC: 997) RHOXF1 (TAAGCT: 1248) Lhx8 (TTAATTAA: 1043) RFX4_1 (GTTGCCATG: 896) Nobox (ACTAATTA: 1134) Rhox11 (TGGTGTTTA: 346)
Cluster 330	Location: LGUN_random_Scaffold14724 dna:scaffold scaffold:BglaB1:LGUN_random_Scaffold14724:1:1766:1	Coordinates: 35-1765	Size [bp]: 1731	Hits (absolute): 974	Hits (normalized): 152.107019954277	Hits (normalized) per kb: 87.8708012453856	Normalized hits with 1T: 88.9%	Normalized hits with 10A: 93.1%	Normalized hits 23-35 nt: 100%	Normalized hits on the main strand(s): 86.4%	Predicted directionality: mono:minus	Binding sites: RHOXF1 (GGCTCA: 155) RHOXF1 (GGCTCA: 1379) RHOXF1 (TAAGCC: 423) FOXP1 (GTAAACA: 105) FOXP1 (GTAAACA: 1329)
Cluster 331	Location: LGUN_random_Scaffold34640 dna:scaffold scaffold:BglaB1:LGUN_random_Scaffold34640:1:1758:1	Coordinates: 112-1592	Size [bp]: 1481	Hits (absolute): 597	Hits (normalized): 312.171477115502	Hits (normalized) per kb: 210.785060123338	Normalized hits with 1T: 89.1%	Normalized hits with 10A: 7.5%	Normalized hits 23-35 nt: 100%	Normalized hits on the main strand(s): 100%	Predicted directionality: mono:plus	Binding sites: RHOXF1 (AGATCA: 109) RHOXF1 (GGATCA: 180) Gata4 (AGATAAC: 152) Sox5 (AACAAT: 90)
Cluster 332	Location: LGUN_random_Scaffold37109 dna:scaffold scaffold:BglaB1:LGUN_random_Scaffold37109:1:1625:1	Coordinates: 4-1590	Size [bp]: 1587	Hits (absolute): 110	Hits (normalized): 488.15289720234	Hits (normalized) per kb: 307.590605528477	Normalized hits with 1T: 99.8%	Normalized hits with 10A: 1.8%	Normalized hits 23-35 nt: 100%	Normalized hits on the main strand(s): 100%	Predicted directionality: mono:plus	Binding sites: RHOXF1 (TAATCT: 821) Gata4 (CTTATCT: 359) FOXO3_mmu (TGTTTTCA: 1525) Sox5 (ATTGTT: 1505) Nobox (GCTAATTA: 1417) Nobox (GGTAATTA: 1451) Nobox (TAATTACT: 1453) Gata4 (AGATAAC: 713)
Cluster 333	Location: LGUN_random_Scaffold15139 dna:scaffold scaffold:BglaB1:LGUN_random_Scaffold15139:1:1570:1	Coordinates: 1-1511	Size [bp]: 1511	Hits (absolute): 860	Hits (normalized): 419.786514316376	Hits (normalized) per kb: 277.822392052508	Normalized hits with 1T: 95.3%	Normalized hits with 10A: 17%	Normalized hits 23-35 nt: 100%	Normalized hits on the main strand(s): 91.8%	Predicted directionality: bi:plus-minus (split between 1034 and 1062)	Binding sites: RHOXF1 (AGATCA: 51)
Cluster 334	Location: LGUN_random_Scaffold38634 dna:scaffold scaffold:BglaB1:LGUN_random_Scaffold38634:1:1552:1	Coordinates: 1-1546	Size [bp]: 1546	Hits (absolute): 221	Hits (normalized): 314.326872152651	Hits (normalized) per kb: 203.316256023328	Normalized hits with 1T: 99.9%	Normalized hits with 10A: 4.7%	Normalized hits 23-35 nt: 100%	Normalized hits on the main strand(s): 100%	Predicted directionality: mono:plus	Binding sites: RHOXF1 (GGCTTA: 618) RHOXF1 (TGATCT: 1443) FOXO3_hsa (GTAAACAA: 728) FOXP1 (GTAAACA: 728) FOXO3_mmu (TGTAAACA: 727) Nobox (AGTAATTA: 660) FOXO1 (AAAAACAAC: 824) Nobox (TAATTGGC: 694) POU2F1 (ATTAAAATA: 664) Rhox11 (TGCTGTTTT: 1449) Rhox11 (TATACAGCG: 1406)
Cluster 335	Location: LGUN_random_Scaffold42390 dna:scaffold scaffold:BglaB1:LGUN_random_Scaffold42390:1:1399:1	Coordinates: 181-1272	Size [bp]: 1092	Hits (absolute): 411	Hits (normalized): 646.890126376007	Hits (normalized) per kb: 592.389588230278	Normalized hits with 1T: 99%	Normalized hits with 10A: 93.6%	Normalized hits 23-35 nt: 100%	Normalized hits on the main strand(s): 98.8%	Predicted directionality: mono:minus	Binding sites: RHOXF1 (TAATCC: 89) RHOXF1 (TGATCT: 207) RHOXF1 (TAATCT: 467) RHOXF1 (TGAGCT: 944) Sox5 (ATTGTT: 28) Nobox (ACTAATTA: 168) Nobox (TAATTGCT: 284)
Cluster 336	Location: LGUN_random_Scaffold558243 dna:scaffold scaffold:BglaB1:LGUN_random_Scaffold558243:1:1339:1	Coordinates: 8-1337	Size [bp]: 1330	Hits (absolute): 280	Hits (normalized): 252.11037674096	Hits (normalized) per kb: 189.555679988067	Normalized hits with 1T: 98.8%	Normalized hits with 10A: 52.3%	Normalized hits 23-35 nt: 100%	Normalized hits on the main strand(s): 100%	Predicted directionality: mono:minus	masked [bp]: 0
Cluster 337	Location: LGUN_random_Scaffold45617 dna:scaffold scaffold:BglaB1:LGUN_random_Scaffold45617:1:1296:1	Coordinates: 15-1296	Size [bp]: 1282	Hits (absolute): 1069	Hits (normalized): 193.708227522856	Hits (normalized) per kb: 151.098829077702	Normalized hits with 1T: 92.3%	Normalized hits with 10A: 40.5%	Normalized hits 23-35 nt: 100%	Normalized hits on the main strand(s): 88.4%	Predicted directionality: bi:minus-plus (split between 231 and 233)	Binding sites: RHOXF1 (AGCTTA: 451)
Cluster 338	Location: LGUN_random_Scaffold46003 dna:scaffold scaffold:BglaB1:LGUN_random_Scaffold46003:1:1286:1	Coordinates: 35-1284	Size [bp]: 1250	Hits (absolute): 388	Hits (normalized): 156.029880495211	Hits (normalized) per kb: 124.818910926379	Normalized hits with 1T: 95.2%	Normalized hits with 10A: 16%	Normalized hits 23-35 nt: 100%	Normalized hits on the main strand(s): 95.7%	Predicted directionality: mono:minus	Binding sites: RFX4_2 (CATAGATAC: 1120) RHOXF1 (GGATCA: 68) RHOXF1 (TGAGCT: 409) RHOXF1 (TAAGCC: 511) Lhx8 (CTAATTAA: 275) Lhx8 (TTAATTAG: 458) FOXO3_mmu (TGTTTTCA: 647) FOXO3_mmu (TGTTTTCA: 881) Sox5 (ATTGTT: 879) SOX9 (TTATTGTT: 877) Nobox (GCTAATTA: 274) Sox5 (AACAAT: 1151) POU2F1 (TATGTAAAT: 746) POU2F1 (TATTTTAAT: 959)
Cluster 339	Location: LGUN_random_Scaffold15267 dna:scaffold scaffold:BglaB1:LGUN_random_Scaffold15267:1:1262:1	Coordinates: 3-1234	Size [bp]: 1232	Hits (absolute): 973	Hits (normalized): 355.65517256033	Hits (normalized) per kb: 288.683188845502	Normalized hits with 1T: 81.8%	Normalized hits with 10A: 50.9%	Normalized hits 23-35 nt: 100%	Normalized hits on the main strand(s): 80.8%	Predicted directionality: bi:minus-plus (split between 584 and 589)	Binding sites: RHOXF1 (AGCTCA: 398) RHOXF1 (AGATCA: 912) RHOXF1 (TAAGCC: 127) RHOXF1 (TGATCC: 688) RHOXF1 (TAAGCT: 893) FOXO3_mmu (TGTTTTCA: 885) Sox5 (ATTGTT: 883) FIGLA (AACACGTGTT: 59) FOXO3_mmu (TCTAAACA: 408) FOXO1 (GAAAACAGC: 172) Rhox11 (TGCTGTTTT: 68) Rhox11 (AAAACAGCA: 173) Sox5 (AACAAT: 646) POU5F1 (ATGCAAA: 734)
Cluster 340	Location: LGUN_random_Scaffold47917 dna:scaffold scaffold:BglaB1:LGUN_random_Scaffold47917:1:1235:1	Coordinates: 6-1211	Size [bp]: 1206	Hits (absolute): 783	Hits (normalized): 159.951886412257	Hits (normalized) per kb: 132.630124383409	Normalized hits with 1T: 82.7%	Normalized hits with 10A: 92.6%	Normalized hits 23-35 nt: 100%	Normalized hits on the main strand(s): 83.8%	Predicted directionality: mono:minus	Binding sites: RHOXF1 (GGCTCA: 158) RHOXF1 (AGCTTA: 181) RHOXF1 (AGATTA: 723) FOXP1 (GTAAACA: 106)
Cluster 341	Location: LGUN_random_Scaffold49716 dna:scaffold scaffold:BglaB1:LGUN_random_Scaffold49716:1:1191:1	Coordinates: 14-1164	Size [bp]: 1151	Hits (absolute): 1594	Hits (normalized): 2179.69695029286	Hits (normalized) per kb: 1893.7377501715	Normalized hits with 1T: 92.2%	Normalized hits with 10A: 55.7%	Normalized hits 23-35 nt: 100%	Normalized hits on the main strand(s): 95.9%	Predicted directionality: bi:plus-minus (split between 728 and 731)	Binding sites: RHOXF1 (GGCTTA: 355) RHOXF1 (GGCTTA: 657) RHOXF1 (GGCTTA: 788) RHOXF1 (GGATCA: 1134) RHOXF1 (TAATCC: 765) RHOXF1 (TGATCT: 1116) FOXO3_mmu (TGTTTAGC: 495) Sox5 (ATTGTT: 493) Rhox11 (TGGTGTATT: 421) Sox5 (AACAAT: 305) Sox5 (AACAAT: 443)
Cluster 342	Location: LGUN_random_Scaffold49809 dna:scaffold scaffold:BglaB1:LGUN_random_Scaffold49809:1:1189:1	Coordinates: 6-1142	Size [bp]: 1137	Hits (absolute): 525	Hits (normalized): 196.106014770857	Hits (normalized) per kb: 172.47801330667	Normalized hits with 1T: 96.2%	Normalized hits with 10A: 5.6%	Normalized hits 23-35 nt: 100%	Normalized hits on the main strand(s): 97.2%	Predicted directionality: mono:plus	Binding sites: RHOXF1 (AGCTTA: 431) RHOXF1 (GGATCA: 1077) RHOXF1 (TAAGCT: 938) Lhx8 (TTAATTAA: 89) SOX9 (AACAATGA: 860) Sox5 (ATTGTT: 105) Sox5 (ATTGTT: 414) SOX9 (TTATTGTT: 412) Sox5 (AACAAT: 860)
Cluster 343	Location: LGUN_random_Scaffold49996 dna:scaffold scaffold:BglaB1:LGUN_random_Scaffold49996:1:1184:1	Coordinates: 3-1172	Size [bp]: 1170	Hits (absolute): 444	Hits (normalized): 180.987554224726	Hits (normalized) per kb: 154.694127326417	Normalized hits with 1T: 93.4%	Normalized hits with 10A: 90.1%	Normalized hits 23-35 nt: 100%	Normalized hits on the main strand(s): 96.8%	Predicted directionality: bi:minus-plus (split between 989 and 991)	Binding sites: RHOXF1 (AGCTCA: 20) RHOXF1 (AGCTTA: 499) RHOXF1 (TAAGCT: 18) RHOXF1 (TAAGCT: 612) FOXO1 (GTTGTTTAC: 319) FOXO3_hsa (TTGTTTAC: 320) FOXP1 (TGTTTAC: 321) Rhox11 (CGCTGTAAA: 58) Gata4 (AGATAAG: 292)
Cluster 344	Location: LGUN_random_Scaffold50770 dna:scaffold scaffold:BglaB1:LGUN_random_Scaffold50770:1:1167:1	Coordinates: 24-1166	Size [bp]: 1143	Hits (absolute): 1718	Hits (normalized): 175.75686336784	Hits (normalized) per kb: 153.763201887018	Normalized hits with 1T: 92.9%	Normalized hits with 10A: 21.9%	Normalized hits 23-35 nt: 100%	Normalized hits on the main strand(s): 85.6%	Predicted directionality: mono:minus	masked [bp]: 0
Cluster 345	Location: LGUN_random_Scaffold50815 dna:scaffold scaffold:BglaB1:LGUN_random_Scaffold50815:1:1166:1	Coordinates: 18-1166	Size [bp]: 1149	Hits (absolute): 653	Hits (normalized): 211.420578267831	Hits (normalized) per kb: 184.002228228891	Normalized hits with 1T: 91.9%	Normalized hits with 10A: 61%	Normalized hits 23-35 nt: 100%	Normalized hits on the main strand(s): 91.1%	Predicted directionality: mono:minus	Binding sites: RHOXF1 (AGCTTA: 279) RHOXF1 (AGATTA: 1050) RHOXF1 (TAAGCT: 277) RHOXF1 (TGATCT: 925) RHOXF1 (TAATCT: 1032) FOXO1 (ATAAACAAC: 1135)
Cluster 346	Location: LGUN_random_Scaffold554394 dna:scaffold scaffold:BglaB1:LGUN_random_Scaffold554394:1:1140:1	Coordinates: 5-1068	Size [bp]: 1064	Hits (absolute): 230	Hits (normalized): 143.893856271137	Hits (normalized) per kb: 135.24099573069	Normalized hits with 1T: 99.7%	Normalized hits with 10A: 1.2%	Normalized hits 23-35 nt: 100%	Normalized hits on the main strand(s): 99.8%	Predicted directionality: mono:minus	Binding sites: Lhx8 (TTAATTAG: 190)
Cluster 347	Location: LGUN_random_Scaffold52520 dna:scaffold scaffold:BglaB1:LGUN_random_Scaffold52520:1:1129:1	Coordinates: 29-1087	Size [bp]: 1059	Hits (absolute): 1351	Hits (normalized): 167.048381236557	Hits (normalized) per kb: 157.743710662381	Normalized hits with 1T: 92.7%	Normalized hits with 10A: 23.6%	Normalized hits 23-35 nt: 100%	Normalized hits on the main strand(s): 94.9%	Predicted directionality: bi:minus-plus (split between 175 and 189)	Binding sites: RHOXF1 (TAATCC: 297)
Cluster 348	Location: LGUN_random_Scaffold53967 dna:scaffold scaffold:BglaB1:LGUN_random_Scaffold53967:1:1100:1	Coordinates: 19-1093	Size [bp]: 1075	Hits (absolute): 793	Hits (normalized): 196.811280522717	Hits (normalized) per kb: 183.082003081898	Normalized hits with 1T: 70%	Normalized hits with 10A: 96.7%	Normalized hits 23-35 nt: 100%	Normalized hits on the main strand(s): 92.5%	Predicted directionality: bi:plus-minus (split between 693 and 717)	Binding sites: RHOXF1 (GGCTCA: 531)
Cluster 349	Location: LGUN_random_Scaffold54317 dna:scaffold scaffold:BglaB1:LGUN_random_Scaffold54317:1:1093:1	Coordinates: 4-1077	Size [bp]: 1074	Hits (absolute): 827	Hits (normalized): 205.227148492945	Hits (normalized) per kb: 191.085821802252	Normalized hits with 1T: 65.7%	Normalized hits with 10A: 95.4%	Normalized hits 23-35 nt: 100%	Normalized hits on the main strand(s): 97.6%	Predicted directionality: bi:minus-plus (split between 302 and 314)	Binding sites: RHOXF1 (TAAGCT: 600) RHOXF1 (TGAGCC: 623) FOXP1 (GTAAACA: 664) FOXP1 (GTAAACA: 749) FOXO3_mmu (GGTAAACA: 663)
Cluster 350	Location: LGUN_random_Scaffold54777 dna:scaffold scaffold:BglaB1:LGUN_random_Scaffold54777:1:1084:1	Coordinates: 2-1039	Size [bp]: 1038	Hits (absolute): 531	Hits (normalized): 184.624147600944	Hits (normalized) per kb: 177.860260387336	Normalized hits with 1T: 89.8%	Normalized hits with 10A: 61.8%	Normalized hits 23-35 nt: 100%	Normalized hits on the main strand(s): 91%	Predicted directionality: mono:minus	Binding sites: RHOXF1 (TGATCC: 185) SPZ1 (AGGGTTAGAG: 87)
Cluster 351	Location: LGUN_random_Scaffold57258 dna:scaffold scaffold:BglaB1:LGUN_random_Scaffold57258:1:1040:1	Coordinates: 3-1042	Size [bp]: 1040	Hits (absolute): 1795	Hits (normalized): 1732.18269726133	Hits (normalized) per kb: 1665.56471488696	Normalized hits with 1T: 93.1%	Normalized hits with 10A: 37%	Normalized hits 23-35 nt: 100%	Normalized hits on the main strand(s): 95%	Predicted directionality: mono:plus	Binding sites: RHOXF1 (AGCTCA: 444) RHOXF1 (TGATCT: 26) RHOXF1 (TGATCT: 392) RHOXF1 (TGATCT: 431) RHOXF1 (TGAGCT: 442) RHOXF1 (TGAGCC: 463) RHOXF1 (TGAGCC: 805) Sox5 (ATTGTT: 601) FOXO1 (ATAAACAAG: 733) Rhox11 (AAAACAGCA: 159)
Cluster 352	Location: LGUN_random_Scaffold58383 dna:scaffold scaffold:BglaB1:LGUN_random_Scaffold58383:1:1020:1	Coordinates: 4-1020	Size [bp]: 1017	Hits (absolute): 553	Hits (normalized): 727.955759545357	Hits (normalized) per kb: 715.78536026654	Normalized hits with 1T: 97.2%	Normalized hits with 10A: 59.7%	Normalized hits 23-35 nt: 100%	Normalized hits on the main strand(s): 94.7%	Predicted directionality: bi:plus-minus (split between 215 and 215)	Binding sites: RHOXF1 (GGATTA: 186) RHOXF1 (AGCTCA: 550) RHOXF1 (TAAGCC: 162) RHOXF1 (TGATCT: 417) RHOXF1 (TAATCC: 484) RHOXF1 (TAAGCT: 548) FOXO3_mmu (TGTTTTCC: 996) Sox5 (ATTGTT: 491) Sox5 (ATTGTT: 932) SOX9 (CCATTGTT: 489) FOXO3_mmu (GCTAAACA: 878) Sox5 (AACAAT: 882)
Total size of 352 predicted piRNA clusters: 2113845 bp (0.235%)
Non identical sequences that can be assigned to clusters: 209904 (24.422%)
Sequence reads that can be assigned to clusters: 3953191 (42.3%)
