# Supplementary material for: Deep sequencing of small RNAs reveals the repertoire of miRNAs and piRNAs in Biomphalaria glabrata
Source: Mem Inst Oswaldo Cruz. 2020 Jul 1;115:e190498. doi: 10.1590/0074-02760190498 (PMC7328434; doi:10.1590/0074-02760190498)
Supplement: Supplementary file 5 [file 1678-8060-mioc-115-e190498-s5.xlsx]

## Sheet: Bgl-piRNAs
TABLE VI Putative Bgl-piRNAs on samples with shell and without shell
pi_Name	Sequence	Length Size	Counts Without Shell	Counts With Shell
bgl-piRNA-1	AAAAAAAGTAAAGTTCCCCTTTCAGACCT	29	2	0
bgl-piRNA-2	AAAAAACAACGTAGAATTTCTTTTACTA	28	1	0
bgl-piRNA-3	AAAAAAGAACAGACTACGTTGGGC	24	1	0
bgl-piRNA-4	AAAAAAGCTAGGTTCGAAAGGGAC	24	1	0
bgl-piRNA-5	AAAAAAGGACACAGAGAGCTGACA	24	1	0
bgl-piRNA-6	AAAAAAGTAATAATGTTCATCTGGATA	27	1	0
bgl-piRNA-7	AAAAAAGTCAGATGTCTAGTGCTC	24	1	0
bgl-piRNA-8	AAAAAATGAAGCTGGCTGTTATGGGC	26	4	0
bgl-piRNA-9	AAAAACGAGACATCCAAAGGTTGAAGCTT	29	2	0
bgl-piRNA-10	AAAAACGGTTTGTCGTTGTGCTGGCC	26	2	0
bgl-piRNA-11	AAAAACGTTACTGTAAGCCCAGAG	24	2	0
bgl-piRNA-12	AAAAACTCTTTGAATAACCTGCCAGT	26	2	0
bgl-piRNA-13	AAAAACTGCGAGAAACTTGTACATTTCT	28	2	0
bgl-piRNA-14	AAAAACTGTTTGACTGCTTAAAAAAACCT	29	2	0
bgl-piRNA-15	AAAAACTTGGTCCCTGGTGCTGTT	24	1	0
bgl-piRNA-16	AAAAAGAAAAATCTAGGCCTGATTAGTC	28	1	0
bgl-piRNA-17	AAAAAGAAGATGATTACGTCCTACGCG	27	2	0
bgl-piRNA-18	AAAAAGAATGGCTGTTTCAAGGGCT	25	1	0
bgl-piRNA-19	AAAAAGCTGAGAACACTGCATGTCA	25	1	0
bgl-piRNA-20	AAAAAGCTGAGAACACTGCATGTCACAAA	29	2	3
bgl-piRNA-21	AAAAAGGACACAGAGAGCTGACA	23	21	1
bgl-piRNA-22	AAAAAGGACACAGAGAGCTGACAT	24	6	1
bgl-piRNA-23	AAAAAGGACACAGAGAGCTGACATT	25	17	3
bgl-piRNA-24	AAAAAGGACACAGAGAGCTGACATTA	26	8	2
bgl-piRNA-25	AAAAAGGACACAGAGAGCTGACATTAA	27	4	8
bgl-piRNA-26	AAAAAGGACACAGAGAGCTGACATTAAT	28	41	7
bgl-piRNA-27	AAAAAGGACACAGAGAGCTGACATTAATA	29	14	3
bgl-piRNA-28	AAAAAGGACACAGAGAGCTGACATTAATAA	30	23	0
bgl-piRNA-29	AAAAAGGACACAGAGAGCTGACATTAATAAA	31	36	0
bgl-piRNA-30	AAAAAGGACACAGAGAGCTGACATTAATAT	30	1	0
bgl-piRNA-31	AAAAAGGACACAGAGAGCTGACATTAATCAA	31	1	0
bgl-piRNA-32	AAAAAGGACACAGAGAGCTGACATTAATT	29	4	0
bgl-piRNA-33	AAAAAGGACACAGAGAGCTGACATTATC	28	1	0
bgl-piRNA-34	AAAAAGGACACAGAGAGCTGACT	23	1	0
bgl-piRNA-35	AAAAAGGACACAGAGAGCTGCCA	23	4	0
bgl-piRNA-36	AAAAAGGACACAGAGAGCTGCCATTA	26	1	0
bgl-piRNA-37	AAAAAGGACACAGAGAGCTGCCATTAA	27	1	0
bgl-piRNA-38	AAAAAGGACACAGAGAGCTGCCATTAAT	28	4	0
bgl-piRNA-39	AAAAAGGACACAGAGAGCTGCCATTAATA	29	3	0
bgl-piRNA-40	AAAAAGGACACAGAGAGCTGCCATTAATAA	30	1	0
bgl-piRNA-41	AAAAAGGACACAGAGAGCTGCCATTAATG	29	1	0
bgl-piRNA-42	AAAAATAGTAGTGGACCCAAGAC	23	1	0
bgl-piRNA-43	AAAAATATCTAGATCTGTAGTTGTTACT	28	7	0
bgl-piRNA-44	AAAAATATGAAGAAAAAAGGTCG	23	1	1
bgl-piRNA-45	AAAAATATGAAGAAAAAAGGTCGT	24	3	39
bgl-piRNA-46	AAAAATATGAAGAAAAAAGGTCGTGG	26	2	2306
bgl-piRNA-47	AAAAATATGAAGAAAAAAGGTCGTGGCA	28	4	212
bgl-piRNA-48	AAAAATATGAAGAAAAAAGGTCGTGGCAC	29	57	52
bgl-piRNA-49	AAAAATATGAAGAAAAAAGGTCGTGGCACA	30	3	22
bgl-piRNA-50	AAAAATATGAAGAAAAAAGGTCGTGGCACT	30	11	3
bgl-piRNA-51	AAAAATATGAAGAAAAAAGGTCGTGGCAT	29	3	5
bgl-piRNA-52	AAAAATATGAAGAAAAAAGGTCGTGGCATT	30	1	0
bgl-piRNA-53	AAAAATCGAAAAAATCTTGGAAGACA	26	1	0
bgl-piRNA-54	AAAAATCTGGATGGTTGGTAATACAA	26	1	0
bgl-piRNA-55	AAAAATGAAGTGGAGTAGAATTTTCATC	28	1	0
bgl-piRNA-56	AAAAATGAGACATAGAACATGCACGGAT	28	1	0
bgl-piRNA-57	AAAAATGGCTGTGGAATCCAATTCTCTCTT	30	1	0
bgl-piRNA-58	AAAAATGTCAAAAACTATACCAGCCTCA	28	1	0
bgl-piRNA-59	AAAAATTCCAGGACATAGAATTCACGCC	28	1	0
bgl-piRNA-60	AAAACAAATGTTATGGGACCACC	23	1	0
bgl-piRNA-61	AAAACAAGGAGCTCATCGCAGCC	23	1	0
bgl-piRNA-62	AAAACAAGGTTACAAAAGACAGT	23	1	0
bgl-piRNA-63	AAAACACATTATTGCCTTGAATCTG	25	1	0
bgl-piRNA-64	AAAACAGCAACACGTGTTAGAGACTCAGGC	30	4	0
bgl-piRNA-65	AAAACGAGAAGATGGACTGTTGT	23	2	1
bgl-piRNA-66	AAAACGAGAAGATGGACTGTTGTCTT	26	4	0
bgl-piRNA-67	AAAACGAGAAGATGGACTGTTGTCTTTG	28	1	0
bgl-piRNA-68	AAAACGAGAAGATGGACTGTTGTCTTTGC	29	2	0
bgl-piRNA-69	AAAACGAGAAGATGGACTGTTGTCTTTGCC	30	1	0
bgl-piRNA-70	AAAACGCAAAATACCTAGGTGTTATAATAAA	31	2	0
bgl-piRNA-71	AAAACGGAAAAAGCTCATGGAAGAAG	26	1	0
bgl-piRNA-72	AAAACGGAAAAAGCTCATGGAAGAAGA	27	1	21
bgl-piRNA-73	AAAACGTTACTGTAAGCCCAGAG	23	1	0
bgl-piRNA-74	AAAACGTTACTGTAAGCCCAGAGAAAGACA	30	2	4
bgl-piRNA-75	AAAACGTTACTGTAAGCCCAGAGG	24	2	0
bgl-piRNA-76	AAAACGTTACTGTAAGCCCAGAGGAA	26	2	56
bgl-piRNA-77	AAAACGTTACTGTAAGCCCAGAGGAAGACA	30	2	99
bgl-piRNA-78	AAAACGTTACTGTAAGCCCAGAGGAAGACT	30	3	1
bgl-piRNA-79	AAAACGTTACTGTAAGCCTAGAGGACG	27	1	0
bgl-piRNA-80	AAAACTAGATCTAGACTTACCTTTGTA	27	2	0
bgl-piRNA-81	AAAACTCTTGAATAGGTTTGATCTGACT	28	1	0
bgl-piRNA-82	AAAAGACATATTGAAGTTGACTGT	24	1	0
bgl-piRNA-83	AAAAGATGATGAATCACTGATTAA	24	1	0
bgl-piRNA-84	AAAAGATTCATTGGCGTTTTGTGTTCCC	28	1	0
bgl-piRNA-85	AAAAGCGGAAGTACAAATAATAAATTTGGC	30	1	0
bgl-piRNA-86	AAAAGCTGCATACAGGGCCTAGTTA	25	2	0
bgl-piRNA-87	AAAAGGAACGACCTTCTGAACATTGGGT	28	1	0
bgl-piRNA-88	AAAAGGACACAGAGAGCTGACATTAATAAA	30	3	0
bgl-piRNA-89	AAAAGGACACAGAGAGCTGCCATTAATACA	30	1	0
bgl-piRNA-90	AAAAGTAGTCCTCCAAAAAAAAAAAATGCC	30	1	0
bgl-piRNA-91	AAAAGTCAAAATTGGTATTGTTTTA	25	1	0
bgl-piRNA-92	AAAAGTGATACGTAGAAAACACACTAGAAC	30	1	0
bgl-piRNA-93	AAAAGTGATACGTAGAAAACGCA	23	14	68
bgl-piRNA-94	AAAAGTGATACGTAGAAAACGCAC	24	1	2
bgl-piRNA-95	AAAAGTGATACGTAGAAAACGCACT	25	2	0
bgl-piRNA-96	AAAAGTGATACGTAGAAAACGCT	23	1	1
bgl-piRNA-97	AAAATAAAGGGAGATATGGTTTTCGGC	27	2	0
bgl-piRNA-98	AAAATACTCTGAAAGACACAAAGA	24	3	0
bgl-piRNA-99	AAAATACTCTGAAAGACACAAAGAT	25	1	0
bgl-piRNA-100	AAAATACTCTGAAAGACACAAAGATAAAG	29	1	0
bgl-piRNA-101	AAAATACTCTGAAAGACACAAAGATAAAGG	30	1	0
bgl-piRNA-102	AAAATAGTAGTGGACCTAAGACT	23	1	0
bgl-piRNA-103	AAAATAGTGTACACTGGTCAGCTC	24	1	0
bgl-piRNA-104	AAAATATGAAGAAAAAAGGTCGTGGCAC	28	1	3
bgl-piRNA-105	AAAATATGTCCAACAGGTTCACT	23	2	0
bgl-piRNA-106	AAAATATTGTGATGTCGGATTTTCAA	26	1	1
bgl-piRNA-107	AAAATATTTCGGCATTAATGGTCC	24	1	0
bgl-piRNA-108	AAAATCAATAACTGTGCCAATTCCTGAAT	29	1	0
bgl-piRNA-109	AAAATCATCTGGTTCTGGAATTGTAGC	27	1	0
bgl-piRNA-110	AAAATCCCAGTCTTCACCAGGATTCGAAC	29	1	0
bgl-piRNA-111	AAAATCTAGTCATGAACGCTCTGGCCC	27	1	0
bgl-piRNA-112	AAAATCTGTACTGCCTGCCCTCCA	24	1	0
bgl-piRNA-113	AAAATGAATTAACAAATAACTGTGAGAGC	29	1	1
bgl-piRNA-114	AAAATGAGGAATGCTGTTTGGGC	23	5	0
bgl-piRNA-115	AAAATGATTATGTGAACAGGGAACC	25	4	0
bgl-piRNA-116	AAAATGGAAGTCTACAAGGCATGCGTTA	28	2	0
bgl-piRNA-117	AAAATGGACATTTTTCGAAGGTTTGCAGGT	30	1	0
bgl-piRNA-118	AAAATGGACTCAGATTCGGATTATCAGCC	29	1	2
bgl-piRNA-119	AAAATGGACTCAGATTCGGATTATCAGCCG	30	1	0
bgl-piRNA-120	AAAATGGACTCAGATTCGGATTATCAGCCT	30	5	1
bgl-piRNA-121	AAAATGGAGGAATATGAACAAGAAAGT	27	1	0
bgl-piRNA-122	AAAATGGTTTTGGAACTAGACGCACTGG	28	2	0
bgl-piRNA-123	AAAATGTCTGTCATGCCAAGAGC	23	1	0
bgl-piRNA-124	AAAATTATCATAAGATATAGATCTAGACT	29	1	0
bgl-piRNA-125	AAAATTCTGAAGATGATGTAGTTGATT	27	2	2
bgl-piRNA-126	AAAATTCTGAAGATGATGTAGTTGATTG	28	1	10
bgl-piRNA-127	AAAATTCTGAAGATGATGTAGTTGATTGT	29	1	0
bgl-piRNA-128	AAAATTCTGAAGATGATGTCGTTGATTG	28	1	0
bgl-piRNA-129	AAAATTGTTAAGGACCTGACAAATGAACT	29	2	0
bgl-piRNA-130	AAAATTTAGTTCTGCAGAGTTTGAATC	27	2	0
bgl-piRNA-131	AAAATTTGTGACTGTTAGTGTTTTCTG	27	2	0
bgl-piRNA-132	AAAATTTGTTCTCACTCTGTGGCATCA	27	4	0
bgl-piRNA-133	AAACAAACACATCGGTTTTAACTAG	25	2	0
bgl-piRNA-134	AAACAAAGAAATGGGCTATTTAAAAG	26	1	27
bgl-piRNA-135	AAACAAAGAAATGGGCTATTTGAAAGC	27	1	0
bgl-piRNA-136	AAACAAAGGATGAAGAACTCTTT	23	1	0
bgl-piRNA-137	AAACAAATTAATTCCACTTATCT	23	1	0
bgl-piRNA-138	AAACAAATTTAGAGAATAGTTGAAGCAT	28	3	297
bgl-piRNA-139	AAACAATGTCCGACTCTGAACTGGT	25	4	0
bgl-piRNA-140	AAACACGAATTGTAGTTTCTTATTGGTT	28	2	0
bgl-piRNA-141	AAACACGTCGTTACCCTGGACTG	23	1	0
bgl-piRNA-142	AAACAGAAAACGCAAAGAAAGAAAACAGC	29	1	29
bgl-piRNA-143	AAACAGAACTCATGAAACCACCT	23	1	0
bgl-piRNA-144	AAACAGAGCAATTATGGACTATT	23	1	0
bgl-piRNA-145	AAACAGGGAAATAAAGAATAAAGTGAAGCC	30	17	0
bgl-piRNA-146	AAACAGGGAAATAAAGAATACAGTGAAGCC	30	2	0
bgl-piRNA-147	AAACATATCAATGATTTCGTCTGGTT	26	2	2
bgl-piRNA-148	AAACATCAAATGGTGTAGAATCTCTTGT	28	5	0
bgl-piRNA-149	AAACATCAAATGGTGTAGAATCTCTTGTC	29	1	0
bgl-piRNA-150	AAACATGAGATCGTAAATTATATAGAAGA	29	2	0
bgl-piRNA-151	AAACATGAGATGACTCTGAAAAGCTT	26	1	0
bgl-piRNA-152	AAACATGGAGAACAACTGAAGCCACA	26	2	0
bgl-piRNA-153	AAACCACTTTGTCTTTCGTCATCAAG	26	1	0
bgl-piRNA-154	AAACCATAGCCTGTAGATCCCCATTATAAC	30	1	0
bgl-piRNA-155	AAACCCTGCCCGCTCCCATCCCCCGTCGTCC	31	1	0
bgl-piRNA-156	AAACCCTGGTACAGTTGGACACT	23	1	0
bgl-piRNA-157	AAACCCTGGTACAGTTGGACCCT	23	1	0
bgl-piRNA-158	AAACCTATTCTGACTCATTACTCCAGC	27	1	0
bgl-piRNA-159	AAACCTATTCTGACTCATTCCTCCAGC	27	1	0
bgl-piRNA-160	AAACCTTAGTTGGCAAAACTTTTTTAAGC	29	3	22
bgl-piRNA-161	AAACCTTTTGAAAAATCATCAATTAGTCC	29	1	0
bgl-piRNA-162	AAACGACATATTGAAGTTGACTGT	24	6	1
bgl-piRNA-163	AAACGACGGACTAAAACGAATGGACAGT	28	1	0
bgl-piRNA-164	AAACGAGAAGTTGATCGCATTCAGAAG	27	1	0
bgl-piRNA-165	AAACGATCAATTTGAAGAACTTGA	24	5	2
bgl-piRNA-166	AAACGATCAATTTGAAGAACTTGAGGCG	28	1	0
bgl-piRNA-167	AAACGATCAATTTGAAGAACTTGAGGCT	28	10	4
bgl-piRNA-168	AAACGATGACTTGAATAACTTGTAGT	26	2	0
bgl-piRNA-169	AAACGATGACTTGAATGACTTGTAGT	26	5	0
bgl-piRNA-170	AAACGATGACTTGAATGACTTGTAGTAC	28	2	2
bgl-piRNA-171	AAACGGAAAAAGCTCATGGAAGA	23	1	0
bgl-piRNA-172	AAACGGAAAAAGCTCATGGAAGAAG	25	1	0
bgl-piRNA-173	AAACGGAAGATCGCCAGCGCTGCAAGT	27	2	2
bgl-piRNA-174	AAACGTTACTGTAAGCCCAGAGA	23	1	0
bgl-piRNA-175	AAACGTTACTGTAAGCCCAGAGG	23	5	2
bgl-piRNA-176	AAACGTTACTGTAAGCCCAGAGGA	24	31	54
bgl-piRNA-177	AAACGTTACTGTAAGCCCAGAGGAA	25	18	209
bgl-piRNA-178	AAACGTTACTGTAAGCCCAGAGGAAA	26	2	0
bgl-piRNA-179	AAACGTTACTGTAAGCCCAGAGGAAG	26	4	31
bgl-piRNA-180	AAACGTTACTGTAAGCCCAGAGGAAGA	27	4	154
bgl-piRNA-181	AAACGTTACTGTAAGCCCAGAGGAAGAA	28	1	2
bgl-piRNA-182	AAACGTTACTGTAAGCCCAGAGGAAGAC	28	6	203
bgl-piRNA-183	AAACGTTACTGTAAGCCCAGAGGAAGACA	29	35	2436
bgl-piRNA-184	AAACGTTACTGTAAGCCCAGAGGAAGACC	29	1	2
bgl-piRNA-185	AAACGTTACTGTAAGCCCAGAGGAAGACT	29	2	52
bgl-piRNA-186	AAACGTTACTGTAAGCCCAGAGGAC	25	21	73
bgl-piRNA-187	AAACGTTACTGTAAGCCCAGAGGACA	26	1	1
bgl-piRNA-188	AAACGTTACTGTAAGCCCAGAGGACG	26	1	105
bgl-piRNA-189	AAACGTTACTGTAAGCCCAGAGGACGAC	28	1	475
bgl-piRNA-190	AAACGTTACTGTAAGCCCAGAGGACGACA	29	8	2448
bgl-piRNA-191	AAACGTTACTGTAAGCCCAGAGGACGACAT	30	1	20
bgl-piRNA-192	AAACGTTACTGTAAGCCCAGAGGACGACT	29	5	111
bgl-piRNA-193	AAACGTTACTGTAAGCCCAGAGGACT	26	3	6
bgl-piRNA-194	AAACGTTACTGTAAGCCCAGAGGACTT	27	1	3
bgl-piRNA-195	AAACGTTACTGTAAGCCCAGAGGAT	25	2	8
bgl-piRNA-196	AAACGTTACTGTAAGCCCAGAGGT	24	2	0
bgl-piRNA-197	AAACGTTACTGTAAGCCCAGATGAA	25	1	0
bgl-piRNA-198	AAACGTTACTGTAAGCCCAGCGG	23	1	0
bgl-piRNA-199	AAACGTTACTGTAAGCCCAGCGGA	24	1	0
bgl-piRNA-200	AAACGTTACTGTAAGCCCAGCGGAAG	26	1	0
bgl-piRNA-201	AAACGTTACTGTAAGCCCAGCGGAAGA	27	2	0
bgl-piRNA-202	AAACGTTACTGTAAGCCCAGCGGAAGACA	29	1	0
bgl-piRNA-203	AAACGTTACTGTAAGCCCAGCGGAAGACT	29	1	0
bgl-piRNA-204	AAACGTTACTGTAAGCCCAGCGGACA	26	1	0
bgl-piRNA-205	AAACGTTACTGTAAGCCCAGCGGACG	26	1	0
bgl-piRNA-206	AAACGTTACTGTAAGCCCAGCGGACGACA	29	1	0
bgl-piRNA-207	AAACGTTACTGTAAGCCCAGCGGAT	25	2	0
bgl-piRNA-208	AAACGTTACTGTAAGCCCAGCTG	23	1	0
bgl-piRNA-209	AAACGTTACTGTAAGCCCAGTGGAC	25	1	0
bgl-piRNA-210	AAACTAGAAAAGATATTGAAAATCCGAC	28	1	0
bgl-piRNA-211	AAACTAGACAACCCTGATCTTACAACC	27	3	0
bgl-piRNA-212	AAACTCAGAGGTTGTGCTACTCATTTCT	28	1	0
bgl-piRNA-213	AAACTCTGCAGAACTAAACTTTGATGCCT	29	27	0
bgl-piRNA-214	AAACTCTGCAGAACTAAACTTTGATGCCTC	30	1	0
bgl-piRNA-215	AAACTCTGCAGAACTAAATTTTGATGCCT	29	10	0
bgl-piRNA-216	AAACTGCATGATATACAGCGAATTCCAGGTA	31	1	0
bgl-piRNA-217	AAACTGCGAGAAACTTGTACATT	23	1	0
bgl-piRNA-218	AAACTGCGAGAAACTTGTACATTTCTGC	28	3	0
bgl-piRNA-219	AAACTGCGAGAAACTTGTACCTTTCT	26	1	0
bgl-piRNA-220	AAACTGTGGATCCTTGCTGATTCT	24	1	0
bgl-piRNA-221	AAACTGTGGATCTGATGGTTGGC	23	2	10
bgl-piRNA-222	AAACTGTGGATCTGATGGTTGGCA	24	3	18
bgl-piRNA-223	AAACTGTGGATCTGATGGTTGGCAC	25	3	5
bgl-piRNA-224	AAACTGTGGATCTGATGGTTGGCACC	26	2	0
bgl-piRNA-225	AAACTGTTGACCTTATTCGTCGA	23	2	0
bgl-piRNA-226	AAACTGTTGACCTTATTCGTCGGAAGCA	28	1	15
bgl-piRNA-227	AAACTTGTAGTACTCACAATACT	23	2	0
bgl-piRNA-228	AAACTTGTAGTACTCACAATCCT	23	1	0
bgl-piRNA-229	AAACTTTACATGTATATGGCTGAGCGCCT	29	1	0
bgl-piRNA-230	AAACTTTGAGAACGGTACTTTTAATG	26	4	0
bgl-piRNA-231	AAAGAAAAATCTTCATACAGAACTCACAT	29	2	2
bgl-piRNA-232	AAAGAAAGAAACTGTTTGTCTCA	23	2	1
bgl-piRNA-233	AAAGAAAGAAACTGTTTGTCTCAGT	25	5	0
bgl-piRNA-234	AAAGAAAGAAACTGTTTGTCTCAGTACCAC	30	2	1
bgl-piRNA-235	AAAGAAAGAAACTGTTTGTCTCAGTACCACT	31	1	0
bgl-piRNA-236	AAAGAAAGTTGAGATTGTGAAAG	23	1	0
bgl-piRNA-237	AAAGAAAGTTGAGATTGTGAAAGAAAGC	28	20	0
bgl-piRNA-238	AAAGAAAGTTGAGATTGTGAAAGAAAGCT	29	42	0
bgl-piRNA-239	AAAGAAAGTTGAGATTGTGACAGAAAGCT	29	1	0
bgl-piRNA-240	AAAGAAAGTTGAGATTGTGCAAG	23	1	0
bgl-piRNA-241	AAAGAAAGTTGAGATTGTGCAAGAAAGC	28	1	0
bgl-piRNA-242	AAAGAAAGTTGAGATTGTGCAAGAAAGCT	29	1	0
bgl-piRNA-243	AAAGAACAGTTTAAAAATGGAAAGA	25	2	2
bgl-piRNA-244	AAAGAACAGTTTAAAAATGGAAAGAGGA	28	1	37
bgl-piRNA-245	AAAGAAGGATAACTCTCGAGAAGTT	25	3	0
bgl-piRNA-246	AAAGAATGGGGTCTGCACTTTGA	23	2	0
bgl-piRNA-247	AAAGAATTACATGCTCGTTGGTC	23	1	0
bgl-piRNA-248	AAAGACACGTGGAATTCCTGATGT	24	5	0
bgl-piRNA-249	AAAGACATGAAGTAGACTTGAACGAGA	27	1	0
bgl-piRNA-250	AAAGACATGAAGTAGACTTGAACGAGAAG	29	1	0
bgl-piRNA-251	AAAGACTGAAAAGCAACTGAGTTGTT	26	1	0
bgl-piRNA-252	AAAGAGACAATGTGCGTCAACATG	24	1	0
bgl-piRNA-253	AAAGAGAGTAATAAAGACAGTTACAGGC	28	2	0
bgl-piRNA-254	AAAGAGATCAAACATGATATGCGGAGACA	29	2	3
bgl-piRNA-255	AAAGAGATCAAACATGATATGCGGAGACT	29	5	0
bgl-piRNA-256	AAAGAGATCAAACATGATATGCTG	24	2	0
bgl-piRNA-257	AAAGAGATCAAACATGATATGCTGAGACA	29	6	2
bgl-piRNA-258	AAAGAGATCAAACATGATATGTTGAGACC	29	1	0
bgl-piRNA-259	AAAGAGTAGAGATTGGTACAGCCTTGG	27	1	1
bgl-piRNA-260	AAAGAGTGTTTGTGTCTGTTTGTC	24	1	0
bgl-piRNA-261	AAAGATACCTTTTTTCAGTTTTATTGT	27	1	0
bgl-piRNA-262	AAAGATAGAAAAAATTGTAAACTTTGTT	28	1	0
bgl-piRNA-263	AAAGATAGAAAAAATTGTACACTTTGTTA	29	2	0
bgl-piRNA-264	AAAGATATAAAAGGCGGAGTGTTAGCT	27	1	0
bgl-piRNA-265	AAAGATATAAAAGGCGGAGTGTTAGCTT	28	1	0
bgl-piRNA-266	AAAGATCTTTATATTCAGATTGTCCGCCT	29	2	0
bgl-piRNA-267	AAAGATTCGTTGGTAAAAAAATTAACAC	28	1	0
bgl-piRNA-268	AAAGATTGAAGGCCAGCTAGCTGCT	25	1	0
bgl-piRNA-269	AAAGATTGAAGGCCAGCTAGCTGCTC	26	1	0
bgl-piRNA-270	AAAGATTGAAGGCCAGCTAGCTGCTCTT	28	1	0
bgl-piRNA-271	AAAGCAATGTGGACAGCACAACAAGGAG	28	1	5
bgl-piRNA-272	AAAGCATCCCTCATAACTGACTCTGGCAC	29	3	0
bgl-piRNA-273	AAAGCATTGTGCATTGTATGAAGCCC	26	1	0
bgl-piRNA-274	AAAGCCAGTGTTAAGTTTCTTTGAAGCCT	29	1	0
bgl-piRNA-275	AAAGCGCTCTGAGCATGCTATAAGCA	26	1	0
bgl-piRNA-276	AAAGCGGAAGTACAAATAATAAATTTGGC	29	2	0
bgl-piRNA-277	AAAGCTATGACTTTTAAACTGTT	23	2	0
bgl-piRNA-278	AAAGCTGAGAACACTGCATGTCACAAATA	29	2	2
bgl-piRNA-279	AAAGCTGAGAACACTGCATGTCACAAATC	29	2	0
bgl-piRNA-280	AAAGCTGAGAGCATGAACGCAACT	24	2	0
bgl-piRNA-281	AAAGCTGAGAGCATGAACGCAACTGACCT	29	1	0
bgl-piRNA-282	AAAGGAACGACCTTCTGAACATTGGGT	27	4	0
bgl-piRNA-283	AAAGGAACTTGTCTCAACACACTGACT	27	1	0
bgl-piRNA-284	AAAGGAACTTGTCTCAACACCCTGACT	27	1	0
bgl-piRNA-285	AAAGGACACAGAGAGCTGACATTAATAA	28	1	0
bgl-piRNA-286	AAAGGACACAGAGAGCTGACATTAATAAA	29	6	0
bgl-piRNA-287	AAAGGACACAGAGAGCTGACCTTAATAAA	29	1	0
bgl-piRNA-288	AAAGGACGAACTACTTTAGGGCGCGCGG	28	2	0
bgl-piRNA-289	AAAGGATGTACCGCTGTTTTGACG	24	10	2
bgl-piRNA-290	AAAGGATGTACCGCTGTTTTGACGA	25	7	26
bgl-piRNA-291	AAAGGATGTACCGCTGTTTTGACGAG	26	17	28
bgl-piRNA-292	AAAGGATGTACCGCTGTTTTGACGAGC	27	9	426
bgl-piRNA-293	AAAGGATGTACCGCTGTTTTGACGAGCT	28	1	274
bgl-piRNA-294	AAAGGATGTACCGCTGTTTTGACGAGCTC	29	7	695
bgl-piRNA-295	AAAGGCGGAGTGTTAGCTTGGGACGAGA	28	1	0
bgl-piRNA-296	AAAGGCGGTTGGTCGTTGTGCTGGC	25	2	0
bgl-piRNA-297	AAAGGCTGTATGGATGATGTACT	23	1	0
bgl-piRNA-298	AAAGGGAACAGTTGAATATGAGTCC	25	1	0
bgl-piRNA-299	AAAGGTCATCTGATTCTGTGGCCTACGGTTA	31	1	0
bgl-piRNA-300	AAAGGTTATATGTTTGGAAAGAAA	24	2	0
bgl-piRNA-301	AAAGTAAAGGCGGTTGGTCGTTGTGCT	27	2	0
bgl-piRNA-302	AAAGTAATAATGTTCATCTGGAT	23	1	0
bgl-piRNA-303	AAAGTAGCTTTCAACACTGGGACATGCT	28	1	0
bgl-piRNA-304	AAAGTAGTTCGTCCATTATTCCG	23	2	0
bgl-piRNA-305	AAAGTATAGAACTCATCTACAGTTACATC	29	1	0
bgl-piRNA-306	AAAGTATAGAACTCATCTACCGTTACATC	29	1	0
bgl-piRNA-307	AAAGTATAGAATTTATCTGGAAGAAAGGGC	30	1	1
bgl-piRNA-308	AAAGTGAAGACTGTTAAAGCTGACA	25	5	0
bgl-piRNA-309	AAAGTGAAGACTGTTAAAGCTGACAGC	27	1	0
bgl-piRNA-310	AAAGTGAAGACTGTTAAAGCTGACAGCT	28	3	0
bgl-piRNA-311	AAAGTGAGAAAAAATCTAGACGAACT	26	1	0
bgl-piRNA-312	AAAGTGGACCTGACAGTAGGCGGATTGT	28	2	0
bgl-piRNA-313	AAAGTTAGATGTGAACCTGGCCT	23	2	0
bgl-piRNA-314	AAAGTTTTACTTGTTTAGGCGTGC	24	1	0
bgl-piRNA-315	AAATAAAAACTGCGAGAAACTTGTACAT	28	1	0
bgl-piRNA-316	AAATAAAAACTGCGAGAAACTTGTACATT	29	3	0
bgl-piRNA-317	AAATAATCTGACTTTTGTTCCTGAAGTAAT	30	2	0
bgl-piRNA-318	AAATAATTACGGAGAGAAAGAGC	23	1	0
bgl-piRNA-319	AAATACGAGCTGGATAAGTGAACAATT	27	1	0
bgl-piRNA-320	AAATACTCCTTCTTCCCTAGTGCTAT	26	2	0
bgl-piRNA-321	AAATACTCTGAAAGACACAAAGATAAAGG	29	2	0
bgl-piRNA-322	AAATAGAAAAGCTGAATAAAACATTGTGGC	30	1	0
bgl-piRNA-323	AAATAGAACTAGCTCCATCATTAAAATG	28	1	0
bgl-piRNA-324	AAATAGAGCAGTGAGATTCATAACA	25	3	1
bgl-piRNA-325	AAATAGATCAAAGCTATGAGGGACT	25	1	0
bgl-piRNA-326	AAATAGTAGGCACAGTTAACTTTTAATT	28	2	0
bgl-piRNA-327	AAATATAAGATTTTACAAGACACTG	25	3	0
bgl-piRNA-328	AAATATAAGATTTTACAAGACACTGCA	27	3	0
bgl-piRNA-329	AAATATAAGATTTTACAAGACACTGCACC	29	8	0
bgl-piRNA-330	AAATATAAGATTTTACAAGACACTGCACCT	30	2	0
bgl-piRNA-331	AAATATAATAGGAAAGTTGTGATAT	25	3	0
bgl-piRNA-332	AAATATATGAGGGCAGTCAAGGAAGAAG	28	1	87
bgl-piRNA-333	AAATATCTGATTTTAGATTTACTGGCCT	28	2	0
bgl-piRNA-334	AAATATCTTAAAGTGGCTTGAACT	24	1	0
bgl-piRNA-335	AAATATCTTAAAGTGGCTTGCACTC	25	1	0
bgl-piRNA-336	AAATATCTTAAAGTGGCTTGCACTCT	26	1	0
bgl-piRNA-337	AAATATTCTATTAGGACTGATGGACGCC	28	1	0
bgl-piRNA-338	AAATCAATAACTGTGCCAATTCCTG	25	2	0
bgl-piRNA-339	AAATCACGGATTCAATGGAACTCAGA	26	2	0
bgl-piRNA-340	AAATCAGGAACTCACACTTCTCATCTG	27	2	0
bgl-piRNA-341	AAATCAGGAACTCACACTTCTCATCTGG	28	1	1
bgl-piRNA-342	AAATCAGGAACTCACACTTCTCATCTGGC	29	7	103
bgl-piRNA-343	AAATCAGGAACTCACACTTCTCATCTGGCT	30	7	11
bgl-piRNA-344	AAATCATCCGTCAGTGACACCAAAG	25	1	0
bgl-piRNA-345	AAATCATCCGTCAGTGACACCAAAGCCT	28	3	0
bgl-piRNA-346	AAATCATGTAGAATCCTATCATT	23	1	0
bgl-piRNA-347	AAATCATGTAGAATCCTATCATTC	24	1	0
bgl-piRNA-348	AAATCGATGCAGACACCTACACCATA	26	1	6
bgl-piRNA-349	AAATCGATGCAGACACCTACACCATAAAG	29	1	19
bgl-piRNA-350	AAATCGATGCAGACACCTACACCATAAAGC	30	1	17
bgl-piRNA-351	AAATCGATGCAGACACCTACCCCATAAAGC	30	1	0
bgl-piRNA-352	AAATCGGACAAGCTTTGGAAGATACGCCCT	30	2	1
bgl-piRNA-353	AAATCGGACAAGCTTTGGAAGATACGCCT	29	1	0
bgl-piRNA-354	AAATCTGAACGACAGTCCAGCGCGCA	26	2	0
bgl-piRNA-355	AAATCTTAAAAGAGGACTGCATTAACC	27	2	11
bgl-piRNA-356	AAATCTTAAAAGAGGACTGCATTAACCACA	30	3	2
bgl-piRNA-357	AAATCTTAAAAGAGGACTGTATTAACCACA	30	1	0
bgl-piRNA-358	AAATGACAGAGAAGAATGGAGAAAGAAGGTTG	32	1	0
bgl-piRNA-359	AAATGACCGGGGATGAAGTGACC	23	1	0
bgl-piRNA-360	AAATGACTCTGGATCAGAAGAAT	23	29	1
bgl-piRNA-361	AAATGACTCTGGATCAGAAGAATGTTTTT	29	2	0
bgl-piRNA-362	AAATGAGATTGGACCAAAAGCGC	23	2	1
bgl-piRNA-363	AAATGAGATTGGACCAAAAGCGCTCTGAGC	30	1	0
bgl-piRNA-364	AAATGAGATTGGACCAAAAGCGCTCTGAGCA	31	4	0
bgl-piRNA-365	AAATGAGATTGGACCAAAGCGCT	23	5	0
bgl-piRNA-366	AAATGAGATTGGACCAAAGCGCTCT	25	3	0
bgl-piRNA-367	AAATGAGATTGGACCAAAGCGCTCTGAGCA	30	1	0
bgl-piRNA-368	AAATGAGATTGGACCATAGCGCTC	24	1	0
bgl-piRNA-369	AAATGATTCAACTGATGATGAGG	23	1	2
bgl-piRNA-370	AAATGATTCAACTGATGATGAGGAC	25	5	21
bgl-piRNA-371	AAATGATTCAACTGATGATGAGGACT	26	67	3
bgl-piRNA-372	AAATGATTCAACTGATGATGAGGACTA	27	5	18
bgl-piRNA-373	AAATGATTCAACTGATGATGCGGAC	25	3	0
bgl-piRNA-374	AAATGATTCAACTGATGATGCGGACT	26	13	0
bgl-piRNA-375	AAATGATTCAACTGATGATGCGGACTA	27	1	0
bgl-piRNA-376	AAATGCACTGGTACATCAAAGTAAAAAT	28	1	0
bgl-piRNA-377	AAATGCATGACGCGTAGGACGTAA	24	2	1
bgl-piRNA-378	AAATGCCTGGAAGAAAACTCTGTCACC	27	1	0
bgl-piRNA-379	AAATGGAAAAGAGAACTGGATCAGT	25	1	0
bgl-piRNA-380	AAATGGACTCAGATTCGGATTATCA	25	1	0
bgl-piRNA-381	AAATGGACTCAGATTCGGATTATCAGCCT	29	25	0
bgl-piRNA-382	AAATGGAGGAATATGAACAAGAAAGTGT	28	4	0
bgl-piRNA-383	AAATGTAGGCTCAAGGCGCTGTAAT	25	1	0
bgl-piRNA-384	AAATGTGGCTCAACAAAGATGGCTA	25	3	0
bgl-piRNA-385	AAATGTTGTCTGTTTACGATTGGTGAATG	29	2	0
bgl-piRNA-386	AAATGTTGTTTGTTTACGATTGGTGAATG	29	1	0
bgl-piRNA-387	AAATGTTGTTTGTTTGCGATTGGTGAA	27	2	0
bgl-piRNA-388	AAATTAATTCCACTTATCTTATTCATGGTA	30	1	0
bgl-piRNA-389	AAATTACAAAATATTTGCGGACAATT	26	3	5
bgl-piRNA-390	AAATTACTTTCTTATTTTAACATCCT	26	1	0
bgl-piRNA-391	AAATTATAGACGCCACACCTGAATAATGGAC	31	1	0
bgl-piRNA-392	AAATTCAGGAGCAACAAATGAACT	24	1	0
bgl-piRNA-393	AAATTCTACATGCCTTATTCTGTCTCTC	28	2	0
bgl-piRNA-394	AAATTCTATACTTTGATCTGGCTGAAGC	28	1	2
bgl-piRNA-395	AAATTCTATACTTTGATCTGGCTGAAGT	28	1	0
bgl-piRNA-396	AAATTCTGAAGATGATGTAGTTGATTGTT	29	2	1
bgl-piRNA-397	AAATTCTTTCGTTATTATTTGGATTCCTC	29	1	0
bgl-piRNA-398	AAATTGTAAGACAAATTTCCATAC	24	2	0
bgl-piRNA-399	AAATTGTAGCAATAATACCAGTCCCATC	28	5	8
bgl-piRNA-400	AAATTGTAGCAATAATACCCGTCCCATC	28	1	0
bgl-piRNA-401	AAATTTCGGACACTCATTTGGGG	23	3	0
bgl-piRNA-402	AAATTTGATAGGTTTTGTGGACTTATGAGT	30	1	0
bgl-piRNA-403	AAATTTGATAGGTTTTGTGGCCTTATGAGT	30	1	0
bgl-piRNA-404	AAATTTGATTGTACGTGTTTGTATT	25	3	0
bgl-piRNA-405	AAATTTGGATGTAGATTCATTTTTGGGG	28	1	0
bgl-piRNA-406	AAATTTGTGACTGTTAGTGTTTTCTGCTT	29	1	0
bgl-piRNA-407	AAATTTTGTTTTTGTATTTGAAGATTATGGT	31	3	0
bgl-piRNA-408	AAATTTTGTTTTTGTATTTGAAGATTATGGTTC	33	1	0
bgl-piRNA-409	AACAAAAAATAACTTCTATGTTGTAACTG	29	2	0
bgl-piRNA-410	AACAAACAAAATGTAGGCTCAAGGCGC	27	1	0
bgl-piRNA-411	AACAAAGATGTCCAAAATGACTGTACACT	29	1	0
bgl-piRNA-412	AACAAATTGGCGACATTCACTTAAGTGT	28	2	10
bgl-piRNA-413	AACAAATTGGCGACATTCACTTAAGTGTT	29	1	3
bgl-piRNA-414	AACAACTCCAAGGCTATGCTTTGATGTGT	29	6	4
bgl-piRNA-415	AACAACTGGTAATCCACATAGATCTAGCCT	30	1	0
bgl-piRNA-416	AACAACTTGGGGCTCACAATTCGACCACC	29	6	1
bgl-piRNA-417	AACAACTTGGGGCTCACAATTCGACCACCGT	31	2	0
bgl-piRNA-418	AACAAGAAGAGGGTCCTTGGATGGG	25	1	0
bgl-piRNA-419	AACAAGCATATAGAACAATCATAGACATT	29	1	0
bgl-piRNA-420	AACAAGCATATAGAACAATCATTGACA	27	3	5902
bgl-piRNA-421	AACAAGCATATAGAACAATCATTGACAT	28	3	3515
bgl-piRNA-422	AACAAGCATATAGAACAATCATTGACATT	29	3	3839
bgl-piRNA-423	AACAAGCATATAGAACAATCCTTGACA	27	1	0
bgl-piRNA-424	AACAAGGAGAGCCTCAAACGCATTGGGCC	29	1	0
bgl-piRNA-425	AACAAGGGTGTCATGTGGCCAGCACA	26	1	0
bgl-piRNA-426	AACAAGTAAATCGTCGATCGTCT	23	5	6
bgl-piRNA-427	AACAAGTAAATCGTCGATCGTCTACA	26	3	186
bgl-piRNA-428	AACAAGTAAATCGTCGATCGTCTACAT	27	4	84
bgl-piRNA-429	AACAAGTAAATCGTCGATCGTCTACATTCC	30	2	7
bgl-piRNA-430	AACAAGTAGAGAGGATTGTGGCCACA	26	1	2
bgl-piRNA-431	AACAAGTAGAGAGGATTGTGGCT	23	1	0
bgl-piRNA-432	AACAAGTCATTGCTAGTGCCAAACTGT	27	3	0
bgl-piRNA-433	AACAAGTGGATTACTTATGAACTGTACC	28	4	23
bgl-piRNA-434	AACAAGTGGATTACTTATGCACT	23	2	0
bgl-piRNA-435	AACAAGTTTTCTGGATGCCGCATAGC	26	1	2
bgl-piRNA-436	AACAATATCAAGACTGACTTCAACA	25	1	0
bgl-piRNA-437	AACAATATCAAGACTGACTTCAACAT	26	1	0
bgl-piRNA-438	AACAATATCAAGACTGACTTCAACATT	27	4	0
bgl-piRNA-439	AACAATATGTGGAAGCTATGTGCTCAAAC	29	2	1
bgl-piRNA-440	AACAATGAGATGCCCTTGTACCTTAGCGAAC	31	2	0
bgl-piRNA-441	AACAATGAGGACATGGCCAAACACC	25	1	0
bgl-piRNA-442	AACAATGAGGACATGGCCAACCT	23	2	0
bgl-piRNA-443	AACAATGGTTATCACGTGACAGTT	24	2	0
bgl-piRNA-444	AACAATGTCGCTAATGAGCTAAGACT	26	4	0
bgl-piRNA-445	AACACAAACATCTGGTAGTCCTTTTCTG	28	33	13
bgl-piRNA-446	AACACAACTCTGCCCGAATCGGGTG	25	1	0
bgl-piRNA-447	AACACAGTGGTTTTTGTTGGCTG	23	6	0
bgl-piRNA-448	AACACATCAGACAGACCAAAGCTCTCAAGG	30	9	1
bgl-piRNA-449	AACACATTATTGCCTTGAATCTGTCACG	28	1	33
bgl-piRNA-450	AACACATTGATCCATTTTGCCACGACCTG	29	4	0
bgl-piRNA-451	AACACCAAGCGACTGTATTCCACTGT	26	6	0
bgl-piRNA-452	AACACCAAGCGACTGTATTCCACTGTT	27	1	0
bgl-piRNA-453	AACACCAATAAGAGGCTGCCTGAAGA	26	3	7
bgl-piRNA-454	AACACCATCATCGACAATGTCCATTAGG	28	1	0
bgl-piRNA-455	AACACCGGAATATAGTTAGAAACTATAACT	30	1	0
bgl-piRNA-456	AACACCGTCGTGTACACAAAGTTGTATT	28	3	0
bgl-piRNA-457	AACACCGTCGTGTACACAACGTTGTATT	28	1	0
bgl-piRNA-458	AACACGACTGATACACACAATAACACA	27	2	3
bgl-piRNA-459	AACACGGCAATAATTTGATAGGACTTCTG	29	1	26
bgl-piRNA-460	AACACGTCGTTACCCTGGAAGATTCTATC	29	2	0
bgl-piRNA-461	AACACGTCGTTACCCTGGACTGTTCTATC	29	2	0
bgl-piRNA-462	AACACGTCGTTACCCTGGAGTATTCTATC	29	1	0
bgl-piRNA-463	AACACGTCGTTACCCTGGAGTATTCTATCG	30	1	0
bgl-piRNA-464	AACACGTGTTAGAGACTCAGGCTTTGA	27	1	0
bgl-piRNA-465	AACACGTGTTAGAGACTCAGGCTTTGATG	29	3	0
bgl-piRNA-466	AACACGTTGTCGAACTCAAAGAGCCAAGG	29	1	0
bgl-piRNA-467	AACACTATCTGTAGGCCTAACGTAGGTA	28	2	0
bgl-piRNA-468	AACACTCAGGCTGAAAATGTGGAACT	26	1	0
bgl-piRNA-469	AACACTGATGAACAATTGAACATGG	25	1	0
bgl-piRNA-470	AACAGACTATAAATATAACTAAGT	24	2	0
bgl-piRNA-471	AACAGACTATAAATATAACTCAGT	24	1	0
bgl-piRNA-472	AACAGATCTCTTGGAATATCTAACT	25	2	0
bgl-piRNA-473	AACAGATGAAAGGCCACAGCATGATTG	27	1	0
bgl-piRNA-474	AACAGATGCATCGGATATCGCTATATC	27	4	2
bgl-piRNA-475	AACAGCAGCATTGTAGAAGCACCACGA	27	2	5
bgl-piRNA-476	AACAGCTGGATGTCGATGGTAAAT	24	1	0
bgl-piRNA-477	AACAGGACCAGAGATACTTGGCCCT	25	1	0
bgl-piRNA-478	AACAGGGAAATAAAGAATAAAGTGAAGCC	29	1	0
bgl-piRNA-479	AACAGGGAAATAAAGAATAAAGTGAAGCCT	30	1	0
bgl-piRNA-480	AACAGGTTCACTAACGATCTCTCACC	26	1	0
bgl-piRNA-481	AACAGTGAATTCAGTAAACTATGGGC	26	2	0
bgl-piRNA-482	AACAGTTCCACTTAATTCCTATGTGCCT	28	1	0
bgl-piRNA-483	AACAGTTTGAGATCAGTAGTAACGC	25	2	0
bgl-piRNA-484	AACATAATAAGATGCAGTCTTGCT	24	1	0
bgl-piRNA-485	AACATACGCAGACCTAAAGGACACACAACT	30	1	0
bgl-piRNA-486	AACATAGATCTAGAATAACCAAAGAAACA	29	1	0
bgl-piRNA-487	AACATAGTCAACACTGCTATAATTGAAGCT	30	3	0
bgl-piRNA-488	AACATAGTCAACACTGCTATAATTGAAGCTG	31	2	0
bgl-piRNA-489	AACATAGTCAACACTGCTATCATTGAAGCT	30	1	0
bgl-piRNA-490	AACATAGTCAACACTGCTATCATTGAAGCTG	31	1	0
bgl-piRNA-491	AACATATCCAGTTAGAACGTCAAC	24	7	6
bgl-piRNA-492	AACATATCCAGTTAGAACGTCAACA	25	4	156
bgl-piRNA-493	AACATATCCAGTTAGAACGTCAACAAC	27	80	1295
bgl-piRNA-494	AACATATCCAGTTAGAACGTCAACAACA	28	20	3767
bgl-piRNA-495	AACATATCCTGTACAGCTGTCAACA	25	1	1
bgl-piRNA-496	AACATATCCTGTACAGCTGTCAACAAGC	28	1	9
bgl-piRNA-497	AACATATCCTGTACAGCTGTCAACAAGCC	29	6	8
bgl-piRNA-498	AACATATCCTGTACAGCTGTCAACAAGCCT	30	1	0
bgl-piRNA-499	AACATATTAACAGTGAATTCAGTAAAAC	28	1	1
bgl-piRNA-500	AACATATTAACAGTGAATTCAGTAAACT	28	3	2
bgl-piRNA-501	AACATCAAATGGTGTAGAATCTCTTGTC	28	2	0
bgl-piRNA-502	AACATCAGTATTTATTGAAAGACG	24	2	0
bgl-piRNA-503	AACATCATCTGCCCCATAGATCGCAAGGTC	30	1	0
bgl-piRNA-504	AACATGATAACAAAGAAGTGGGCTT	25	1	27
bgl-piRNA-505	AACATGATAACAAAGAAGTGGGCTTTGC	28	1	0
bgl-piRNA-506	AACATGGTAACCTCTGCCAATGACGCC	27	1	3
bgl-piRNA-507	AACATGGTAACCTCTGCCACTGACGCC	27	2	0
bgl-piRNA-508	AACATGTCATTGAGTAGAAAATAAAAGC	28	2	0
bgl-piRNA-509	AACATGTCATTGAGTAGAACATAAAAGC	28	1	0
bgl-piRNA-510	AACATTAACAAGTACCTTGACGGCAC	26	3	0
bgl-piRNA-511	AACATTGTAGACATGGCCTAGATC	24	2	0
bgl-piRNA-512	AACATTGTAGACATGGCCTAGATCC	25	3	0
bgl-piRNA-513	AACATTGTAGGCTCTTGGCATATT	24	4	0
bgl-piRNA-514	AACATTGTATTTATTAATGAGTTGGTC	27	3	0
bgl-piRNA-515	AACATTTTGTTTGGTCTGTCAAACCACT	28	1	0
bgl-piRNA-516	AACCAACTGAATGGAACTCAAAAGTCAT	28	1	0
bgl-piRNA-517	AACCAAGACGATGGGCATGAAACGTGTT	28	1	2
bgl-piRNA-518	AACCAATGACTTAAATTCTGCCAAGT	26	6	0
bgl-piRNA-519	AACCAGATCAAAAACTGCCAGAAAAGA	27	2	0
bgl-piRNA-520	AACCAGATGATTTTAGACCTAGA	23	2	0
bgl-piRNA-521	AACCAGATGATTTTAGACCTAGAAC	25	1	0
bgl-piRNA-522	AACCAGATGATTTTAGACCTAGAACTA	27	1	0
bgl-piRNA-523	AACCAGATGATTTTAGACCTAGAACTAG	28	1	0
bgl-piRNA-524	AACCAGTAGAACTGCTGAAGAACTTTT	27	2	0
bgl-piRNA-525	AACCAGTAGAACTGCTGAAGAACTTTTC	28	2	0
bgl-piRNA-526	AACCAGTGACTTGGCAGAATTTAAGTCAT	29	1	0
bgl-piRNA-527	AACCAGTGACTTGGCAGAATTTAAGTCATT	30	1	0
bgl-piRNA-528	AACCATTGTAATTATTTGTGAATAGCTT	28	2	0
bgl-piRNA-529	AACCCGTAGAACCGAACTAGTGA	23	128	0
bgl-piRNA-530	AACCCGTAGAACCGAACTAGTGAA	24	5	0
bgl-piRNA-531	AACCCGTAGAACCGAACTAGTGG	23	10	0
bgl-piRNA-532	AACCCGTAGAACCGAACTAGTGT	23	3	0
bgl-piRNA-533	AACCCGTAGAACCGAACTAGTTA	23	1	0
bgl-piRNA-534	AACCCGTAGAACCGAACTCGTAA	23	1	0
bgl-piRNA-535	AACCCGTAGAACCGAACTCGTCA	23	1	0
bgl-piRNA-536	AACCCGTAGAACCGAACTCGTGA	23	143	0
bgl-piRNA-537	AACCCGTAGAACCGAACTCGTGAA	24	8	0
bgl-piRNA-538	AACCCGTAGAACCGAACTCGTGC	23	1	0
bgl-piRNA-539	AACCCGTAGAACCGAACTCGTGCT	24	4	0
bgl-piRNA-540	AACCCGTAGAACCGAACTCGTGG	23	14	0
bgl-piRNA-541	AACCCGTAGAACCGAACTCGTGGA	24	1	0
bgl-piRNA-542	AACCCGTAGAACCGAACTCGTGT	23	6	0
bgl-piRNA-543	AACCCGTAGAACCGAACTGGTAA	23	1	0
bgl-piRNA-544	AACCCGTAGAACCGAACTGGTGA	23	36	0
bgl-piRNA-545	AACCCGTAGAACCGAACTGGTGAA	24	2	0
bgl-piRNA-546	AACCCGTAGAACCGAACTGGTGT	23	1	0
bgl-piRNA-547	AACCCGTAGAACCGAACTTATGA	23	157	0
bgl-piRNA-548	AACCCGTAGAACCGAACTTATGAA	24	9	0
bgl-piRNA-549	AACCCGTAGAACCGAACTTATGCGCCT	27	3	0
bgl-piRNA-550	AACCCGTAGAACCGAACTTATGG	23	15	0
bgl-piRNA-551	AACCCGTAGAACCGAACTTATGT	23	2	0
bgl-piRNA-552	AACCCGTAGAACCGAACTTATTA	23	1	0
bgl-piRNA-553	AACCCGTAGAACCGAACTTCTGA	23	71	0
bgl-piRNA-554	AACCCGTAGAACCGAACTTCTGAA	24	4	0
bgl-piRNA-555	AACCCGTAGAACCGAACTTCTGG	23	6	0
bgl-piRNA-556	AACCCGTAGAACCGAACTTCTGT	23	3	0
bgl-piRNA-557	AACCCGTAGAACCGAACTTCTGTG	24	1	0
bgl-piRNA-558	AACCCGTAGAACCGAACTTCTTA	23	2	0
bgl-piRNA-559	AACCCGTAGAACCGAACTTGAGA	23	122	0
bgl-piRNA-560	AACCCGTAGAACCGAACTTGAGAA	24	7	0
bgl-piRNA-561	AACCCGTAGAACCGAACTTGAGG	23	8	0
bgl-piRNA-562	AACCCGTAGAACCGAACTTGAGT	23	1	0
bgl-piRNA-563	AACCCGTAGAACCGAACTTGCAA	23	1	0
bgl-piRNA-564	AACCCGTAGAACCGAACTTGCGA	23	230	0
bgl-piRNA-565	AACCCGTAGAACCGAACTTGCGAA	24	12	0
bgl-piRNA-566	AACCCGTAGAACCGAACTTGCGG	23	14	0
bgl-piRNA-567	AACCCGTAGAACCGAACTTGCGT	23	2	0
bgl-piRNA-568	AACCCGTAGAACCGAACTTGCGTG	24	1	0
bgl-piRNA-569	AACCCGTAGAACCGAACTTGGGA	23	73	0
bgl-piRNA-570	AACCCGTAGAACCGAACTTGGGAA	24	3	0
bgl-piRNA-571	AACCCGTAGAACCGAACTTGGGAT	24	1	0
bgl-piRNA-572	AACCCGTAGAACCGAACTTGGGC	23	1	0
bgl-piRNA-573	AACCCGTAGAACCGAACTTGGGG	23	3	0
bgl-piRNA-574	AACCCGTAGAACCGAACTTGGTG	23	7	0
bgl-piRNA-575	AACCCGTAGAACCGAACTTGTAA	23	657	0
bgl-piRNA-576	AACCCGTAGAACCGAACTTGTAAA	24	7	0
bgl-piRNA-577	AACCCGTAGAACCGAACTTGTAAG	24	2	0
bgl-piRNA-578	AACCCGTAGAACCGAACTTGTAG	23	54	0
bgl-piRNA-579	AACCCGTAGAACCGAACTTGTAGA	24	2	0
bgl-piRNA-580	AACCCGTAGAACCGAACTTGTAT	23	15	0
bgl-piRNA-581	AACCCGTAGAACCGAACTTGTATA	24	1	0
bgl-piRNA-582	AACCCGTAGAACCGAACTTGTCA	23	58	0
bgl-piRNA-583	AACCCGTAGAACCGAACTTGTCAA	24	3	0
bgl-piRNA-584	AACCCGTAGAACCGAACTTGTCC	23	1	0
bgl-piRNA-585	AACCCGTAGAACCGAACTTGTCG	23	5	0
bgl-piRNA-586	AACCCGTAGAACCGAACTTGTCT	23	4	0
bgl-piRNA-587	AACCCGTAGAACCGAACTTGTCTG	24	1	0
bgl-piRNA-588	AACCCGTAGAACCGAACTTGTGA	23	231877	0
bgl-piRNA-589	AACCCGTAGAACCGAACTTGTGAA	24	8751	0
bgl-piRNA-590	AACCCGTAGAACCGAACTTGTGAAA	25	38	0
bgl-piRNA-591	AACCCGTAGAACCGAACTTGTGAAT	25	25	0
bgl-piRNA-592	AACCCGTAGAACCGAACTTGTGAC	24	40	0
bgl-piRNA-593	AACCCGTAGAACCGAACTTGTGAG	24	632	0
bgl-piRNA-594	AACCCGTAGAACCGAACTTGTGAGA	25	34	0
bgl-piRNA-595	AACCCGTAGAACCGAACTTGTGAT	24	299	0
bgl-piRNA-596	AACCCGTAGAACCGAACTTGTGATA	25	5	0
bgl-piRNA-597	AACCCGTAGAACCGAACTTGTGATC	25	1	0
bgl-piRNA-598	AACCCGTAGAACCGAACTTGTGC	23	364	0
bgl-piRNA-599	AACCCGTAGAACCGAACTTGTGCA	24	15	0
bgl-piRNA-600	AACCCGTAGAACCGAACTTGTGCC	24	1	0
bgl-piRNA-601	AACCCGTAGAACCGAACTTGTGCG	24	20	0
bgl-piRNA-602	AACCCGTAGAACCGAACTTGTGCGC	25	23	0
bgl-piRNA-603	AACCCGTAGAACCGAACTTGTGCGCC	26	14	0
bgl-piRNA-604	AACCCGTAGAACCGAACTTGTGCGCCA	27	4	0
bgl-piRNA-605	AACCCGTAGAACCGAACTTGTGCGCCG	27	4	0
bgl-piRNA-606	AACCCGTAGAACCGAACTTGTGCGCCT	27	481	0
bgl-piRNA-607	AACCCGTAGAACCGAACTTGTGCGCCTA	28	2	0
bgl-piRNA-608	AACCCGTAGAACCGAACTTGTGCGCCTAT	29	1	0
bgl-piRNA-609	AACCCGTAGAACCGAACTTGTGCGTCTGC	29	2	0
bgl-piRNA-610	AACCCGTAGAACCGAACTTGTGCTTT	26	2	0
bgl-piRNA-611	AACCCGTAGAACCGAACTTGTGG	23	19588	0
bgl-piRNA-612	AACCCGTAGAACCGAACTTGTGGA	24	68	0
bgl-piRNA-613	AACCCGTAGAACCGAACTTGTGGAA	25	3	0
bgl-piRNA-614	AACCCGTAGAACCGAACTTGTGGAT	25	2	0
bgl-piRNA-615	AACCCGTAGAACCGAACTTGTGGG	24	3	0
bgl-piRNA-616	AACCCGTAGAACCGAACTTGTGGT	24	6	0
bgl-piRNA-617	AACCCGTAGAACCGAACTTGTGT	23	4795	0
bgl-piRNA-618	AACCCGTAGAACCGAACTTGTGTA	24	56	0
bgl-piRNA-619	AACCCGTAGAACCGAACTTGTGTAA	25	18	0
bgl-piRNA-620	AACCCGTAGAACCGAACTTGTGTAG	25	1	0
bgl-piRNA-621	AACCCGTAGAACCGAACTTGTGTAT	25	1	0
bgl-piRNA-622	AACCCGTAGAACCGAACTTGTGTC	24	1	0
bgl-piRNA-623	AACCCGTAGAACCGAACTTGTGTG	24	421	0
bgl-piRNA-624	AACCCGTAGAACCGAACTTGTGTGAC	26	1	0
bgl-piRNA-625	AACCCGTAGAACCGAACTTGTGTGCCA	27	1	0
bgl-piRNA-626	AACCCGTAGAACCGAACTTGTGTGG	25	3	0
bgl-piRNA-627	AACCCGTAGAACCGAACTTGTGTGT	25	1	0
bgl-piRNA-628	AACCCGTAGAACCGAACTTGTGTT	24	17	0
bgl-piRNA-629	AACCCGTAGAACCGAACTTGTGTTT	25	1	0
bgl-piRNA-630	AACCCGTAGAACCGAACTTGTTA	23	1395	0
bgl-piRNA-631	AACCCGTAGAACCGAACTTGTTAA	24	54	0
bgl-piRNA-632	AACCCGTAGAACCGAACTTGTTAC	24	2	0
bgl-piRNA-633	AACCCGTAGAACCGAACTTGTTAG	24	3	0
bgl-piRNA-634	AACCCGTAGAACCGAACTTGTTAT	24	5	0
bgl-piRNA-635	AACCCGTAGAACCGAACTTGTTC	23	2	0
bgl-piRNA-636	AACCCGTAGAACCGAACTTGTTCGCCT	27	4	0
bgl-piRNA-637	AACCCGTAGAACCGAACTTGTTG	23	114	0
bgl-piRNA-638	AACCCGTAGAACCGAACTTGTTT	23	49	0
bgl-piRNA-639	AACCCGTAGAACCGAACTTGTTTA	24	3	0
bgl-piRNA-640	AACCCGTAGAACCGAACTTGTTTG	24	1	0
bgl-piRNA-641	AACCCGTAGAACCGAACTTTTGA	23	62	0
bgl-piRNA-642	AACCCGTAGAACCGAACTTTTGAA	24	4	0
bgl-piRNA-643	AACCCGTAGAACCGAACTTTTGG	23	4	0
bgl-piRNA-644	AACCCTTTCTGGAACAAAGCTTGCTG	26	1	1
bgl-piRNA-645	AACCCTTTCTGGAACAAAGCTTGCTGG	27	2	5
bgl-piRNA-646	AACCCTTTTATACATTTGTTGCATTCAAA	29	2	4
bgl-piRNA-647	AACCGACCTACAACCAGAGAAACC	24	1	0
bgl-piRNA-648	AACCGCCTTTAATTTTTCCCCAACT	25	5	0
bgl-piRNA-649	AACCTAAAGAAACCTACCAGAAAGCCT	27	1	0
bgl-piRNA-650	AACCTAGATCTAGGTCTATCAGT	23	1	0
bgl-piRNA-651	AACCTATGCACTGAATACAAAACCCGA	27	1	1
bgl-piRNA-652	AACCTATGCACTGAATACAAAACCCGAT	28	1	2
bgl-piRNA-653	AACCTCGAGCCCCCTTCTAGGTAGCCAA	28	2	0
bgl-piRNA-654	AACCTGAAGCAACATCTCTTGCGCGTA	27	1	0
bgl-piRNA-655	AACCTGCAGATCGTCAAAGAAATTCGA	27	2	0
bgl-piRNA-656	AACCTGGAAACCACGCCAAGATCTCGTG	28	1	0
bgl-piRNA-657	AACCTTAGTTGACAAAACTTTTTTAAGC	28	1	0
bgl-piRNA-658	AACCTTAGTTGGCAAAACTTCTTTAAGCT	29	1	0
bgl-piRNA-659	AACCTTAGTTGGCAAAACTTTTTTAAGC	28	3	41
bgl-piRNA-660	AACCTTAGTTGGCAAAACTTTTTTAAGCT	29	3	9
bgl-piRNA-661	AACCTTAGTTGGCAAAACTTTTTTAAGCTC	30	2	3
bgl-piRNA-662	AACGAACTAAACAATGCCGAAGCACC	26	2	0
bgl-piRNA-663	AACGAACTAAACAATGCCGAAGCACCCA	28	5	5
bgl-piRNA-664	AACGAACTAAACAATGCCGACGCACCCA	28	1	0
bgl-piRNA-665	AACGACCTTCTGAACATTGGGTGCAGAGT	29	1	0
bgl-piRNA-666	AACGAGTCCAGTATCAAAATCAATAACTG	29	1	0
bgl-piRNA-667	AACGATCAATTTGAAGAACTTGAGGCT	27	2	0
bgl-piRNA-668	AACGATCTCTCACCCGTTATGAATGAAC	28	1	0
bgl-piRNA-669	AACGATGACTTGAATAACTTGTAGTTCT	28	2	1
bgl-piRNA-670	AACGATGACTTGAATGACTTGTAGT	25	1	0
bgl-piRNA-671	AACGATGACTTGAATGACTTGTAGTACA	28	1	0
bgl-piRNA-672	AACGATGACTTGAATGACTTGTAGTACT	28	3	0
bgl-piRNA-673	AACGCAGAGGACGCTGATTTTAAAAAAAGA	30	1	0
bgl-piRNA-674	AACGGAAAAAGCTCATGGAAGAAG	24	1	0
bgl-piRNA-675	AACGGAAAAAGCTCATGGAAGAAGA	25	1	4
bgl-piRNA-676	AACGGACAGCTACTATGTTGGTAGAC	26	3	0
bgl-piRNA-677	AACGGACTAGTCCAACAAACCCT	23	1	0
bgl-piRNA-678	AACGTACTGATAGACCTAGATCTAG	25	1	0
bgl-piRNA-679	AACGTCCTTGATCTGAATGCAGTCGCCT	28	2	0
bgl-piRNA-680	AACGTTACTGTAAGCCCAGAGGA	23	2	0
bgl-piRNA-681	AACGTTACTGTAAGCCCAGCGGAAGAC	27	1	0
bgl-piRNA-682	AACGTTGTATGGCTGCAGAGCTCAGC	26	1	0
bgl-piRNA-683	AACTAACTCTGGGATTTTGTCAGGCCACC	29	2	0
bgl-piRNA-684	AACTAAGCTGTAGTACTAAATCAGGAGC	28	1	10
bgl-piRNA-685	AACTAAGTAGCTCAAAGCGGCATATAAG	28	2	0
bgl-piRNA-686	AACTAAGTTTTAATCAGCATCTTTCTGGC	29	1	0
bgl-piRNA-687	AACTACGTACTATGACTCTGAAATACAAGT	30	4	0
bgl-piRNA-688	AACTAGATCTAGACTTACCTTTGT	24	4	0
bgl-piRNA-689	AACTAGTACATGAACGAAATGGCCA	25	1	3
bgl-piRNA-690	AACTAGTACATGAACGAAATGGCCACC	27	3	0
bgl-piRNA-691	AACTAGTAGGATGTTATGCTTGT	23	2	0
bgl-piRNA-692	AACTAGTGAAGAGATGTAGTCAAC	24	1	0
bgl-piRNA-693	AACTATCAATAGCAGAAACAAAGTAACACT	30	2	0
bgl-piRNA-694	AACTATGCATTGTAGCCTATTAAAACCT	28	1	0
bgl-piRNA-695	AACTATGGATGATTGTTGAATTTCAACC	28	1	0
bgl-piRNA-696	AACTATGGTGGTGAACTTTGTCA	23	1	0
bgl-piRNA-697	AACTATGGTGGTGAACTTTGTCAAAAGCCT	30	4	0
bgl-piRNA-698	AACTATTTGTCAGAACCATGATCATACC	28	1	0
bgl-piRNA-699	AACTCACACTTCTCATCTGGCTG	23	1	2
bgl-piRNA-700	AACTCAGAAAAGATTTTATTATACTG	26	3	0
bgl-piRNA-701	AACTCATAAGTAGATTGAATTAGGAAGCT	29	1	0
bgl-piRNA-702	AACTCCTGAAGTATTCCTCTGTACAATT	28	1	0
bgl-piRNA-703	AACTCGGAATTTCAGCAACTCTCTT	25	1	0
bgl-piRNA-704	AACTCTACTACACTCCTTGGCAATGAGT	28	4	0
bgl-piRNA-705	AACTCTCCCGTGGAAACCTGTTCGTCGTC	29	1	0
bgl-piRNA-706	AACTCTGAAGGAACATCCGAAACAT	25	1	0
bgl-piRNA-707	AACTCTGCAGAACTAAACTTTGATG	25	1	0
bgl-piRNA-708	AACTCTGCAGAACTAAACTTTGATGCCT	28	3	0
bgl-piRNA-709	AACTCTGCAGAACTAAATTTAGATGCCT	28	1	0
bgl-piRNA-710	AACTCTGCAGAACTAAATTTCGATGCCT	28	1	0
bgl-piRNA-711	AACTCTGCAGAACTAAATTTTGATGCCT	28	4	1
bgl-piRNA-712	AACTCTGCCCGAGTCGGGTGTCGAAC	26	1	0
bgl-piRNA-713	AACTGAAAGACCCCTGCACTGACA	24	1	1
bgl-piRNA-714	AACTGAAATCGTTACATTCTTTGAAAG	27	2	0
bgl-piRNA-715	AACTGAAATCGTTACATTCTTTGAAAGG	28	4	0
bgl-piRNA-716	AACTGAACTCAGCAACTAACTAAAACC	27	3	0
bgl-piRNA-717	AACTGAGATTGGACCAAAGCGCTCTGAGC	29	1	0
bgl-piRNA-718	AACTGATCCAGTTCTCTTTTCCATTCT	27	2	0
bgl-piRNA-719	AACTGCTCGAATTGTGGAAGCCGGGACC	28	1	0
bgl-piRNA-720	AACTGGCGGATATGAGGGGTTTTTCCT	27	1	0
bgl-piRNA-721	AACTGTACTGCATCCCGAATCTTTGAC	27	2	0
bgl-piRNA-722	AACTGTAGATAACGCCAACAAAAGC	25	2	0
bgl-piRNA-723	AACTGTAGCCTATCTAGATTCTATGAGT	28	1	0
bgl-piRNA-724	AACTGTAGGAAGGTATTCGTTGCTTCTG	28	1	0
bgl-piRNA-725	AACTGTCGACATTTGGACTGTGCCCCTT	28	2	0
bgl-piRNA-726	AACTGTTAGACGATTCAGATGATGATT	27	2	0
bgl-piRNA-727	AACTGTTAGATCTAACAGAAAAGGGC	26	4	3
bgl-piRNA-728	AACTGTTAGATCTAACAGAAAAGGGCT	27	3	4
bgl-piRNA-729	AACTGTTAGATCTAACAGAAAAGGGCTA	28	1	3
bgl-piRNA-730	AACTTAGGTGTCACCCTCAGACGACA	26	5	1
bgl-piRNA-731	AACTTAGGTGTCACCCTCAGACGACAT	27	1	0
bgl-piRNA-732	AACTTCAAGTAGTTTTCTGAACTGACT	27	1	0
bgl-piRNA-733	AACTTGACTGAAAACAATTTGGGCATAAT	29	2	0
bgl-piRNA-734	AACTTGATACGACTATGTGGCTCCTACGAC	30	1	0
bgl-piRNA-735	AACTTGATACGACTATGTGGCTCCTACGCC	30	1	0
bgl-piRNA-736	AACTTGATGAGCTCTCATATGACAGTA	27	1	0
bgl-piRNA-737	AACTTGGCGCCACACATTCATGGAGGTCC	29	1	0
bgl-piRNA-738	AACTTGGTCATTGAGTCTGTGTTCCTGTT	29	2	0
bgl-piRNA-739	AACTTGTACATTTCTGCAACATTTGTG	27	1	0
bgl-piRNA-740	AACTTGTACATTTCTGCAACATTTGTGT	28	1	3
bgl-piRNA-741	AACTTGTAGTACTCACAATACTTCTGAC	28	2	0
bgl-piRNA-742	AACTTGTAGTACTCACAATACTTCTGACA	29	2	4
bgl-piRNA-743	AACTTGTAGTTCTAGATTTTCACC	24	1	0
bgl-piRNA-744	AACTTTGTCAAGCCCAGTCTGTTAAACCC	29	3	0
bgl-piRNA-745	AACTTTGTCAAGCCCAGTCTGTTAAACCT	29	2	0
bgl-piRNA-746	AACTTTTAATTTCAGCTCTGTTTTCT	26	2	0
bgl-piRNA-747	AAGAAAAAGAAAGTCTATGAGTG	23	2	0
bgl-piRNA-748	AAGAAAATCAAAGATTGAAAGTAGAACT	28	1	0
bgl-piRNA-749	AAGAAAATCAAAGATTGAACGTAGAACT	28	1	0
bgl-piRNA-750	AAGAAACTATATCCAAACTGTTAGACGATT	30	2	0
bgl-piRNA-751	AAGAAACTGTAATAACAGGACAGCCT	26	1	0
bgl-piRNA-752	AAGAAACTGTAATAACAGGACAGGCT	26	1	1
bgl-piRNA-753	AAGAAAGGGACATATTGCCAGGCAATG	27	4	1
bgl-piRNA-754	AAGAAAGGGACATATTGCCCGGCAATG	27	1	0
bgl-piRNA-755	AAGAACAGTTTAAAAATGGAAAGAGGAGT	29	1	7
bgl-piRNA-756	AAGAACATATCCAGTTAGAACGTCAAC	27	1	0
bgl-piRNA-757	AAGAACATATCCAGTTAGACCGTCAAC	27	1	0
bgl-piRNA-758	AAGAACTACACCATTACTGAAGA	23	9	0
bgl-piRNA-759	AAGAACTACACCATTACTGAAGAA	24	1	0
bgl-piRNA-760	AAGAACTACACCATTACTGACGA	23	4	0
bgl-piRNA-761	AAGAACTAGAAACTAAACAAAGAGAA	26	1	12
bgl-piRNA-762	AAGAACTAGAAACTAAACAAAGAGAAAG	28	1	8
bgl-piRNA-763	AAGAACTAGAAACTAAACAAAGAGAAAGCCA	31	1	0
bgl-piRNA-764	AAGAACTAGAAACTAAACAACGAGAAAG	28	1	0
bgl-piRNA-765	AAGAACTAGAAACTAAACACAGAGAA	26	1	0
bgl-piRNA-766	AAGAACTCTGCATCCAATGTTCAGAAGGT	29	3	88
bgl-piRNA-767	AAGAACTGGAAGGATATAGACGTTGAAGA	29	2	21
bgl-piRNA-768	AAGAACTTTGCAAAATGTTGGTAGTAGTG	29	2	0
bgl-piRNA-769	AAGAAGGATAAAAAGGATGCTGA	23	1	0
bgl-piRNA-770	AAGAAGGATAAAAAGGATGCTGATT	25	1	0
bgl-piRNA-771	AAGAAGGATAAAAAGGATGCTGATTCT	27	21	0
bgl-piRNA-772	AAGAAGGATAAAAAGGATGCTGATTCTT	28	2	0
bgl-piRNA-773	AAGAAGGATAAAAAGGATGCTGGTTCT	27	1	0
bgl-piRNA-774	AAGAAGTAGAAGAGATGAACTATT	24	1	0
bgl-piRNA-775	AAGAAGTAGAAGAGATGAACTATTGTTGG	29	2	0
bgl-piRNA-776	AAGAATAGCATTGCACTCGGGCTG	24	1	0
bgl-piRNA-777	AAGAATCACCCTTTGTGTCAGGATT	25	1	0
bgl-piRNA-778	AAGAATGTTCGTCAGGAAATCTGT	24	1	0
bgl-piRNA-779	AAGAATTCATCAGGGCTTAGTTCATACC	28	1	0
bgl-piRNA-780	AAGAATTGGATTTTGTCAGGAAC	23	3	1
bgl-piRNA-781	AAGAATTGGATTTTGTCAGGAACT	24	17	0
bgl-piRNA-782	AAGAATTGGATTTTGTCAGGAACTA	25	2	1
bgl-piRNA-783	AAGAATTGGATTTTGTCAGGAACTAAAT	28	2	0
bgl-piRNA-784	AAGAATTGGATTTTGTCAGGAACTAAT	27	31	1
bgl-piRNA-785	AAGAATTGGATTTTGTCAGGAACTAATT	28	41	0
bgl-piRNA-786	AAGAATTGGATTTTGTCAGGAACTAATTGT	30	1	0
bgl-piRNA-787	AAGAATTGGATTTTGTCAGGAACTATTT	28	1	0
bgl-piRNA-788	AAGAATTGGATTTTGTCAGGAATT	24	2	0
bgl-piRNA-789	AAGAATTGGATTTTGTCAGGCACT	24	7	0
bgl-piRNA-790	AAGAATTGGATTTTGTCAGGCACTAATT	28	4	0
bgl-piRNA-791	AAGAATTGGATTTTGTCAGGCACTAATTGT	30	1	0
bgl-piRNA-792	AAGAATTGGATTTTGTCAGGTACTAATT	28	1	0
bgl-piRNA-793	AAGACAAGGACGACATCGGCGACTA	25	1	5
bgl-piRNA-794	AAGACAAGGACGACATCGGCGACTATC	27	2	6
bgl-piRNA-795	AAGACAATTACTCTTGACATATTAGATT	28	1	0
bgl-piRNA-796	AAGACATAGCTCTAGACCGCACCAGA	26	3	0
bgl-piRNA-797	AAGACGGTCTAATTTCGATCTGGATGCACC	30	2	0
bgl-piRNA-798	AAGACTGCTGACTGAATCTGACTTGCCT	28	4	0
bgl-piRNA-799	AAGACTGGGAATTCAAGGCAGCGGA	25	1	11
bgl-piRNA-800	AAGACTGGGAATTCAAGGCAGCGGAGA	27	1	14
bgl-piRNA-801	AAGACTGGGAATTTAAGGCAGCGGAGA	27	1	0
bgl-piRNA-802	AAGACTGTTCCTTGAGGTACACCT	24	3	1
bgl-piRNA-803	AAGACTGTTCCTTGAGGTACACCTGAG	27	5	0
bgl-piRNA-804	AAGACTGTTCCTTGAGGTACACCTGAGTT	29	2	0
bgl-piRNA-805	AAGAGAAAGAAGAAGAAAGCTGCC	24	2	0
bgl-piRNA-806	AAGAGAAATCGGACAAGCTTTGGAAGA	27	2	0
bgl-piRNA-807	AAGAGAATGATCGCCCTTGTGTCTATT	27	2	0
bgl-piRNA-808	AAGAGAATTGGATGAATTAACGAAGA	26	1	0
bgl-piRNA-809	AAGAGAGGGAACTGTAAATTATGTT	25	1	0
bgl-piRNA-810	AAGAGTTTTACGTATTCATGGGAC	24	2	0
bgl-piRNA-811	AAGAGTTTTACGTATTCATGGGACA	25	1	0
bgl-piRNA-812	AAGATAAAATAACCAATGAGGAAGT	25	1	0
bgl-piRNA-813	AAGATAAAGGCACATTCCTCGTCCCATA	28	1	0
bgl-piRNA-814	AAGATAATAATAATGTCACTCTTGGATC	28	1	0
bgl-piRNA-815	AAGATACTGTATGGGCCAACAAATTAAT	28	1	4
bgl-piRNA-816	AAGATACTGTATGGGCCAACCAATTAAT	28	1	0
bgl-piRNA-817	AAGATACTGTCTGTAGTTCTACT	23	1	0
bgl-piRNA-818	AAGATAGATCTGAATCAAACAAAAGTAG	28	4	12
bgl-piRNA-819	AAGATAGATCTGAATCAAACAAAAGTAGC	29	2	88
bgl-piRNA-820	AAGATCACAGTGTCTGTCGGAGCGGCCATA	30	2	0
bgl-piRNA-821	AAGATCTTGATGATATAAACTTGTGAC	27	8	1
bgl-piRNA-822	AAGATGGACTGTTGTCTTTGCCA	23	1	0
bgl-piRNA-823	AAGATTTCATCGGAGTACGGCTGAAC	26	1	0
bgl-piRNA-824	AAGCAACCGGTTCAATGAGCAAACT	25	1	9
bgl-piRNA-825	AAGCAACTGCTCGAATTGTGGAAGC	25	1	0
bgl-piRNA-826	AAGCAAGGAATTAATCAGGATTTATCAGC	29	3	0
bgl-piRNA-827	AAGCAGAATATAGTTGGAGAAAGTAAAT	28	3	4
bgl-piRNA-828	AAGCAGAATATAGTTGGAGAAAGTAAATTC	30	3	0
bgl-piRNA-829	AAGCAGAATATAGTTGGAGACAGTAAAT	28	1	0
bgl-piRNA-830	AAGCAGAATATAGTTGGAGACAGTAAATTC	30	1	0
bgl-piRNA-831	AAGCAGAATATAGTTGGAGATAGT	24	2	0
bgl-piRNA-832	AAGCATGGGAGGCGTAGATCTTCACAACT	29	2	3
bgl-piRNA-833	AAGCCAATGCATTGAATGAACCTGACAT	28	1	0
bgl-piRNA-834	AAGCCAGGACAAAGTAGAGTTAGC	24	1	0
bgl-piRNA-835	AAGCCAGGACAAAGTAGAGTTAGCTAAAC	29	1	0
bgl-piRNA-836	AAGCCAGTGTTAAGTTTCTTTGAAGCCT	28	1	0
bgl-piRNA-837	AAGCTGAATAAAACATTGTGGCAGGCT	27	3	1
bgl-piRNA-838	AAGCTTCTCGCGCCTCAAACTAATGAAGA	29	1	0
bgl-piRNA-839	AAGCTTTGGGGCGGATGAAGACTGA	25	1	0
bgl-piRNA-840	AAGCTTTGGGGCGGATGAAGACTGAC	26	6	0
bgl-piRNA-841	AAGCTTTGGGGCGGATGAAGACTGACA	27	4	0
bgl-piRNA-842	AAGCTTTGGGGCGGATGAAGACTGACAT	28	3	0
bgl-piRNA-843	AAGGAAAAACCCGATTAAACTCAACTTCT	29	1	0
bgl-piRNA-844	AAGGAAAACAGCAGTTAACTGCCCTG	26	2	0
bgl-piRNA-845	AAGGAAAACAGCAGTTAACTGCCCTGT	27	2	0
bgl-piRNA-846	AAGGAACTCTTCAACTTCCCTGGAAGGTC	29	4	0
bgl-piRNA-847	AAGGAACTCTTCGACTTCACTGGCT	25	1	0
bgl-piRNA-848	AAGGAACTCTTCGACTTCCCAGGCTG	26	1	0
bgl-piRNA-849	AAGGAACTCTTCGACTTCCCTAGCT	25	1	0
bgl-piRNA-850	AAGGAACTCTTCGACTTCCCTCGCTG	26	1	0
bgl-piRNA-851	AAGGAACTCTTCGACTTCCCTGACT	25	1	0
bgl-piRNA-852	AAGGAACTCTTCGACTTCCCTGACTG	26	1	0
bgl-piRNA-853	AAGGAACTCTTCGACTTCCCTGCCTT	26	1	0
bgl-piRNA-854	AAGGAACTCTTCGACTTCCCTGG	23	2	7
bgl-piRNA-855	AAGGAACTCTTCGACTTCCCTGGC	24	60	10
bgl-piRNA-856	AAGGAACTCTTCGACTTCCCTGGCA	25	1	1
bgl-piRNA-857	AAGGAACTCTTCGACTTCCCTGGCT	25	326	31
bgl-piRNA-858	AAGGAACTCTTCGACTTCCCTGGCTAGCA	29	1	0
bgl-piRNA-859	AAGGAACTCTTCGACTTCCCTGGCTG	26	227	445
bgl-piRNA-860	AAGGAACTCTTCGACTTCCCTGGCTGG	27	27	70
bgl-piRNA-861	AAGGAACTCTTCGACTTCCCTGGCTGGGC	29	1	6
bgl-piRNA-862	AAGGAACTCTTCGACTTCCCTGGCTGGT	28	2	0
bgl-piRNA-863	AAGGAACTCTTCGACTTCCCTGGCTGGTC	29	4	2
bgl-piRNA-864	AAGGAACTCTTCGACTTCCCTGGCTGT	27	2	0
bgl-piRNA-865	AAGGAACTCTTCGACTTCCCTGGCTT	26	6	2
bgl-piRNA-866	AAGGAACTCTTCGACTTCCCTTGC	24	1	0
bgl-piRNA-867	AAGGAACTCTTCGACTTCCCTTGCT	25	5	0
bgl-piRNA-868	AAGGAACTCTTCGACTTCCCTTGCTG	26	2	0
bgl-piRNA-869	AAGGAACTCTTCGACTTCCCTTGCTGG	27	1	0
bgl-piRNA-870	AAGGAACTCTTCGACTTCCCTTGCTGGGC	29	1	0
bgl-piRNA-871	AAGGAACTCTTCGACTTCCGTGGCT	25	1	0
bgl-piRNA-872	AAGGACAAACACAGAAACAATATAGAGAAC	30	4	2
bgl-piRNA-873	AAGGACTTGTTTACTTTAGACTTGGCCT	28	1	0
bgl-piRNA-874	AAGGACTTGTTTACTTTAGCCTTGGCC	27	1	0
bgl-piRNA-875	AAGGAGAAAGCCCAAAAACTGCGTTC	26	2	0
bgl-piRNA-876	AAGGAGCTCATCGCAGCCAGAAAAG	25	1	0
bgl-piRNA-877	AAGGAGTGTAGTAGAGTTCATTAGG	25	2	2
bgl-piRNA-878	AAGGATAAAAAGGATGCTGATTCT	24	10	0
bgl-piRNA-879	AAGGATAAAAAGGATGCTGATTCTTTT	27	1	0
bgl-piRNA-880	AAGGCATTGATCTACTTGGGCTAGA	25	2	0
bgl-piRNA-881	AAGGCCACAGTAGAAGTCTCTGTC	24	2	0
bgl-piRNA-882	AAGGCCACAGTAGAAGTCTCTGTCACT	27	1	0
bgl-piRNA-883	AAGGCTAAAACAGCAAGGTATGTCGCA	27	1	27
bgl-piRNA-884	AAGGCTAAAACAGCAAGGTATGTCGCAGC	29	39	52
bgl-piRNA-885	AAGGCTAAAACAGCAAGGTATGTCGCATC	29	2	0
bgl-piRNA-886	AAGGCTAAAACAGCAAGGTATTTCGCAGC	29	1	0
bgl-piRNA-887	AAGGCTAAAACAGCAAGGTCTGTCGC	26	1	2
bgl-piRNA-888	AAGGCTAAAACAGCAAGGTCTGTCGCAGC	29	6	3
bgl-piRNA-889	AAGGCTAAATCAGCAAGATATGTCGCGGC	29	4	269
bgl-piRNA-890	AAGGCTAAATCAGCAAGATATGTCGCGGCC	30	3	21
bgl-piRNA-891	AAGGCTAAATCAGCAAGATATGTCGTG	27	1	54
bgl-piRNA-892	AAGGCTAAATCAGCAAGATCTGTCGCGGC	29	1	3
bgl-piRNA-893	AAGGCTCCACTTATCGTCTGACAG	24	2	0
bgl-piRNA-894	AAGGGAAGGACCTAACTAGCTATG	24	1	0
bgl-piRNA-895	AAGGGAAGGACCTAACTAGCTATGTGC	27	3	2
bgl-piRNA-896	AAGGGAAGGACCTAACTAGCTATGTGCAGC	30	4	1
bgl-piRNA-897	AAGGGAAGGACCTAACTAGCTATGTGCT	28	1	0
bgl-piRNA-898	AAGGGAAGGACCTAACTAGCTATGTGTAG	29	1	0
bgl-piRNA-899	AAGGGACATATTGCCAGGCAATGCAGA	27	2	2
bgl-piRNA-900	AAGGGACATATTGCCAGGCAATGCAGAAGT	30	1	0
bgl-piRNA-901	AAGGGACGAAGAATGCTAGAGAAGC	25	4	0
bgl-piRNA-902	AAGGGACTACGATGAATTTTGTTT	24	2	0
bgl-piRNA-903	AAGGGACTGAAATCTTCAAGGAATAACT	28	1	0
bgl-piRNA-904	AAGGGACTGCAGGCACGACATGGCCT	26	1	1
bgl-piRNA-905	AAGGGACTGCAGGCACGACCTGGCCT	26	1	0
bgl-piRNA-906	AAGGGGAAAAGACGCTATTAGTTTTGTGCGA	31	1	0
bgl-piRNA-907	AAGGGTCACATAAAGAGCCAATGTAGATC	29	1	0
bgl-piRNA-908	AAGGGTGGCTGGAGAGGGACTAT	23	1	0
bgl-piRNA-909	AAGGGTGGCTGGAGAGGGACTATT	24	4	0
bgl-piRNA-910	AAGGGTGGCTGGAGAGGGACTATTG	25	2	0
bgl-piRNA-911	AAGGGTGGCTGGAGAGGGACTATTGC	26	2	0
bgl-piRNA-912	AAGGGTGGCTGGAGAGGGACTATTGT	26	3	0
bgl-piRNA-913	AAGGGTGGCTGGAGAGGGACTATTGTA	27	3	0
bgl-piRNA-914	AAGGGTGGCTGGAGAGGGACTATTGTAT	28	1	0
bgl-piRNA-915	AAGGGTGGCTGGAGAGGGACTATTGTATG	29	1	0
bgl-piRNA-916	AAGGGTGGCTGGAGAGGGACTATTT	25	2	0
bgl-piRNA-917	AAGGGTGGCTGGAGAGGGACTATTTTAT	28	2	0
bgl-piRNA-918	AAGGTAATATATCCAATAGTCCAGTCA	27	1	0
bgl-piRNA-919	AAGGTATTACTGTTGATTCTAAATAACT	28	2	2
bgl-piRNA-920	AAGGTCAACAGTTTTATGTTCCAAAGCCT	29	2	1
bgl-piRNA-921	AAGGTCAACAGTTTTATGTTCTAAAGCC	28	8	10
bgl-piRNA-922	AAGGTCAACAGTTTTATGTTCTAAAGCCT	29	7	1
bgl-piRNA-923	AAGGTCACCTCCGACGACGTTCCCTTA	27	1	0
bgl-piRNA-924	AAGGTCACCTCCGACGACGTTCCGTTA	27	1	0
bgl-piRNA-925	AAGGTCTGAAAGGGGAACTTTACTTT	26	1	0
bgl-piRNA-926	AAGGTCTGAAAGGGGAACTTTACTTTT	27	11	0
bgl-piRNA-927	AAGGTCTGAAAGGGGAACTTTACTTTTT	28	21	0
bgl-piRNA-928	AAGGTCTGAAAGGGGAACTTTTTT	24	2	0
bgl-piRNA-929	AAGGTGCTGAAGACTTCTGGAGAAC	25	2	0
bgl-piRNA-930	AAGGTTGACAGATCTTGTGTAGTGCCCCA	29	1	0
bgl-piRNA-931	AAGGTTGATAGATGGCAGTATCAAGCGCT	29	3	1
bgl-piRNA-932	AAGGTTGCGTGTTCAAATCACGTCGGGGGC	30	3	0
bgl-piRNA-933	AAGGTTGCGTGTTCAAATCACGTCGGGGTC	30	101	0
bgl-piRNA-934	AAGGTTGCGTGTTCAAATCACGTCGGGGTT	30	1	0
bgl-piRNA-935	AAGGTTGCGTGTTCAAATCACTTCGGGGTC	30	1	0
bgl-piRNA-936	AAGGTTGCGTGTTCAAATCCCGTCGGGGTC	30	9	0
bgl-piRNA-937	AAGTAAAAGACAATTTCTTTCTGGACT	27	1	0
bgl-piRNA-938	AAGTAATTATCTTCAACTCTGAAGG	25	1	0
bgl-piRNA-939	AAGTAGAAGAGATGAACTATTGTTGGG	27	1	0
bgl-piRNA-940	AAGTAGATCAATGCCTTAGTAATCCC	26	4	6
bgl-piRNA-941	AAGTAGATCAATGCCTTAGTAATCCCT	27	1	2
bgl-piRNA-942	AAGTAGCAATCATACATAAAACACTGAACC	30	1	0
bgl-piRNA-943	AAGTAGCCGTTGCATCAGAACTTTGAA	27	4	0
bgl-piRNA-944	AAGTAGTTCGTCCATTATTCCGT	23	4	0
bgl-piRNA-945	AAGTAGTTCGTCCATTATTCCGTA	24	3	4
bgl-piRNA-946	AAGTAGTTCGTCCATTATTCCTTA	24	1	0
bgl-piRNA-947	AAGTATAGAATTTATCTGGAAGA	23	1	0
bgl-piRNA-948	AAGTATAGAATTTATCTGGAAGAAAG	26	1	3
bgl-piRNA-949	AAGTATAGAATTTATCTGGAAGAAAGG	27	4	46
bgl-piRNA-950	AAGTATAGAATTTATCTGGAAGAAAGGG	28	5	31
bgl-piRNA-951	AAGTATAGAATTTATCTGGAAGAAAGGGC	29	13	338
bgl-piRNA-952	AAGTATAGAATTTATCTGGAAGAAAGGGCT	30	1	2
bgl-piRNA-953	AAGTCAACCAATTACTCTGCAATCGTTTG	29	4	0
bgl-piRNA-954	AAGTCACTGGTTTTCCTGGCTAGCTCA	27	1	0
bgl-piRNA-955	AAGTCATGGATTTACTTTGAAACCATCTA	29	3	0
bgl-piRNA-956	AAGTCATTCAAGTCATCGTTCGAAGA	26	1	0
bgl-piRNA-957	AAGTCATTCAAGTCATCGTTCGAAGAC	27	2	0
bgl-piRNA-958	AAGTCATTCAAGTCATCGTTTGA	23	4	0
bgl-piRNA-959	AAGTCCACAGAATCTGTAGAATTCATCAG	29	1	0
bgl-piRNA-960	AAGTCTAGTCTTAACAGCTGTATAGTCC	28	2	0
bgl-piRNA-961	AAGTCTAGTCTTAACAGCTGTATAGTCCT	29	1	0
bgl-piRNA-962	AAGTGACAGAACCCTTGCCATCTACT	26	3	0
bgl-piRNA-963	AAGTGGATTACGTATGAACTGTA	23	98	0
bgl-piRNA-964	AAGTGGATTACGTATGAACTGTAA	24	1	0
bgl-piRNA-965	AAGTGGATTACGTATGAACTGTAC	24	7	0
bgl-piRNA-966	AAGTGGATTACGTATGAATTGTA	23	1	0
bgl-piRNA-967	AAGTGGATTACGTATGAATTGTAC	24	2	0
bgl-piRNA-968	AAGTGGATTACTTATGAACTATACC	25	2	0
bgl-piRNA-969	AAGTGGATTACTTATGAACTCTA	23	1	0
bgl-piRNA-970	AAGTGGATTACTTATGAACTGTA	23	58	19
bgl-piRNA-971	AAGTGGATTACTTATGAACTGTACC	25	52	5
bgl-piRNA-972	AAGTGGATTACTTATGAACTGTACT	25	21	0
bgl-piRNA-973	AAGTGGTCTAGTGGTTAGGATTACG	25	1	0
bgl-piRNA-974	AAGTGGTCTAGTGGTTAGGATTT	23	2	0
bgl-piRNA-975	AAGTGGTCTAGTGGTTAGGATTTC	24	41	2
bgl-piRNA-976	AAGTGGTCTAGTGGTTAGGATTTCG	25	28	4
bgl-piRNA-977	AAGTGGTCTAGTGGTTAGGATTTCGC	26	10	0
bgl-piRNA-978	AAGTGGTCTAGTGGTTAGGATTTCGCGCT	29	12	0
bgl-piRNA-979	AAGTGGTCTAGTGGTTAGGCTTTC	24	3	0
bgl-piRNA-980	AAGTGGTCTAGTGGTTAGGCTTTCG	25	6	0
bgl-piRNA-981	AAGTGGTCTAGTGGTTAGGCTTTCGCGCT	29	3	0
bgl-piRNA-982	AAGTGTAGATTTATTGAACCATATCAGG	28	1	0
bgl-piRNA-983	AAGTGTCATTTATCTGGAAGCCT	23	1	0
bgl-piRNA-984	AAGTGTCTTGGCACATAAATTGTCGTGTC	29	1	0
bgl-piRNA-985	AAGTTAGATGTGAACCTGGCCTA	23	1	0
bgl-piRNA-986	AAGTTCTTGGACCTTGAAAAGCTTAAAAC	29	1	0
bgl-piRNA-987	AAGTTGATTTAAGTCTTATAAGAGTCT	27	1	0
bgl-piRNA-988	AAGTTTAGTTCTGCATAGTTTGAATCAC	28	3	2
bgl-piRNA-989	AATAAAAACGGAAGATCGCCAGCGC	25	1	0
bgl-piRNA-990	AATAAAAACTGCGAGAAACTTGTACATT	28	2	0
bgl-piRNA-991	AATAAAAAGGGAATCCATCTTTGAAAACT	29	3	0
bgl-piRNA-992	AATAAAACACATTATTGCCTTGAATCTG	28	17	10
bgl-piRNA-993	AATAAAACTCTTACAACAATGTTGCCAAC	29	3	0
bgl-piRNA-994	AATAAAAGTGTTCACTTCTGACCAGCCA	28	4	0
bgl-piRNA-995	AATAAAATACTCTGAAAGACACAAAGA	27	2	0
bgl-piRNA-996	AATAAAATACTCTGAAAGACACAAAGAT	28	3	0
bgl-piRNA-997	AATAAAGAATCACCCTTTGTGTCAGGAT	28	2	0
bgl-piRNA-998	AATAAAGAATCACCCTTTGTGTCAGGATT	29	2	0
bgl-piRNA-999	AATAAAGAGACAATGTGCGTCAACATG	27	1	0
bgl-piRNA-1000	AATAAAGGACGAACTACTTTAGGGCGCGC	29	4	0
bgl-piRNA-1001	AATAAAGGACGAACTACTTTAGGGCGCGCG	30	1	0
bgl-piRNA-1002	AATAACAAAAATAAGATTTTCGGGGATACC	30	1	0
bgl-piRNA-1003	AATAACTGTGCCAATTCCTGAATGAG	26	1	0
bgl-piRNA-1004	AATAACTGTGCCAATTCCTGAATGAGA	27	2	1
bgl-piRNA-1005	AATAACTGTGCCAATTCCTGAATGAGACG	29	2	97
bgl-piRNA-1006	AATAACTGTGCCAATTCCTGAATGAGAT	28	2	0
bgl-piRNA-1007	AATAACTGTGCCAATTCCTGCATGAGA	27	1	0
bgl-piRNA-1008	AATAAGAATGTTTGTTGAAAGTTTAAT	27	1	0
bgl-piRNA-1009	AATAAGCTCATGTGTCTAAGACCTGCCT	28	1	0
bgl-piRNA-1010	AATAAGGTCAACAGTTTTATATTCTAAAGC	30	2	0
bgl-piRNA-1011	AATAAGGTCAACAGTTTTATGTTCTAAAGC	30	6	1
bgl-piRNA-1012	AATAAGTCCACAGAATCAAGAATTCATC	28	1	1
bgl-piRNA-1013	AATAAGTCCACAGAATCTGTAGA	23	5	0
bgl-piRNA-1014	AATAAGTCCACAGAATCTGTAGAACT	26	7	0
bgl-piRNA-1015	AATAAGTCCACAGAATCTGTAGAACTCAT	29	7	0
bgl-piRNA-1016	AATAAGTCCACAGAATCTGTAGAATT	26	9	1
bgl-piRNA-1017	AATAAGTCCACAGAATCTGTAGAATTC	27	163	3
bgl-piRNA-1018	AATAAGTCCACAGAATCTGTAGAATTCA	28	25	9
bgl-piRNA-1019	AATAAGTCCACAGAATCTGTAGAATTCAT	29	4	0
bgl-piRNA-1020	AATAAGTCCACAGAATCTGTAGAATTCATC	30	2	0
bgl-piRNA-1021	AATAAGTCCACAGAATCTGTAGAATTCG	28	1	0
bgl-piRNA-1022	AATAAGTCCACAGAATCTGTATAATTC	27	1	0
bgl-piRNA-1023	AATAAGTCCACAGAATCTGTCGAATT	26	1	0
bgl-piRNA-1024	AATAAGTCCACAGAATCTGTCGAATTC	27	11	0
bgl-piRNA-1025	AATAAGTCCACAGAATCTGTCGAATTCA	28	2	0
bgl-piRNA-1026	AATAATAAGCTCATGTGTCTAAGACCTGC	29	1	0
bgl-piRNA-1027	AATAATAAGCTCATGTGTCTAAGACCTGCC	30	1	0
bgl-piRNA-1028	AATAATAAGCTCATGTGTCTCAGACCTGCC	30	1	0
bgl-piRNA-1029	AATAATAGTTCACAATGTAGGCAATCTCA	29	2	0
bgl-piRNA-1030	AATAATTAGACGACAGACCACAAAG	25	2	6
bgl-piRNA-1031	AATAATTAGACGACAGACCACAAAGATC	28	19	399
bgl-piRNA-1032	AATAATTAGACGACAGACCACAAAGATCT	29	1	6
bgl-piRNA-1033	AATAATTAGATCTAGGCCTAGAT	23	2	0
bgl-piRNA-1034	AATAATTGTAAGTTATTGTGTAGGCCT	27	4	0
bgl-piRNA-1035	AATAATTTTCTAATGTTTCTTCTTTGAT	28	1	0
bgl-piRNA-1036	AATACAAATGTAGGTTATAGATCTAGAT	28	3	1
bgl-piRNA-1037	AATACAAGAAAAGGCATTGGCAGACTC	27	3	35
bgl-piRNA-1038	AATACAAGAAAAGGCATTGGCAGACTCT	28	2	8
bgl-piRNA-1039	AATACAAGAAAAGGCATTGGCAGACTCTCT	30	14	10
bgl-piRNA-1040	AATACAGTGTTTGACTCCTTCTAGGCGT	28	2	0
bgl-piRNA-1041	AATACATGTACCATGTTTCTCAAAAGACT	29	1	0
bgl-piRNA-1042	AATACATTCCTAAATGAAAAAGAC	24	1	0
bgl-piRNA-1043	AATACTAATGTAGGTTATAGATCTAGAT	28	1	0
bgl-piRNA-1044	AATACTCATTTACGTCTGAGCTCTCTG	27	1	0
bgl-piRNA-1045	AATACTGTCAGGTAAAGATGTCA	23	1	0
bgl-piRNA-1046	AATACTGTCAGGTAAAGATGTCT	23	14	0
bgl-piRNA-1047	AATACTTCTGACAGCGGGCAAACTGT	26	1	0
bgl-piRNA-1048	AATAGAACTAGCTCCATCATTAAAATGA	28	1	0
bgl-piRNA-1049	AATAGAATCCAATGCTTTACGTCGCAC	27	1	0
bgl-piRNA-1050	AATAGAATCCAATGCTTTACGTCGCTC	27	7	8
bgl-piRNA-1051	AATAGACATATACATGAGCAAACCCATA	28	2	44
bgl-piRNA-1052	AATAGACATATACATGAGCACACC	24	1	0
bgl-piRNA-1053	AATAGATCTATCTCTGACTGGATAAT	26	1	0
bgl-piRNA-1054	AATAGATCTATCTCTGACTGGATAATGGT	29	2	0
bgl-piRNA-1055	AATAGGACGATACATCACTGATGAGCAT	28	2	7
bgl-piRNA-1056	AATAGGACGATACATCACTGATGAGTAT	28	1	0
bgl-piRNA-1057	AATAGGTCACAGACTCGACTCGTGA	25	4	0
bgl-piRNA-1058	AATAGTAGTGGACCTAAGACTGTTCC	26	1	0
bgl-piRNA-1059	AATATCAGTCAACGTAGAAGAAGT	24	2	0
bgl-piRNA-1060	AATATCTACATTCTAAGGGCATA	23	4	13
bgl-piRNA-1061	AATATCTACATTCTAAGGGCATAGCCACT	29	12	15
bgl-piRNA-1062	AATATCTACATTCTAAGGGCATAGCTACT	29	1	0
bgl-piRNA-1063	AATATCTACATTCTAAGGGCATTGCCACT	29	2	0
bgl-piRNA-1064	AATATCTACATTCTAAGGGCCTA	23	1	0
bgl-piRNA-1065	AATATCTACATTCTAAGGGCCTAGCCACT	29	1	0
bgl-piRNA-1066	AATATCTGATTTTAGATTTACTGGCCT	27	2	0
bgl-piRNA-1067	AATATGTAGGTCACAGCTGGGGCT	24	2	0
bgl-piRNA-1068	AATATGTCAAAAACTGATCTGATGCC	26	3	0
bgl-piRNA-1069	AATATGTCGTTTTACTTTTTTGTCCCAT	28	2	0
bgl-piRNA-1070	AATATTACAATAGGTGATTGAGTGTCA	27	1	2
bgl-piRNA-1071	AATATTCCTGTAGAACCCATCCCTTCAAC	29	1	0
bgl-piRNA-1072	AATATTCTATTAGGACTGATGGACGCC	27	7	12
bgl-piRNA-1073	AATATTCTATTAGGACTGATGGACGCCG	28	1	6
bgl-piRNA-1074	AATATTCTATTAGGACTGATGGACGCCGC	29	3	0
bgl-piRNA-1075	AATATTCTATTAGGACTGATGGACGCCGCC	30	1	0
bgl-piRNA-1076	AATATTGTACGAGAAACTTATAGTGAAATC	30	6	0
bgl-piRNA-1077	AATATTGTGATGTCGGATTTTCATTATCTTT	31	6	0
bgl-piRNA-1078	AATATTGTTATAAACTCCGGTATGGCCC	28	1	0
bgl-piRNA-1079	AATATTTATTTACATTATTTCTGT	24	1	0
bgl-piRNA-1080	AATATTTTGAAGTAAAAGTCCCTGGTA	27	1	7
bgl-piRNA-1081	AATCAAATTTGGATGTAGATTCATT	25	3	0
bgl-piRNA-1082	AATCAGGCAATGTCAACTGAGAC	23	4	0
bgl-piRNA-1083	AATCATATAGCATGCTGTATTACTGGCC	28	3	3
bgl-piRNA-1084	AATCATATAGCATGCTGTATTACTGGCCA	29	1	0
bgl-piRNA-1085	AATCATATAGCATGCTGTATTACTGGCCT	29	8	3
bgl-piRNA-1086	AATCCAATGATTGTAGAGATCAAAT	25	1	0
bgl-piRNA-1087	AATCCAATGATTGTAGAGATCAAATGTATT	30	2	0
bgl-piRNA-1088	AATCCAGTTTGGACGTCTATCCTACTCCT	29	2	0
bgl-piRNA-1089	AATCCATCGTTGCTGTGCAATGCTTGTCT	29	2	0
bgl-piRNA-1090	AATCCATGTCAGAAGGCTACTGTG	24	4	0
bgl-piRNA-1091	AATCCTTATCTGATGGCAATGTGCAGCCT	29	1	0
bgl-piRNA-1092	AATCCTTGCTGCTAGTCGAATGTAAGCT	28	2	0
bgl-piRNA-1093	AATCGAGTGTTGATGTGATGGAGGCCT	27	1	0
bgl-piRNA-1094	AATCGGGACTGCTCGAACTTCGCACTTT	28	1	0
bgl-piRNA-1095	AATCTAGATTGTTGTCTGAAAGAT	24	1	0
bgl-piRNA-1096	AATCTAGTCATGAACGCTCTGGCCCA	26	2	0
bgl-piRNA-1097	AATCTCACTGCTCTATTTTGTGTC	24	1	0
bgl-piRNA-1098	AATCTCGTGTCCGAACCTGGTCAAGCTG	28	1	0
bgl-piRNA-1099	AATCTGCCTTGAGACCTATGCCTGAACC	28	1	0
bgl-piRNA-1100	AATCTGGGTCTGTATAATTTGTACTAATC	29	1	0
bgl-piRNA-1101	AATCTGTAGAATTCATCAGGGCT	23	1	0
bgl-piRNA-1102	AATCTGTGCACCTCGGTCTGCGA	23	1	0
bgl-piRNA-1103	AATCTGTTAACTGCTATCTTGTTA	24	1	0
bgl-piRNA-1104	AATCTTAAAAGAGGACTGCATTAACCACA	29	1	15
bgl-piRNA-1105	AATCTTAAAAGAGGACTGCATTAACCACATC	31	1	0
bgl-piRNA-1106	AATCTTAAAAGAGGACTGCATTAACCACCTC	31	1	0
bgl-piRNA-1107	AATCTTAAAAGAGGACTGTATTAACCACA	29	3	0
bgl-piRNA-1108	AATCTTACTCTGGAATAAATGTAACCT	27	3	0
bgl-piRNA-1109	AATCTTATATTTCTGTAGAGCATTGCC	27	3	0
bgl-piRNA-1110	AATCTTATATTTCTGTAGAGCATTGCCA	28	1	0
bgl-piRNA-1111	AATCTTCGGACTCGAAGACACGCCT	25	3	0
bgl-piRNA-1112	AATCTTCTACAATGTTTTTAGGCTGTAGC	29	1	0
bgl-piRNA-1113	AATCTTGGAATGCAATGACTCGTT	24	1	0
bgl-piRNA-1114	AATCTTTTCATTCCCTCATTTGGCA	25	1	4
bgl-piRNA-1115	AATCTTTTCATTCCCTCATTTGGCAAAGA	29	1	5
bgl-piRNA-1116	AATGAAAAGACTAACAGACACAGATC	26	4	5
bgl-piRNA-1117	AATGAAAAGACTAACAGACACAGATCT	27	10	1
bgl-piRNA-1118	AATGAAAAGACTAACAGACACAGATCTGT	29	1	0
bgl-piRNA-1119	AATGAAATATGAAATGTTGCTGAGCTG	27	1	0
bgl-piRNA-1120	AATGAACAAGATGAGGCCCAGGTGCTATT	29	1	1
bgl-piRNA-1121	AATGAACGGTTCCTTTGGCTGTAGGTC	27	2	0
bgl-piRNA-1122	AATGAACTCTACTACACTCCTTGGCAA	27	1	4
bgl-piRNA-1123	AATGAACTCTACTACACTCCTTGGCAAT	28	1	1
bgl-piRNA-1124	AATGAACTCTACTACACTCCTTGGCAATG	29	1	0
bgl-piRNA-1125	AATGAAGATACTTTTGTAGAAGACAATA	28	3	70
bgl-piRNA-1126	AATGAAGATACTTTTGTAGAAGACACT	27	1	0
bgl-piRNA-1127	AATGAAGATACTTTTGTAGACGACAATA	28	1	0
bgl-piRNA-1128	AATGAATACATAAAAGTCCATGGTG	25	3	3
bgl-piRNA-1129	AATGAATTAACAAATAACTGTGAGAGC	27	1	0
bgl-piRNA-1130	AATGACACAAGATGCGTAGAAATTGAGG	28	1	0
bgl-piRNA-1131	AATGACCCAAACCTGGCTGTAGACTGAC	28	1	0
bgl-piRNA-1132	AATGACTCCATGCCAGCATATCCTAAACCT	30	2	125
bgl-piRNA-1133	AATGACTCGTTGGCGTTTTAGGTAGCAC	28	5	0
bgl-piRNA-1134	AATGACTTGTAGTACTATATTTTCACC	27	1	0
bgl-piRNA-1135	AATGACTTGTAGTACTATATTTTCACCCA	29	4	0
bgl-piRNA-1136	AATGACTTGTAGTACTATATTTTCACCCAC	30	2	4
bgl-piRNA-1137	AATGAGACATAGAACATGCACGGA	24	2	0
bgl-piRNA-1138	AATGAGATTGGACCAAAAGCGCT	23	2	0
bgl-piRNA-1139	AATGAGATTGGACCAAAAGCGCTCTGAGC	29	1	0
bgl-piRNA-1140	AATGAGATTGGACCAAAGCGCTCTGAGCA	29	3	0
bgl-piRNA-1141	AATGAGATTGGACCAAAGCGCTCTGAGCAT	30	1	0
bgl-piRNA-1142	AATGAGATTGGACCATAGCGCTCTG	25	1	0
bgl-piRNA-1143	AATGAGTAGTGACAGTGAAGTTGATTT	27	1	0
bgl-piRNA-1144	AATGAGTGGCGGTGATAGAGTCTGAC	26	1	0
bgl-piRNA-1145	AATGAGTTGCATGGATCTAGCAGGGACT	28	3	0
bgl-piRNA-1146	AATGATAAACTCTGTAAAGTGAGAATGTT	29	1	0
bgl-piRNA-1147	AATGATGAGATTCTGACAAAGGC	23	5	0
bgl-piRNA-1148	AATGATGAGATTCTGACAAAGGCT	24	4	0
bgl-piRNA-1149	AATGATGAGATTCTGACAAAGGCTGGAGT	29	11	3
bgl-piRNA-1150	AATGATGCTGTGTCTGACCAATTG	24	1	0
bgl-piRNA-1151	AATGATTCAACTGATGATGAGGAC	24	2	0
bgl-piRNA-1152	AATGATTCAACTGATGATGAGTAC	24	1	0
bgl-piRNA-1153	AATGCAAATGCTAGTAATGTTTGACCATT	29	1	1
bgl-piRNA-1154	AATGCAATCACTTCGTCTTTTTCT	24	1	0
bgl-piRNA-1155	AATGCATCCGACATCAAATCAGTAAGCTG	29	1	0
bgl-piRNA-1156	AATGCATGAACACTTGTCACAAATGTTA	28	1	0
bgl-piRNA-1157	AATGCATGCAGAAGTAGCCTCAGCT	25	3	0
bgl-piRNA-1158	AATGCCAGTGGAATGCAGACTATTGAAGCC	30	2	1
bgl-piRNA-1159	AATGGACTCAGATTCGGATTATCA	24	1	4
bgl-piRNA-1160	AATGGACTCAGATTCGGATTATCAG	25	1	22
bgl-piRNA-1161	AATGGACTCAGATTCGGATTATCAGC	26	3	15
bgl-piRNA-1162	AATGGACTCAGATTCGGATTATCAGCC	27	14	33
bgl-piRNA-1163	AATGGACTCAGATTCGGATTATCAGCCT	28	30	20
bgl-piRNA-1164	AATGGACTCAGATTCGGATTCTCA	24	1	0
bgl-piRNA-1165	AATGGACTCAGATTCGGATTCTCAGCC	27	1	0
bgl-piRNA-1166	AATGGACTCAGATTCGGATTCTCAGCCT	28	2	0
bgl-piRNA-1167	AATGGATATGAAGCTTTCAATTTTGGC	27	2	0
bgl-piRNA-1168	AATGGATGTATTTAATGAAAGCTGCCT	27	1	0
bgl-piRNA-1169	AATGGTCTCAAATCTTACTTGATTTTG	27	3	0
bgl-piRNA-1170	AATGTAACATTGAGCAAAATAAGGACAA	28	1	6
bgl-piRNA-1171	AATGTAGCATTGAACAGAATAATGACCT	28	1	0
bgl-piRNA-1172	AATGTCAGGAGAATTTTGGCGCAGAGAT	28	1	2
bgl-piRNA-1173	AATGTCAGGTACCCATTAGAGCTGGGTG	28	1	0
bgl-piRNA-1174	AATGTGAACTGCCTTTCCTAAATGTTT	27	2	0
bgl-piRNA-1175	AATGTTCGCAATGCTGTCTGCCA	23	1	0
bgl-piRNA-1176	AATGTTCGGCCGCACACTGGGCA	23	2	0
bgl-piRNA-1177	AATGTTGGTAGTAGTGTCACATCCT	25	4	0
bgl-piRNA-1178	AATGTTGTCTGTTTACGATTGGTGAATG	28	3	0
bgl-piRNA-1179	AATGTTGTTTGTTTACGATTGGTGAATG	28	1	0
bgl-piRNA-1180	AATGTTGTTTGTTTACGATTGGTGAATGA	29	1	0
bgl-piRNA-1181	AATGTTGTTTGTTTGCGATTGGTGAATG	28	2	0
bgl-piRNA-1182	AATGTTGTTTGTTTGCGATTGGTGAATGA	29	1	0
bgl-piRNA-1183	AATGTTGTTTGTTTGCGATTGGTGAATGC	29	1	0
bgl-piRNA-1184	AATGTTTAGAAATGACGCTACAAGATG	27	1	7
bgl-piRNA-1185	AATGTTTGAACTGTGAAACCCTTCA	25	1	0
bgl-piRNA-1186	AATGTTTGCACTGTGAAACCCTTCA	25	5	0
bgl-piRNA-1187	AATGTTTGCACTGTGAAACCCTTCATG	27	6	0
bgl-piRNA-1188	AATGTTTGCACTGTGAAACCCTTCATGCC	29	1	0
bgl-piRNA-1189	AATGTTTGCACTGTGAAACCCTTCATGCCT	30	5	0
bgl-piRNA-1190	AATTAAAAGCTGAGAAGACTGACC	24	1	0
bgl-piRNA-1191	AATTAACAAATAACTGTGAGAGCTGGAAC	29	1	0
bgl-piRNA-1192	AATTAAGTCAGTCATAGACTATTGGAT	27	1	0
bgl-piRNA-1193	AATTAAGTCAGTCATAGACTATTGGATT	28	4	0
bgl-piRNA-1194	AATTAAGTGGAACTGTTATGAATTGTT	27	1	0
bgl-piRNA-1195	AATTAATTGATGTGTCCGCTTGTGGAGT	28	1	0
bgl-piRNA-1196	AATTACAAATTACTATTCCAAAGCTCTG	28	3	0
bgl-piRNA-1197	AATTACGAGAAGAGTGTCTGGGAC	24	1	0
bgl-piRNA-1198	AATTACTGAAGAAAAGCCGAAGCAGGA	27	1	2
bgl-piRNA-1199	AATTACTGAAGAAAAGCCGAAGCAGGAG	28	1	2
bgl-piRNA-1200	AATTACTGAAGAAAAGCCGAAGCC	24	33	45
bgl-piRNA-1201	AATTACTGAAGAAAAGCCGAAGCCG	25	10	204
bgl-piRNA-1202	AATTACTGAAGAAAAGCCGAAGCCGG	26	5	5
bgl-piRNA-1203	AATTACTGAAGAAAAGCCGAAGCCGGA	27	2	7
bgl-piRNA-1204	AATTACTGAAGAAAAGCCGAAGCCGGAGT	29	3	24
bgl-piRNA-1205	AATTACTGAAGAAAAGCCGAAGCCGGAGTT	30	1	0
bgl-piRNA-1206	AATTACTGAAGAAAAGCCGAAGCCT	25	4	0
bgl-piRNA-1207	AATTACTGAAGAAAAGCCGACGC	23	1	0
bgl-piRNA-1208	AATTACTGAAGAAAAGCCGACGCC	24	2	0
bgl-piRNA-1209	AATTACTGAAGAAAAGCCGCAGCCG	25	1	10
bgl-piRNA-1210	AATTACTGAAGAAAAGCCGCAGCCGG	26	1	0
bgl-piRNA-1211	AATTACTGTATTTCAGGTGGCTACCATC	28	2	9
bgl-piRNA-1212	AATTAGAAATGTAATATTGATTGTTATG	28	1	3
bgl-piRNA-1213	AATTAGACGACAGACCACAAAGATATTC	28	3	7
bgl-piRNA-1214	AATTAGACGACAGACCACAAAGATCTTC	28	1	3
bgl-piRNA-1215	AATTATCCAATAAAATTTTTGATCTATT	28	2	0
bgl-piRNA-1216	AATTATTACAATTTCAGTACTGAT	24	1	0
bgl-piRNA-1217	AATTATTCTAATCGCACTTCTATCTC	26	1	0
bgl-piRNA-1218	AATTATTGGAAGAACTTTTCACT	23	1	0
bgl-piRNA-1219	AATTATTTTAGTAACTTTGACCT	23	1	0
bgl-piRNA-1220	AATTCAAGAGCTCCTAAGACACGTCT	26	2	0
bgl-piRNA-1221	AATTCAAGAGCTCCTAAGACACGTCTGA	28	2	6
bgl-piRNA-1222	AATTCAAGAGCTCCTAAGACACGTCTGAC	29	1	60
bgl-piRNA-1223	AATTCAAGAGCTCCTAAGACACGTCTGACA	30	1	0
bgl-piRNA-1224	AATTCAAGAGCTCCTAAGACACGTCTGACT	30	48	2
bgl-piRNA-1225	AATTCAAGAGCTCCTAAGACCCGTCT	26	2	0
bgl-piRNA-1226	AATTCAAGAGCTCCTAAGACCCGTCTGACT	30	2	0
bgl-piRNA-1227	AATTCCAACTGTACTGCATCCCGAATCTTT	30	3	0
bgl-piRNA-1228	AATTCCAACTGTACTGCTCTCAGAATCTT	29	2	0
bgl-piRNA-1229	AATTCGAAAGGAGTGACTGAAACCT	25	1	0
bgl-piRNA-1230	AATTCGGGAAGTCTCTGCCTGCGACA	26	1	0
bgl-piRNA-1231	AATTCTATACTTTGATCTGGCTGAAGCA	28	3	4
bgl-piRNA-1232	AATTCTGCCAAGTCACTGGTTTT	23	1	0
bgl-piRNA-1233	AATTCTGCCAAGTCACTGGTTTTCCTGGCTA	31	1	0
bgl-piRNA-1234	AATTCTGCCAAGTCACTGGTTTTCCTGGCTGT	32	1	0
bgl-piRNA-1235	AATTCTGTACATGCTCAACTAAAAAGCCT	29	4	0
bgl-piRNA-1236	AATTCTTCTGAACTCCTCTTTGAATCGCT	29	1	0
bgl-piRNA-1237	AATTCTTTGGGCATTGTCTTTCTGAGACT	29	1	0
bgl-piRNA-1238	AATTGGAGCATGTCTTTCCACCC	23	1	0
bgl-piRNA-1239	AATTGTCCGACTGCAAAGTTTGAAAGCCT	29	1	0
bgl-piRNA-1240	AATTGTCCGATTGCAAATTTTAAAAGCTT	29	1	0
bgl-piRNA-1241	AATTTAAAAATTCCAGGACATAGAATT	27	1	0
bgl-piRNA-1242	AATTTAAAAATTCCAGGACCTAGAATT	27	1	0
bgl-piRNA-1243	AATTTAATAATTAGATCTAGGCC	23	4	6
bgl-piRNA-1244	AATTTAATAATTAGATCTAGGCCT	24	13	1
bgl-piRNA-1245	AATTTAATAATTAGATCTAGGCCTAGA	27	22	24
bgl-piRNA-1246	AATTTAGTGACTGATTTTTTGCT	23	2	0
bgl-piRNA-1247	AATTTATCGAAGAATGTCAGATGA	24	1	1
bgl-piRNA-1248	AATTTATCGAAGAATGTCAGATGAGT	26	7	2
bgl-piRNA-1249	AATTTATCGAAGAATGTCAGATGAGTCCT	29	1	0
bgl-piRNA-1250	AATTTATGGATTCTGATTTAGATGAAGA	28	1	0
bgl-piRNA-1251	AATTTATGGATTCTGATTTAGATGAAGAT	29	2	0
bgl-piRNA-1252	AATTTATGGATTCTGATTTAGATGCA	26	1	2
bgl-piRNA-1253	AATTTATGGATTCTGATTTCGATGAAGATT	30	1	0
bgl-piRNA-1254	AATTTCAGTAAAAAGGGACAAGTAACT	27	1	0
bgl-piRNA-1255	AATTTCTTGACGATGACTTGATCTGGGCTGGAT	33	2	0
bgl-piRNA-1256	AATTTGAAGAACTTGAGGCTATGAA	25	4	5
bgl-piRNA-1257	AATTTGAAGAACTTGAGGCTATGAAA	26	1	2
bgl-piRNA-1258	AATTTGAAGAACTTGAGGCTATGAAAGC	28	3	6
bgl-piRNA-1259	AATTTGAAGAACTTGAGGCTCTGAAAGC	28	1	0
bgl-piRNA-1260	AATTTGACTAATGTCAATGATTGTTCTA	28	1	0
bgl-piRNA-1261	AATTTGATTGTACGTGTTTGTATTTGT	27	2	0
bgl-piRNA-1262	AATTTGCATACGGGCGAAATGACTCTGG	28	2	0
bgl-piRNA-1263	AATTTGGATGTAGATTCATTTTTGGGGC	28	9	22
bgl-piRNA-1264	AATTTGGATGTAGATTCATTTTTGGGGCA	29	2	0
bgl-piRNA-1265	AATTTGGATGTAGATTCATTTTTTGGGC	28	2	1
bgl-piRNA-1266	AATTTGTCTTACAATTTGTGCAT	23	1	0
bgl-piRNA-1267	AATTTGTGACTGTTAGTGTTTTCTGCC	27	1	0
bgl-piRNA-1268	AATTTGTGACTGTTAGTGTTTTCTGCCT	28	7	0
bgl-piRNA-1269	AATTTGTTCTGATTTGCACTTGGAC	25	3	0
bgl-piRNA-1270	AATTTGTTGGCAACTGTTGCAAGAGT	26	1	0
bgl-piRNA-1271	AATTTTAATAGCAAAGAGCAAACCACCC	28	1	0
bgl-piRNA-1272	AATTTTAGAATAATCTGATAGCGA	24	3	0
bgl-piRNA-1273	AATTTTAGAATAATCTGATAGCGATCTC	28	2	0
bgl-piRNA-1274	AATTTTAGAATAATCTGATCGCGA	24	1	0
bgl-piRNA-1275	AATTTTAGAGCTAGTGAAAGTCATG	25	1	0
bgl-piRNA-1276	AATTTTAGATTCCTGAGGAAATGGTAAG	28	2	0
bgl-piRNA-1277	AATTTTAGTTCTAGTTGCAGAAAGTCTC	28	1	0
bgl-piRNA-1278	AATTTTCACAAACCAGACGTAACTGTAAATT	31	1	0
bgl-piRNA-1279	AATTTTCTTAGGACATAAAGTAAAT	25	1	0
bgl-piRNA-1280	AATTTTTCTTTAACCAACTATAATACT	27	1	0
bgl-piRNA-1281	AATTTTTCTTTGACCAACTCTAATGCCT	28	2	0
bgl-piRNA-1282	AATTTTTTGATCTTCTGGAAAAA	23	1	0
bgl-piRNA-1283	AATTTTTTGATCTTCTGGAAAAAGAAGTT	29	2	0
bgl-piRNA-1284	AATTTTTTGATCTTCTGGAACAAGA	25	1	0
bgl-piRNA-1285	AATTTTTTGATCTTCTGGACAAAGAAGTT	29	1	0
bgl-piRNA-1286	AATTTTTTTTTTGTTGGGGCGAC	23	2	0
bgl-piRNA-1287	ACAAAAACTCAGAATAATAGGCC	23	1	0
bgl-piRNA-1288	ACAAAATAGAGCAGTGAGATTCATAAC	27	1	0
bgl-piRNA-1289	ACAAACAAAATGTAGGCTCAAGGCGC	26	1	0
bgl-piRNA-1290	ACAAACGAGAAGTTGATCGCATTAAGAAG	29	1	0
bgl-piRNA-1291	ACAAACGAGAAGTTGATCGCATTCACAAG	29	2	1
bgl-piRNA-1292	ACAAACGAGAAGTTGATCGCATTCAGAAG	29	32	2
bgl-piRNA-1293	ACAAACGAGAAGTTGATCGCATTCAGAGG	29	1	0
bgl-piRNA-1294	ACAAACGAGAAGTTGATCGCCTTCAGAAG	29	5	0
bgl-piRNA-1295	ACAAAGAGCCATTTTGAACAAAGATC	26	3	0
bgl-piRNA-1296	ACAAAGATGGCTAAGACAGATTTTAGGAGTC	31	2	0
bgl-piRNA-1297	ACAAAGTTGATAAAATGTTGAAGCCA	26	2	0
bgl-piRNA-1298	ACAAATCCCAACATTAATACCCAACAGT	28	3	1
bgl-piRNA-1299	ACAAATGAGAAAGGACCATAGCGCTCTA	28	4	0
bgl-piRNA-1300	ACAAATGAGATTGGACCAAAGCGCTC	26	1	0
bgl-piRNA-1301	ACAAATGAGATTGGACCATAGCGCT	25	1	0
bgl-piRNA-1302	ACAAATGGTGTAGAATCTCTTGTCAAATC	29	1	0
bgl-piRNA-1303	ACAAATTACTATTCCAAAGCTCTGCGCC	28	1	0
bgl-piRNA-1304	ACAAATTCAAGAAAGATTATTACGGTG	27	2	0
bgl-piRNA-1305	ACAAATTGCAAGAAAAAAAATGACGTG	27	1	160
bgl-piRNA-1306	ACAAATTGGAGTCCTGTCATCAGCT	25	1	4
bgl-piRNA-1307	ACAAATTGGAGTCCTGTCATCAGCTG	26	1	4
bgl-piRNA-1308	ACAAATTGGAGTCCTGTCATCAGCTGAAA	29	2	1
bgl-piRNA-1309	ACAAATTGGAGTCCTGTCATCAGCTGAAAT	30	2	0
bgl-piRNA-1310	ACAAATTGGAGTCCTGTCATCAGCTGTT	28	1	0
bgl-piRNA-1311	ACAACGACCAACCGCCTTTACTTTTCCCC	29	1	0
bgl-piRNA-1312	ACAACGACTTGAGAGCCCGTAGCAGT	26	2	0
bgl-piRNA-1313	ACAACTCAGACAATCGCATCACAGTGGC	28	1	1
bgl-piRNA-1314	ACAACTCTGCCCGAGTCGGGTGTCGAACC	29	2	0
bgl-piRNA-1315	ACAACTGAATGAGAATAAATCCCTTGGCC	29	3	1
bgl-piRNA-1316	ACAAGAAACACATTGATTTTGTAGGATA	28	1	0
bgl-piRNA-1317	ACAAGAAGCGGACTAATTTTAGAAGCC	27	3	0
bgl-piRNA-1318	ACAAGAAGTTGCAAAGGGAAAAGATCGTCT	30	2	0
bgl-piRNA-1319	ACAAGAGGAAATTGACAATATGCTGAAGT	29	2	6
bgl-piRNA-1320	ACAAGAGGCATGCCAGATTCGGC	23	1	0
bgl-piRNA-1321	ACAAGATTCAAAACAAGTAGAGAGGAT	27	3	8
bgl-piRNA-1322	ACAAGATTCAAAACAAGTATAGAGGAA	27	1	0
bgl-piRNA-1323	ACAAGCATCAAAGCCTGAGTCTCTAAT	27	1	0
bgl-piRNA-1324	ACAAGGACTATTTTCTTCCATTATGGC	27	1	0
bgl-piRNA-1325	ACAAGGAGTAACAGCTGGGACTGT	24	3	0
bgl-piRNA-1326	ACAAGTGACAGTCGCTGTAACTGTAGC	27	3	0
bgl-piRNA-1327	ACAATATGCATGCAGAACATTTTACT	26	1	0
bgl-piRNA-1328	ACAATATGTTTGTCACTTGTACGGCCA	27	1	0
bgl-piRNA-1329	ACAATGACCAACCGCCTTTACTTTTCCCC	29	1	0
bgl-piRNA-1330	ACAATGAGGACATGGCCAAACACCT	25	2	2
bgl-piRNA-1331	ACAATGAGGACATGGCCAAACACCTACT	28	1	10
bgl-piRNA-1332	ACAATGAGGACATGGCCAAACACCTACTA	29	3	3
bgl-piRNA-1333	ACAATGAGGACATGGCCAAACACCTACTAGC	31	1	0
bgl-piRNA-1334	ACAATGAGGACATGGCCAAACACCTACTC	29	1	0
bgl-piRNA-1335	ACAATGGAGACTATACTGTAGCAATCAT	28	1	0
bgl-piRNA-1336	ACAATTACTGAAGAAAAGCCGAAGCC	26	3	12
bgl-piRNA-1337	ACAATTACTGAAGAAAAGCCGAAGCCG	27	2	57
bgl-piRNA-1338	ACAATTCACAATGCCTTTCGTGCAGGACA	29	1	0
bgl-piRNA-1339	ACAATTGATAGACATGAACTTGGGC	25	3	0
bgl-piRNA-1340	ACACAACAGAAAAATACACATAAATACA	28	1	0
bgl-piRNA-1341	ACACAACTCTGCCCGAGTCGGGTGTC	26	2	0
bgl-piRNA-1342	ACACAGACAGATATGGTACTGACCACT	27	1	0
bgl-piRNA-1343	ACACAGGAGACTGTATGAATTCTAGCGGT	29	1	0
bgl-piRNA-1344	ACACATATGACATATAGCTGTAGGAAGC	28	3	0
bgl-piRNA-1345	ACACATCAGACAGACCAAAGCTCTCAAGG	29	6	0
bgl-piRNA-1346	ACACATTATTGCCTTGAATCTGTCACA	27	1	0
bgl-piRNA-1347	ACACATTGAGTGACATTGTAGAT	23	2	0
bgl-piRNA-1348	ACACATTGTAGCATTTCTAATTCCCGAAA	29	5	0
bgl-piRNA-1349	ACACCAATAAGAGGCTGCCTGAAGA	25	1	30
bgl-piRNA-1350	ACACCAATAAGAGGCTGCCTGAAGAT	26	7	41
bgl-piRNA-1351	ACACCAATAAGAGGCTGCCTGAAGATT	27	10	60
bgl-piRNA-1352	ACACCAATAAGAGGCTGCCTGAAGATTTC	29	2	50
bgl-piRNA-1353	ACACCAATAAGAGGCTGCCTGAAGATTTCA	30	1	38
bgl-piRNA-1354	ACACCACGATGAATCGTCGACTTGA	25	1	0
bgl-piRNA-1355	ACACCAGACTCACTCATAATTTA	23	1	0
bgl-piRNA-1356	ACACCTACTAGCAAATTTGTCGGGAGAACC	30	2	0
bgl-piRNA-1357	ACACGAGACTCTGCTAAACAATTTT	25	1	0
bgl-piRNA-1358	ACACGAGACTCTGCTAAACAATTTTT	26	1	0
bgl-piRNA-1359	ACACGAGACTCTGCTAAACAATTTTTCA	28	4	0
bgl-piRNA-1360	ACACGAGCAGTCCGCAACAAGACCT	25	8	0
bgl-piRNA-1361	ACACGTGGAATTCCTGATGTAGA	23	2	0
bgl-piRNA-1362	ACACGTGGAATTCCTGATGTAGAA	24	4	1
bgl-piRNA-1363	ACACGTGGAATTCCTGATGTAGAAA	25	1	0
bgl-piRNA-1364	ACACGTGGAATTCCTGATGTAGAAAACAGGA	31	1	0
bgl-piRNA-1365	ACACGTTTCATGCCCATCGTCTTGGTT	27	1	3
bgl-piRNA-1366	ACACTGAATCAATCGACGACACTGTTG	27	1	1
bgl-piRNA-1367	ACACTGTTAGATCTTTTGGCATCAG	25	4	0
bgl-piRNA-1368	ACACTTAATCTTTTGGACTTGGGCACA	27	1	2
bgl-piRNA-1369	ACACTTGAAAACTATTTAATCCAATT	26	2	0
bgl-piRNA-1370	ACAGAAAATAAATTAGATGCGCTTAGGATT	30	1	0
bgl-piRNA-1371	ACAGAAAATAAATTAGATGCTCTTAGGAT	29	1	16
bgl-piRNA-1372	ACAGAAAGAAATTCTATAGCTCAAGACC	28	1	0
bgl-piRNA-1373	ACAGAACGAACCTACACTCTTTAA	24	1	0
bgl-piRNA-1374	ACAGAACGAACCTACACTCTTTAACAAG	28	3	0
bgl-piRNA-1375	ACAGAACGAACCTACACTCTTTAACAAGT	29	8	0
bgl-piRNA-1376	ACAGAACGAACCTACACTCTTTAACT	26	1	0
bgl-piRNA-1377	ACAGAAGATGTTATGGAGAAGATTCTC	27	1	0
bgl-piRNA-1378	ACAGACTAAAAACGCAAAATACCTAGGTGT	30	2	0
bgl-piRNA-1379	ACAGATATAAGGAACTAATTAATGTAAAA	29	2	0
bgl-piRNA-1380	ACAGATCGGACCCACACGGTAGAGTTACC	29	2	1
bgl-piRNA-1381	ACAGATTGGGCCCACCCAGTAGCGCC	26	1	0
bgl-piRNA-1382	ACAGCAGTAACTAAATGATTAGTGGGCTC	29	2	0
bgl-piRNA-1383	ACAGCAGTTAACTGCCCTGGACGTTGAGC	29	2	0
bgl-piRNA-1384	ACAGCATCCTAATGAATCGTCACAAC	26	1	0
bgl-piRNA-1385	ACAGCCTGAACTAGCAACATCACAGTGGC	29	1	1
bgl-piRNA-1386	ACAGCTGTATAGTCCTTTTTCTG	23	2	0
bgl-piRNA-1387	ACAGGATGCAAAGTTGGACTGTGTC	25	1	0
bgl-piRNA-1388	ACAGGATGCAAAGTTGGACTGTGTCC	26	5	0
bgl-piRNA-1389	ACAGGATGCAAAGTTGGACTGTGTCCAGATT	31	1	0
bgl-piRNA-1390	ACAGGCAACGAGAATGTTCCTAGGAATG	28	1	0
bgl-piRNA-1391	ACAGGCAGAGAGCTCTATCTGAAACTCT	28	2	0
bgl-piRNA-1392	ACAGGGAAATAAAGAATAAAGTGAAGCCT	29	2	0
bgl-piRNA-1393	ACAGGGGTGTCGGGCTTGGTAGATC	25	1	0
bgl-piRNA-1394	ACAGGTTGTGACGTTGCAGGTCA	23	2	0
bgl-piRNA-1395	ACAGTAGAAGTCTCTGTCACTAAACAC	27	3	0
bgl-piRNA-1396	ACAGTAGGAGGATTGTGTTTTTGAATC	27	1	0
bgl-piRNA-1397	ACAGTATACAGAAGTCTAGGACC	23	3	0
bgl-piRNA-1398	ACAGTATACAGAAGTCTAGGACCA	24	1	5
bgl-piRNA-1399	ACAGTATACAGAAGTCTAGGACCAC	25	2	2
bgl-piRNA-1400	ACAGTATACAGAAGTCTAGGACCACA	26	2	23
bgl-piRNA-1401	ACAGTATACAGAAGTCTAGGACCACACCC	29	6	11
bgl-piRNA-1402	ACAGTATACAGAAGTCTAGGACCACACCCT	30	3	3
bgl-piRNA-1403	ACAGTATACAGAAGTCTAGGATCACACCC	29	1	0
bgl-piRNA-1404	ACAGTATACAGAAGTCTAGGCCCACACCCT	30	2	0
bgl-piRNA-1405	ACAGTATCCGTGATGTCCAATGTAGACT	28	3	0
bgl-piRNA-1406	ACAGTATGCAGAATGGTTTGAAACACACA	29	2	120
bgl-piRNA-1407	ACAGTCTTGGGTCCACTACTCTTTTTAATTTA	32	1	0
bgl-piRNA-1408	ACAGTGTCTGTCGGAGCGGCCACT	24	1	1
bgl-piRNA-1409	ACAGTGTCTGTCGGAGCGGCCAT	23	22	206
bgl-piRNA-1410	ACAGTGTCTGTCGGAGCGGCCATA	24	5	7
bgl-piRNA-1411	ACAGTGTCTGTCGGAGCGGCCATT	24	19	334
bgl-piRNA-1412	ACAGTTGGAATTAGGAGTAACTTAGTTA	28	2	0
bgl-piRNA-1413	ACAGTTGGAGAGACTCGCCCAGAA	24	1	0
bgl-piRNA-1414	ACATAAATAAATATAGACTGGCC	23	4	0
bgl-piRNA-1415	ACATAAGTCAATACTGAGACAAGCTGTCT	29	2	0
bgl-piRNA-1416	ACATAATTGAAATGGAGGCTAGACT	25	2	0
bgl-piRNA-1417	ACATAATTGAAATGGAGGCTAGACTGTT	28	8	30
bgl-piRNA-1418	ACATAATTGAAATGGAGGCTCGACTGTT	28	1	0
bgl-piRNA-1419	ACATATCTGTAAGTACTGCCGTCTTCT	27	1	0
bgl-piRNA-1420	ACATATCTGTAAGTACTGCCGTCTTCTG	28	2	0
bgl-piRNA-1421	ACATATCTGTTGAAATTGCCATCTTCCGC	29	1	1
bgl-piRNA-1422	ACATATTGAAGTTGACTGTCCATCCATT	28	8	12
bgl-piRNA-1423	ACATATTGAAGTTGACTGTCCATCCATTA	29	3	1
bgl-piRNA-1424	ACATCAATAAATCTTTAGGTTTG	23	2	0
bgl-piRNA-1425	ACATCAATAAATCTTTAGGTTTGA	24	1	0
bgl-piRNA-1426	ACATCACAGTGATTGTGATGTGTGAAATTGGTC	33	2	0
bgl-piRNA-1427	ACATCAGGAAATCAACGTCTGAACCCGAGG	30	1	0
bgl-piRNA-1428	ACATCATACCATCCTTTATAGACTGTT	27	2	0
bgl-piRNA-1429	ACATCATCAATCCATCGCATTCGGGGTCTG	30	1	0
bgl-piRNA-1430	ACATCATCTACTACATAGATCGCTAGGTA	29	2	0
bgl-piRNA-1431	ACATCATGGTCATTGTATCCCTTAGGACT	29	2	0
bgl-piRNA-1432	ACATCCAGAGATTCTCCACAATTTGAGT	28	2	41
bgl-piRNA-1433	ACATCCAGAGCAAACATAGACTG	23	1	0
bgl-piRNA-1434	ACATCCAGAGCAAACATAGACTGT	24	5	0
bgl-piRNA-1435	ACATCCTCTGAATTTGTTGTACTTACTAAG	30	2	0
bgl-piRNA-1436	ACATCCTTGCCTACTTGGCTACAGA	25	2	0
bgl-piRNA-1437	ACATCGTTGTAACAGTTTTGGTTCGGAC	28	1	0
bgl-piRNA-1438	ACATCTTTGTTGACCCAATCCTCTCTACT	29	2	0
bgl-piRNA-1439	ACATGAATCTAGTTGTAGAGCCTAAAC	27	2	0
bgl-piRNA-1440	ACATGAATCTAGTTGTAGAGCCTAAACAC	29	2	0
bgl-piRNA-1441	ACATGACGAAATATAATATGGACTAGT	27	1	0
bgl-piRNA-1442	ACATGATGGAGAGAACACTTATA	23	1	0
bgl-piRNA-1443	ACATGATGGAGAGAACACTTATAGCC	26	4	0
bgl-piRNA-1444	ACATGATGGAGAGAACACTTATAGCCA	27	1	0
bgl-piRNA-1445	ACATGATGGAGAGAACACTTCTAGCCAAG	29	1	0
bgl-piRNA-1446	ACATGCTGTACGGAAGATGGCGGCGTCC	28	1	0
bgl-piRNA-1447	ACATGTAAAGTTTTTCGTCGCCCG	24	2	0
bgl-piRNA-1448	ACATGTAAAGTTTTTCGTCGCCCGAGT	27	3	26
bgl-piRNA-1449	ACATGTATATGGCTGAGCGCCGAAGCT	27	1	0
bgl-piRNA-1450	ACATGTCGAACAAGGTTTATATTGTAAATT	30	2	0
bgl-piRNA-1451	ACATGTTTCGGATGTTCCTTCAG	23	1	0
bgl-piRNA-1452	ACATGTTTCGGATGTTCCTTCAGAGTTGA	29	2	0
bgl-piRNA-1453	ACATGTTTCGGATGTTCCTTCAGAGTTGAA	30	2	0
bgl-piRNA-1454	ACATTAGTTGGGGAAAAGTAAAG	23	4	0
bgl-piRNA-1455	ACATTATGAAATTAACAGACGTCTTG	26	4	7
bgl-piRNA-1456	ACATTCCGATGGTCTAGAGGCTAGTTTCG	29	1	0
bgl-piRNA-1457	ACATTCCGTGTCTTGATCTTTACT	24	2	0
bgl-piRNA-1458	ACATTCCTGCCAAGTTTTATCAAGATTGGTCAA	33	2	0
bgl-piRNA-1459	ACATTCTTTTTGAGATGTGGTTAATG	26	1	0
bgl-piRNA-1460	ACATTGAGCAAAATAAGGACAAGAACCT	28	1	0
bgl-piRNA-1461	ACATTGATGATTATGACCCAGTTCC	25	1	0
bgl-piRNA-1462	ACATTGGATACTAAAGGACTGGAATACT	28	3	0
bgl-piRNA-1463	ACATTGTAGCATTTCTAATTCCCGAAA	27	2	0
bgl-piRNA-1464	ACATTTCACAACCTCTAACTACAGA	25	1	0
bgl-piRNA-1465	ACATTTCACAACCTCTGACTACA	23	1	0
bgl-piRNA-1466	ACATTTCACAACCTCTGACTACAGATGA	28	4	4
bgl-piRNA-1467	ACATTTCACAACCTCTGACTACAGATGATA	30	1	7
bgl-piRNA-1468	ACATTTGTGTCTGTCCAATTATTAAAAGT	29	3	0
bgl-piRNA-1469	ACATTTTGTTTGGTCTGTCAAACCA	25	1	0
bgl-piRNA-1470	ACATTTTGTTTGGTCTGTCAAACCACT	27	4	0
bgl-piRNA-1471	ACATTTTTGTTCAGTCGGAGTGAAAA	26	1	0
bgl-piRNA-1472	ACCAAAAAATGAAGTGGAGTAGAATT	26	1	0
bgl-piRNA-1473	ACCAAAACAATGAACTTAAGAAGGAT	26	1	0
bgl-piRNA-1474	ACCAAAAGAAAGACTATGCGGCA	23	1	1
bgl-piRNA-1475	ACCAAAATGCACACTCTTTGATTTCATAG	29	2	0
bgl-piRNA-1476	ACCAAACTTGTAGTACTCACAATACTTCT	29	6	0
bgl-piRNA-1477	ACCAAACTTGTAGTACTCACCATACTTCT	29	1	0
bgl-piRNA-1478	ACCAAACTTTTTTGACTGTAGAGCGATGT	29	1	0
bgl-piRNA-1479	ACCAAATCGCAGGGCTGGTGACAATGGCT	29	1	0
bgl-piRNA-1480	ACCAACATTCCAGTGTCTATACGTCGACG	29	1	0
bgl-piRNA-1481	ACCAACTCAGGATATGATGTAGAAATC	27	1	0
bgl-piRNA-1482	ACCAACTCTGGAAAACACTAGGTTTCTGC	29	1	1
bgl-piRNA-1483	ACCAACTGAGATTAGTGAGATGAAGACT	28	2	0
bgl-piRNA-1484	ACCAACTGAGATTAGTGAGCTGAAGACT	28	1	0
bgl-piRNA-1485	ACCAATCGTAAACAAACAACATT	23	1	0
bgl-piRNA-1486	ACCAATCGTAAACAAACAACATTTAG	26	1	0
bgl-piRNA-1487	ACCAATGACTTAAATTCTGCCAAGT	25	1	0
bgl-piRNA-1488	ACCAATTACTCTGCAATCGTTTGGGTGT	28	4	3
bgl-piRNA-1489	ACCACAAGGTCTGAAAGGGGAACTTTACT	29	1	0
bgl-piRNA-1490	ACCACCATATCGTCCTAACTGAAGA	25	2	0
bgl-piRNA-1491	ACCACTGTTATGAAGTAGCGAGTGTCATTG	30	1	0
bgl-piRNA-1492	ACCAGACGTAACTGTAAATTGTGCTACC	28	1	0
bgl-piRNA-1493	ACCAGACTCACTCATAATTTACATGTGA	28	3	0
bgl-piRNA-1494	ACCAGGATTGTCTCATGATTTGCTTTTAG	29	2	0
bgl-piRNA-1495	ACCAGGCGGTGGTTCTCTCAACCCTTC	27	1	0
bgl-piRNA-1496	ACCAGTAATGTGGCAGTAGAGCTATGTT	28	1	0
bgl-piRNA-1497	ACCAGTAATGTGGCAGTAGCGCTATGTT	28	1	0
bgl-piRNA-1498	ACCAGTTCAGCTGACTTGACTTTAGCCT	28	1	0
bgl-piRNA-1499	ACCATACGCATGATGTTTGTGAATG	25	1	0
bgl-piRNA-1500	ACCATAGCAACACATCAGACAGACCAAAG	29	1	0
bgl-piRNA-1501	ACCATATCTGTCTGTGTGACAGCTGAAT	28	2	0
bgl-piRNA-1502	ACCATCGATAAATCTGAACGACAGT	25	3	0
bgl-piRNA-1503	ACCATTGTGTTTCTGAAGTCTGAATACCT	29	9	0
bgl-piRNA-1504	ACCATTTTATATTTATGACTGTTAACT	27	1	0
bgl-piRNA-1505	ACCCAATCCTCTCTACTTGTTTTTGAAT	28	1	0
bgl-piRNA-1506	ACCCACACAGGCTGTAGTATCCAGGT	26	2	1
bgl-piRNA-1507	ACCCAGTAGCGCAAACATCTGCCT	24	1	0
bgl-piRNA-1508	ACCCAGTAGCGCTAACATCTGCCT	24	2	0
bgl-piRNA-1509	ACCCCCTTGGGGGTCGATTGACGATT	26	1	0
bgl-piRNA-1510	ACCCGTAGAACCGAACTTGTGAA	23	12	0
bgl-piRNA-1511	ACCCTAACCAGTAGAACTGCTGAAGAAC	28	8	3
bgl-piRNA-1512	ACCCTGGAGAACCGAGCGTGTGA	23	8	0
bgl-piRNA-1513	ACCCTGGAGAACCGAGCGTGTGC	23	1	0
bgl-piRNA-1514	ACCCTGGAGAACCGAGCGTGTGT	23	31	4
bgl-piRNA-1515	ACCCTGGAGAACCGAGCGTGTGTAT	25	2	0
bgl-piRNA-1516	ACCCTGGAGAACCGAGCGTGTGTTT	25	3	0
bgl-piRNA-1517	ACCCTGTACGGCAGTGCTGAACAA	24	1	0
bgl-piRNA-1518	ACCCTTGCCATCTACTTCTAGTGCCT	26	3	0
bgl-piRNA-1519	ACCGATAACAGTAAACTCAGGTGTA	25	1	0
bgl-piRNA-1520	ACCGCGGAGGCCGGGGTTCGATTCACCGCTTG	32	1	0
bgl-piRNA-1521	ACCGCGGAGGCCGGGGTTCGATTCCCCACTTG	32	1	0
bgl-piRNA-1522	ACCGCGGAGGCCGGGGTTCGATTCCCCGC	29	14	0
bgl-piRNA-1523	ACCGCGGAGGCCGGGGTTCGATTCCCCGCATGG	33	1	0
bgl-piRNA-1524	ACCGCGGAGGCCGGGGTTCGATTCCCCGCC	30	1	0
bgl-piRNA-1525	ACCGCGGAGGCCGGGGTTCGATTCCCCGCT	30	8	0
bgl-piRNA-1526	ACCGCGGAGGCCGGGGTTCGATTCCCCGCTAG	32	1	0
bgl-piRNA-1527	ACCGCGGAGGCCGGGGTTCGATTCCCCGCTTG	32	340	0
bgl-piRNA-1528	ACCGCGGAGGCCGGGGTTCGATTCCCCGCTTGG	33	45	0
bgl-piRNA-1529	ACCGCGGAGGCCGGGGTTCGATTTCCCGCTTG	32	2	0
bgl-piRNA-1530	ACCGCGGAGGCCGGGGTTCGCTTCCCCGCT	30	2	0
bgl-piRNA-1531	ACCGCGGAGGCCGGGGTTCGCTTCCCCGCTTG	32	37	0
bgl-piRNA-1532	ACCGCGGAGGCCGGGGTTCGCTTCCCCGCTTGG	33	7	0
bgl-piRNA-1533	ACCGCGGAGGCCGGGGTTCGTTTCCCCGCTTG	32	5	0
bgl-piRNA-1534	ACCGCGGAGGCCGGGGTTTGATTCCCCGCTTG	32	2	0
bgl-piRNA-1535	ACCGGAAAATCAGTTAGCGATAG	23	1	0
bgl-piRNA-1536	ACCGGACCTCGAAGCAGAACGTTTACT	27	3	0
bgl-piRNA-1537	ACCGTAATCATCGCAACGCCTGAT	24	1	0
bgl-piRNA-1538	ACCGTAATCATCGCAACGCCTGATCTT	27	2	0
bgl-piRNA-1539	ACCGTAGTGTATGTATTGTAGCC	23	2	0
bgl-piRNA-1540	ACCGTTTTGTGGAACCTGAGAAAAAT	26	1	0
bgl-piRNA-1541	ACCGTTTTGTGGAACCTGAGAAAAATGC	28	3	0
bgl-piRNA-1542	ACCTAAGTTCGGCCTTCACTGCC	23	2	0
bgl-piRNA-1543	ACCTAAGTTCGGCCTTCACTGCCT	24	1	0
bgl-piRNA-1544	ACCTACCTTTAGAATTTTGTGCACGAGA	28	2	0
bgl-piRNA-1545	ACCTACTAGCAAATTTGTCGGGAGAACCC	29	2	0
bgl-piRNA-1546	ACCTAGATCATAACCACAGGTTGT	24	1	0
bgl-piRNA-1547	ACCTAGTAAACAATGTCCGCCTCTGAACT	29	1	0
bgl-piRNA-1548	ACCTATCGAAATAAAAACTGCGAGAAAC	28	5	1
bgl-piRNA-1549	ACCTATCGAAATAAAAACTGCGAGAAACT	29	31	1
bgl-piRNA-1550	ACCTATCGAAATAAAAACTGTGAGAAAC	28	13	3
bgl-piRNA-1551	ACCTATCGAAATAAAAACTGTGAGAAACT	29	11	2
bgl-piRNA-1552	ACCTCTAGAGATAAATATGTTGATGACT	28	1	0
bgl-piRNA-1553	ACCTCTAGAGATAAATATGTTGATGACTT	29	1	0
bgl-piRNA-1554	ACCTCTTCTGTGTCCTTATTGTAATGCT	28	2	0
bgl-piRNA-1555	ACCTGAAGCAACATCTCTTGCGCGTA	26	6	7
bgl-piRNA-1556	ACCTGAAGCAACATCTCTTGCGCGTAGT	28	2	1
bgl-piRNA-1557	ACCTGACAAATGAACTAAACTGC	23	1	0
bgl-piRNA-1558	ACCTGACAAATGAACTAAACTGT	23	2	0
bgl-piRNA-1559	ACCTGGATGCTGACTTTGAAAAAAAAA	27	1	0
bgl-piRNA-1560	ACCTGGATGCTGACTTTGAACAAAAAA	27	1	0
bgl-piRNA-1561	ACCTGGGCTCAGATCTGTTAATAAAACTC	29	3	0
bgl-piRNA-1562	ACCTGTAAGATCTTCAAAATTTGACC	26	2	0
bgl-piRNA-1563	ACCTGTAAGATCTTCAAAATTTGACCCATT	30	2	0
bgl-piRNA-1564	ACCTTAAAGACCTCTGCCTATCTGTCGGTG	30	1	0
bgl-piRNA-1565	ACCTTATTCGTCGAAAGCATGCGG	24	4	3
bgl-piRNA-1566	ACCTTATTCGTCGAAAGCATGCGGA	25	5	2
bgl-piRNA-1567	ACCTTATTCGTCGAAAGCATGCGGAAG	27	16	564
bgl-piRNA-1568	ACCTTATTCGTCGAAAGCATGCGGAAGA	28	22	385
bgl-piRNA-1569	ACCTTATTCGTCGAAAGCATGCGGAAGATT	30	2	0
bgl-piRNA-1570	ACCTTATTCGTCGAAAGCATGCGGAGA	27	1	0
bgl-piRNA-1571	ACCTTATTCGTCGAAAGCATGCGGAGG	27	8	56
bgl-piRNA-1572	ACCTTATTCGTCGAAAGCATGCGGTGG	27	1	0
bgl-piRNA-1573	ACCTTCGTCAGGACCGTAATCATCGCAAC	29	2	0
bgl-piRNA-1574	ACCTTCTAGAACCTCTCCCTGGTGCTC	27	3	0
bgl-piRNA-1575	ACCTTGCTGCTAGTCGAATGTAAGCTG	27	2	0
bgl-piRNA-1576	ACCTTTGAACACAGTAGAACTATTCTTG	28	2	1
bgl-piRNA-1577	ACGAAAAGGACCAACATTCTATCAGACT	28	3	0
bgl-piRNA-1578	ACGAAAAGGACTTGGCTTGAAAAGCA	26	2	0
bgl-piRNA-1579	ACGAAAGTTTGGAGTAGACCTACGTT	26	1	0
bgl-piRNA-1580	ACGAAATTATTCTGGTGTATGACTACTG	28	2	0
bgl-piRNA-1581	ACGAAATTATTCTGGTGTATGACTACTGA	29	3	0
bgl-piRNA-1582	ACGAACATATCTGTTGAAATTGCCATCTT	29	3	1
bgl-piRNA-1583	ACGAACATATCTGTTGAAATTGCCATT	27	1	0
bgl-piRNA-1584	ACGAAGCTAACCAAAAGAATTTCTTGTACCC	31	1	0
bgl-piRNA-1585	ACGACATAATCGGAATTAGCTCTACAG	27	1	0
bgl-piRNA-1586	ACGACGGCGACTGTAATCTTGTTTTTGT	28	1	0
bgl-piRNA-1587	ACGACGTAGGGCATGAGATTCGCCC	25	3	0
bgl-piRNA-1588	ACGAGACATTTTTTCACCTTTGTACTG	27	2	0
bgl-piRNA-1589	ACGAGAGATGGTTACTGTAGCCTAATC	27	1	0
bgl-piRNA-1590	ACGAGATCTAAACGGGACGGACG	23	2	0
bgl-piRNA-1591	ACGAGGAACTCAACAGTCTAAAAGCTT	27	2	0
bgl-piRNA-1592	ACGAGGGTGTCATGTGGCCAGCA	23	1	0
bgl-piRNA-1593	ACGAGTCCAGTATCAAAATCAATAACTG	28	4	0
bgl-piRNA-1594	ACGATGACTTGAATAACTTGTAGTTCT	27	9	0
bgl-piRNA-1595	ACGATGACTTGAATAACTTGTAGTTCTA	28	1	1
bgl-piRNA-1596	ACGATGACTTGAATGACTTGTAGTACT	27	12	0
bgl-piRNA-1597	ACGCAAAATACCTAGGTGTTATAATAAA	28	1	0
bgl-piRNA-1598	ACGGAAATATTCTTGCTGGGCAATA	25	3	0
bgl-piRNA-1599	ACGGACCAAAGGTTTGGAACTCACT	25	1	0
bgl-piRNA-1600	ACGGAGTGGAACATTCGACGCTTCCATG	28	2	1
bgl-piRNA-1601	ACGGATTCAAGCATCTCAGAAGGCTAACT	29	1	0
bgl-piRNA-1602	ACGGCTACTTTTTTCTTTTCTGAAAG	26	1	0
bgl-piRNA-1603	ACGGGCGAAATGACTCTGGATCAGAAGAAT	30	4	0
bgl-piRNA-1604	ACGGGCTTATTCTCAAACAGTGAAAAAC	28	1	0
bgl-piRNA-1605	ACGGGTGAGAGATCGTTAGTGAACC	25	2	0
bgl-piRNA-1606	ACGGGTGAGAGATCGTTAGTGAACCTTT	28	2	0
bgl-piRNA-1607	ACGTAATACACCCGAACAATTGCACCCA	28	2	0
bgl-piRNA-1608	ACGTAATCATCTTCTTTTTTGAA	23	2	0
bgl-piRNA-1609	ACGTAGAAAACGCACTAGAACAGA	24	1	0
bgl-piRNA-1610	ACGTAGAAAACGCACTAGAACAGAGA	26	18	4
bgl-piRNA-1611	ACGTAGAAAACGCACTAGAACAGAGATG	28	3	2
bgl-piRNA-1612	ACGTAGAAAACGCACTAGAACAGAGATT	28	2	0
bgl-piRNA-1613	ACGTAGAAAACGCACTAGACCAGAGA	26	2	1
bgl-piRNA-1614	ACGTAGAAGACTGGAGACAGATG	23	3	94
bgl-piRNA-1615	ACGTAGAAGACTGGAGACAGATGC	24	14	75
bgl-piRNA-1616	ACGTAGAAGACTGGAGACAGATT	23	1	1
bgl-piRNA-1617	ACGTAGAAGACTGGAGACAGCTGC	24	2	0
bgl-piRNA-1618	ACGTAGATGAACAGCGAGGCAGCA	24	6	2
bgl-piRNA-1619	ACGTAGATGAACAGCGAGGCAGCAGC	26	1	1
bgl-piRNA-1620	ACGTAGATGAACAGCGAGGCAGCAGCA	27	1	4
bgl-piRNA-1621	ACGTAGATGAACAGCGAGGCAGCAT	25	1	1
bgl-piRNA-1622	ACGTAGCATTTGTACTTTCTGATCC	25	2	0
bgl-piRNA-1623	ACGTATCGAGACCTAAGGTAGATTCTATC	29	1	0
bgl-piRNA-1624	ACGTCAAGGCGGTTGTGATGTGT	23	2	63
bgl-piRNA-1625	ACGTCATTCAAGTCGACGATTCATCGT	27	2	2
bgl-piRNA-1626	ACGTCTTGTAGCGTCATTTCTAAACATT	28	1	0
bgl-piRNA-1627	ACGTGACATAAAGGCTGTTGCCCAAAGT	28	4	0
bgl-piRNA-1628	ACGTGATCCAAGAGTGACATTATTCATTA	29	1	0
bgl-piRNA-1629	ACGTGATGAATAAGATGCATATTGATG	27	2	0
bgl-piRNA-1630	ACGTTAATTATGTTTCCCATCTGTAGCCT	29	7	0
bgl-piRNA-1631	ACGTTACGCATCTTCAAAACTGTTT	25	1	0
bgl-piRNA-1632	ACGTTACGCATCTTCAAAACTGTTTTC	27	2	0
bgl-piRNA-1633	ACGTTACGCATCTTCAAAACTGTTTTCCT	29	1	0
bgl-piRNA-1634	ACGTTACTGTAAGCCCAGAGGAC	23	1	1
bgl-piRNA-1635	ACGTTGAGCAAACCAGAAAACTTGCCCA	28	1	0
bgl-piRNA-1636	ACGTTGAGCAAACCAGAAACCTTGCCCA	28	1	0
bgl-piRNA-1637	ACGTTTGGGATATGTTGGGTTAGAGAC	27	1	0
bgl-piRNA-1638	ACGTTTGTTCGTAGACTTGGCAGATTTC	28	1	0
bgl-piRNA-1639	ACGTTTTAAAATTTTGATTGTTCTGGTT	28	3	15
bgl-piRNA-1640	ACGTTTTGAATCGTGGCTAGTGAAGA	26	1	0
bgl-piRNA-1641	ACTAAAATGTTATTTAACCTTGGTTAGGCCA	31	3	0
bgl-piRNA-1642	ACTAAACGGACTCTATGTCAAACAAACC	28	1	0
bgl-piRNA-1643	ACTAAAGTAGTTCGTCCATTATTCCGTA	28	1	0
bgl-piRNA-1644	ACTAAATTGAAAAAAGATGGGGACT	25	1	0
bgl-piRNA-1645	ACTAAGGATACTGCAGAGCACTTGTCT	27	1	0
bgl-piRNA-1646	ACTAAGGATACTGCAGAGTACTTGTCT	27	44	1
bgl-piRNA-1647	ACTAAGGATACTGCAGAGTCCTTGTCT	27	5	1
bgl-piRNA-1648	ACTAATAGCGTCTTTTCCTCTTTC	24	1	0
bgl-piRNA-1649	ACTACAAGTCATTCAAGTCATCGTTTGAA	29	2	0
bgl-piRNA-1650	ACTACATTTTGGCAAGAGGAACTCAGT	27	2	0
bgl-piRNA-1651	ACTACGATGAATTTTGTTTCCCT	23	2	0
bgl-piRNA-1652	ACTAGAATGACCTCTGCGCTGCCAGTT	27	6	0
bgl-piRNA-1653	ACTAGAATGGCTTGCTGAGAACT	23	1	0
bgl-piRNA-1654	ACTAGAGAGGCTGCTTGAACGACC	24	2	0
bgl-piRNA-1655	ACTAGATCTAGATCGATAACATC	23	2	0
bgl-piRNA-1656	ACTAGTGACGTTTGGGATATGTTGGGTTA	29	1	0
bgl-piRNA-1657	ACTATGCAGAACTAAACTTTGATGCCT	27	1	0
bgl-piRNA-1658	ACTATGTGCATCACACAATCAAAAGGCATG	30	1	0
bgl-piRNA-1659	ACTATTCCAAAGTTCTGCGCCAAAATGCTCC	31	1	0
bgl-piRNA-1660	ACTATTGTTGAGGAGTCTGATGATG	25	1	0
bgl-piRNA-1661	ACTCAAAAATGGCTGTGGAATCCAATT	27	1	0
bgl-piRNA-1662	ACTCAACGAGGACATAGACGTTTATTT	27	1	0
bgl-piRNA-1663	ACTCAATGTGATGGACTAAACAAAT	25	2	0
bgl-piRNA-1664	ACTCACAATACTTCTGACAGCGGGC	25	4	1
bgl-piRNA-1665	ACTCACAATACTTCTGACAGCGGGCAAAC	29	3	24
bgl-piRNA-1666	ACTCAGACAATCGCATCACAGTGGCATG	28	6	33
bgl-piRNA-1667	ACTCAGACAATCGCATCACCGTGGCATG	28	1	1
bgl-piRNA-1668	ACTCAGGATATGATGTAGAAATC	23	3	0
bgl-piRNA-1669	ACTCAGGATATGATGTAGAACTC	23	1	0
bgl-piRNA-1670	ACTCCATGTCTACAGATACTGAACACCA	28	1	0
bgl-piRNA-1671	ACTCGGTCAGACTCTATCACCGCCACT	27	2	0
bgl-piRNA-1672	ACTCGTTGGCGTTTTGGGTAGCACCGAG	28	1	0
bgl-piRNA-1673	ACTCTCTTTTACTCTGGTGTTGGCT	25	3	0
bgl-piRNA-1674	ACTCTGAAATACAAGTGTGGCTGA	24	1	0
bgl-piRNA-1675	ACTCTGCAGAACTAAACTTTGATGCC	26	1	0
bgl-piRNA-1676	ACTCTGCAGAACTAAACTTTGATGCCG	27	1	0
bgl-piRNA-1677	ACTCTGCAGAACTAAACTTTGATGCCT	27	79	0
bgl-piRNA-1678	ACTCTGCAGAACTAAACTTTGATGCCTC	28	2	0
bgl-piRNA-1679	ACTCTGCAGAACTAAATTTTGATGCCT	27	33	0
bgl-piRNA-1680	ACTGAACACCATCATCGACAATGT	24	1	0
bgl-piRNA-1681	ACTGAACTCAGCAACTAACTAAAACCCTC	29	4	0
bgl-piRNA-1682	ACTGAAGAACAGTACAATCTGCTAGCT	27	1	0
bgl-piRNA-1683	ACTGAATCCATTGTTCTCCATGTGTATC	28	1	0
bgl-piRNA-1684	ACTGAGGACTGCTCCGACAGATC	23	1	0
bgl-piRNA-1685	ACTGAGTATAGCACCTGTGTAGCCCT	26	2	0
bgl-piRNA-1686	ACTGAGTTGACTTGTACACCCTCTTG	26	1	0
bgl-piRNA-1687	ACTGATTTTACTGCCAAAACCATAGCCT	28	1	1
bgl-piRNA-1688	ACTGCACAGAACTGAAGCATTAAC	24	2	0
bgl-piRNA-1689	ACTGCACAGAACTGAAGCATTAACA	25	2	0
bgl-piRNA-1690	ACTGCACAGAACTGAAGCATTAACATC	27	3	0
bgl-piRNA-1691	ACTGCACAGAACTGAAGCATTAACATCC	28	1	0
bgl-piRNA-1692	ACTGCACAGAACTGAAGCATTAACATCCT	29	16	0
bgl-piRNA-1693	ACTGCACAGAACTGAAGCATTAACATCCTT	30	1	0
bgl-piRNA-1694	ACTGCACGTAATACACCCGAACAATTACACC	31	2	0
bgl-piRNA-1695	ACTGCATCGAGTTGACTTTGAAGC	24	2	0
bgl-piRNA-1696	ACTGCATGTAGATCTAGAACAAAGTCA	27	1	0
bgl-piRNA-1697	ACTGCCACGTGCACCCGCTTGATAGCATTGC	31	2	0
bgl-piRNA-1698	ACTGCTCGAATTGTGGAAGCCGGGA	25	2	1
bgl-piRNA-1699	ACTGCTGACTGAATCTGACTTGCCTAAGT	29	1	0
bgl-piRNA-1700	ACTGGAAAGAAGCTAATGTCACC	23	1	0
bgl-piRNA-1701	ACTGGAAGGATATAGACGTTGAAGAGT	27	2	3
bgl-piRNA-1702	ACTGGAAGGATATAGACGTTGAAGAGTTT	29	1	0
bgl-piRNA-1703	ACTGGACTCGTCATCGACACCGA	23	4	0
bgl-piRNA-1704	ACTGGACTCGTCATCGACACCGAAGTC	27	3	0
bgl-piRNA-1705	ACTGGCAGCAGTGATTTTCCTCTTGAACACT	31	1	0
bgl-piRNA-1706	ACTGGGATTTTTAATTTCGGGATC	24	3	0
bgl-piRNA-1707	ACTGGTAGTAAGCTGGCAAGACAAAAAGG	29	1	2
bgl-piRNA-1708	ACTGGTTCCAATTTTGAGCTTCCGGTACA	29	2	0
bgl-piRNA-1709	ACTGTACTGACTTTGAAACTGCT	23	1	0
bgl-piRNA-1710	ACTGTCGACATTTGGACTGTGCCCCTTC	28	1	0
bgl-piRNA-1711	ACTGTCTGACAACAAGAAGCTGCCTTGT	28	4	0
bgl-piRNA-1712	ACTGTGATGGATGTTTCTGTATTGAAGTC	29	2	0
bgl-piRNA-1713	ACTGTGATGTTGCTAGTTCAGGCGGTCT	28	1	0
bgl-piRNA-1714	ACTGTGATGTTGCTAGTTCAGGCTGTCT	28	1	0
bgl-piRNA-1715	ACTGTGATGTTGCTAGTTCCGGCTGTCT	28	1	0
bgl-piRNA-1716	ACTGTGCCAATTCCTGAATGAGATGAG	27	1	5
bgl-piRNA-1717	ACTGTGCCAATTCCTGAATGAGATGAGT	28	2	5
bgl-piRNA-1718	ACTTAAAAAAATGATGCTGTGTCTGACC	28	1	0
bgl-piRNA-1719	ACTTAGGATTGGCCACACCTACATC	25	2	0
bgl-piRNA-1720	ACTTATATAAGCAAGAATCTGCAGGAT	27	1	0
bgl-piRNA-1721	ACTTCAAAAAAGAAGATGATTACGT	25	2	0
bgl-piRNA-1722	ACTTCAAGACAGCCTGAACTAGC	23	1	0
bgl-piRNA-1723	ACTTCAGGAAGCAAGAACCCAGCATT	26	3	0
bgl-piRNA-1724	ACTTCAGGTGACTAGAATGGCTTGCTGAGACCT	33	1	0
bgl-piRNA-1725	ACTTCATCGACTTCAAAGTGTTAACGGC	28	7	7
bgl-piRNA-1726	ACTTCCTTATCTTGAGGGCAAAG	23	2	0
bgl-piRNA-1727	ACTTCGAGGATGTAAAACTGCAA	23	4	0
bgl-piRNA-1728	ACTTCGAGGATGTAAAACTGCAAA	24	4	0
bgl-piRNA-1729	ACTTCGAGGATGTAAAACTGCAAAA	25	12	0
bgl-piRNA-1730	ACTTCGAGGATGTAAAACTGCAAAAG	26	2	0
bgl-piRNA-1731	ACTTCGAGGATGTAAAACTGCAAAAGA	27	13	35
bgl-piRNA-1732	ACTTCGAGGATGTAAAACTGCAAAAGAA	28	66	76
bgl-piRNA-1733	ACTTCGAGGATGTAAAACTGCAAAAGAAA	29	34	34
bgl-piRNA-1734	ACTTCGAGGATGTAAAACTGCAAAAGAAAT	30	3	0
bgl-piRNA-1735	ACTTCGAGGATGTAAAACTGCAAAAGAAATG	31	1	0
bgl-piRNA-1736	ACTTCGAGGATGTAAAACTGCAAAAGAAC	29	2	0
bgl-piRNA-1737	ACTTCGAGGATGTAAAACTGCAAAAGAAT	29	1	0
bgl-piRNA-1738	ACTTCGAGGATGTAAAACTGCAAAG	25	1	0
bgl-piRNA-1739	ACTTCGAGGATGTAAAACTGCGAAA	25	1	0
bgl-piRNA-1740	ACTTCGTAAAGAAAGTTCTGGGTGCCT	27	5	0
bgl-piRNA-1741	ACTTCTGTATACTGTAGTGCTGGCACAG	28	1	0
bgl-piRNA-1742	ACTTCTGTATGAATTGACACCATTTC	26	2	0
bgl-piRNA-1743	ACTTCTGTATGAATTGACACCATTTCTGC	29	9	1
bgl-piRNA-1744	ACTTCTGTATGAATTGACACCATTTCTGCC	30	2	0
bgl-piRNA-1745	ACTTCTTCGTCAGTGGTTGTTTCTA	25	1	3
bgl-piRNA-1746	ACTTCTTCGTCAGTGGTTGTTTCTAAGT	28	2	21
bgl-piRNA-1747	ACTTCTTGGTCACAACGGTTAAGTCCGGCCCTGC	34	2	0
bgl-piRNA-1748	ACTTGAATAACTTGTAGTTCTAGATT	26	4	0
bgl-piRNA-1749	ACTTGAATGACGTCGGAATTGATTAGT	27	5	0
bgl-piRNA-1750	ACTTGAATGACGTCGGAATTGATTAGTA	28	4	0
bgl-piRNA-1751	ACTTGAATGACTTGTAGTACTATA	24	7	0
bgl-piRNA-1752	ACTTGAATGACTTGTAGTACTATAT	25	2	0
bgl-piRNA-1753	ACTTGAATGACTTGTAGTACTATATT	26	6	0
bgl-piRNA-1754	ACTTGAATGACTTGTAGTAGTATA	24	1	0
bgl-piRNA-1755	ACTTGAGTTAAGAGATGCAGAGGGA	25	1	0
bgl-piRNA-1756	ACTTGAGTTAAGAGATGCAGAGGGACC	27	5	5
bgl-piRNA-1757	ACTTGATCACAACTGTAAAGACC	23	1	0
bgl-piRNA-1758	ACTTGATCCGAGAATGGGTGTGG	23	1	0
bgl-piRNA-1759	ACTTGCTTTAGAACCAATCGGACGTT	26	2	0
bgl-piRNA-1760	ACTTGGACATAAAACTTCTTGGATGACC	28	1	0
bgl-piRNA-1761	ACTTGGCAGAATTTAAGTCATTGGTTAAT	29	1	0
bgl-piRNA-1762	ACTTGGCAGAATTTAAGTCATTGGTTAATA	30	1	1
bgl-piRNA-1763	ACTTGGTCCCTGGTGCTGTTATTC	24	1	0
bgl-piRNA-1764	ACTTGTACATTTCTGCAACATTTGTGTCT	29	3	0
bgl-piRNA-1765	ACTTTAAATTGCTATTCTGAGCC	23	6	0
bgl-piRNA-1766	ACTTTAAGAGATCAGAGGCACTA	23	2	0
bgl-piRNA-1767	ACTTTCACTGCTGGCCATATTTGTAGAGC	29	3	0
bgl-piRNA-1768	ACTTTCTTGACGATGACTTGATCTGGGCTG	30	1	0
bgl-piRNA-1769	ACTTTGATCTGGCTGAAGCAGCA	23	1	0
bgl-piRNA-1770	ACTTTGATCTTTGAACTATGACATCCT	27	2	0
bgl-piRNA-1771	ACTTTGGGATGTAGACAATATTTGT	25	2	0
bgl-piRNA-1772	ACTTTGTCCTGGCTGCAATAAGTCTTCAT	29	1	0
bgl-piRNA-1773	ACTTTGTCCTGGCTGCAATAAGTCTTCATT	30	1	0
bgl-piRNA-1774	ACTTTTGAGTCTTCTGTCCTGAA	23	2	0
bgl-piRNA-1775	AGAAAAATCTTCATACAGAACTCACATA	28	3	4
bgl-piRNA-1776	AGAAAACGCACTAGAACAGAGATGGAGG	28	2	0
bgl-piRNA-1777	AGAAAACGCACTAGAACAGCGATGGAGG	28	1	0
bgl-piRNA-1778	AGAAAACTGAAAGACCCCTGCAC	23	1	0
bgl-piRNA-1779	AGAAAACTGAAAGACCCCTGCACTG	25	2	0
bgl-piRNA-1780	AGAAAACTGAAAGACCCCTGCACTGA	26	2	0
bgl-piRNA-1781	AGAAAACTGAAAGACCCCTGCACTGACA	28	1	7
bgl-piRNA-1782	AGAAAAGGCATTGGCAGACTCTCTTAGAGC	30	1	2
bgl-piRNA-1783	AGAAAAGGTAATCTGCTTTGCTTGGCT	27	8	8
bgl-piRNA-1784	AGAAAATAAATTAGATGCTCTTAGGAT	27	1	0
bgl-piRNA-1785	AGAAAGACGATTGGCTCTAACTGTGCC	27	1	0
bgl-piRNA-1786	AGAAAGGTCAAGCCTTCCCGGGT	23	1	0
bgl-piRNA-1787	AGAAATATAAATGTGTCTTCGTTTTGGAT	29	3	0
bgl-piRNA-1788	AGAAATCGGACAAGCTTTGGAAGA	24	38	2
bgl-piRNA-1789	AGAAATCGGACAAGCTTTGGAAGATACGCC	30	2	1
bgl-piRNA-1790	AGAAATCGGACAAGCTTTGGCAGA	24	5	0
bgl-piRNA-1791	AGAAATCTTAAAAGAGGACTGCA	23	1	0
bgl-piRNA-1792	AGAAATGAGTAGCACAACCTCTGAGTT	27	2	0
bgl-piRNA-1793	AGAAATTCAAGAGCTCCTAAGACACGTCG	29	1	0
bgl-piRNA-1794	AGAAATTCAAGAGCTCCTAAGACACGTCT	29	8	11
bgl-piRNA-1795	AGAAATTCAAGAGCTCCTACGACACGTCT	29	1	1
bgl-piRNA-1796	AGAAATTGCAGGCTGCAGAACAGGTTCC	28	1	0
bgl-piRNA-1797	AGAACATATCCAGTTAGAACGTCAACAAC	29	2	36
bgl-piRNA-1798	AGAACATCTAGATGTTTCAGTCCAGGGC	28	1	0
bgl-piRNA-1799	AGAACATTGTATTTGATTGATGAAGACT	28	2	0
bgl-piRNA-1800	AGAACCCTTACCATCTACTTCTAGTGCCT	29	1	0
bgl-piRNA-1801	AGAACCCTTGCCATCTACTTCTAGTGCCT	29	15	0
bgl-piRNA-1802	AGAACGAGTAGCGAACCAGGCCT	23	1	3
bgl-piRNA-1803	AGAACGTCAACAACACAACCGAGGACAATT	30	3	0
bgl-piRNA-1804	AGAACTAGAAACTAAACAAAGAGAAAGCC	29	1	32
bgl-piRNA-1805	AGAACTAGTACATGAACGAAATGGCCACC	29	1	1
bgl-piRNA-1806	AGAACTCTGCATCCAATGTTAAGAAGG	27	1	1
bgl-piRNA-1807	AGAACTCTGCATCCAATGTTCAGAAGGT	28	1	1051
bgl-piRNA-1808	AGAACTCTGCATCCAATGTTCAGAAGGTC	29	1	3810
bgl-piRNA-1809	AGAACTCTGCTTCCAACGGTAAGAAGGTC	29	4	975
bgl-piRNA-1810	AGAACTCTGCTTCCAACGGTCAGAAGG	27	1	0
bgl-piRNA-1811	AGAACTGAGAAACAGACTATAAATATAACT	30	5	1
bgl-piRNA-1812	AGAACTTCTTTAATGACTGTGATAGCCT	28	8	0
bgl-piRNA-1813	AGAAGAAAAAAGGCTGCTATCTGCTGACT	29	1	0
bgl-piRNA-1814	AGAAGAATAAAGCCTGATGAAAC	23	1	0
bgl-piRNA-1815	AGAAGAATAAAGCCTGATGAAACC	24	2	10
bgl-piRNA-1816	AGAAGAATAAAGCCTGATGAAACCGT	26	1	62
bgl-piRNA-1817	AGAAGAATAAAGCCTGATGAAACCGTGGA	29	3	6
bgl-piRNA-1818	AGAAGATGTAACTCTGATGAGAACC	25	3	1
bgl-piRNA-1819	AGAAGATGTAACTCTGATGAGAACCAGGG	29	2	6
bgl-piRNA-1820	AGAAGATGTAACTCTGATGAGCACCAGGG	29	5	27
bgl-piRNA-1821	AGAAGATGTAACTCTGATGAGCACCAGGGT	30	22	0
bgl-piRNA-1822	AGAAGATGTAACTCTGATGAGGACCAGGG	29	1	2
bgl-piRNA-1823	AGAAGATGTAACTCTGATGAGTA	23	3	3
bgl-piRNA-1824	AGAAGATGTAACTCTGATGAGTACC	25	2	1
bgl-piRNA-1825	AGAAGATGTAACTCTGATGAGTACCA	26	3	10
bgl-piRNA-1826	AGAAGATGTAACTCTGATGAGTACCAGG	28	1	19
bgl-piRNA-1827	AGAAGATGTAACTCTGATGAGTACCAGGG	29	5	208
bgl-piRNA-1828	AGAAGATGTAACTCTGATGCGTA	23	1	0
bgl-piRNA-1829	AGAAGATGTAACTCTGATGCGTACCAGGG	29	1	8
bgl-piRNA-1830	AGAAGGATAAAAAGGATGCTGATT	24	13	0
bgl-piRNA-1831	AGAAGGATAAAAAGGATGCTGATTC	25	4	0
bgl-piRNA-1832	AGAAGGATAAAAAGGATGCTGATTCT	26	173	0
bgl-piRNA-1833	AGAAGGATAAAAAGGATGCTGATTCTA	27	2	8
bgl-piRNA-1834	AGAAGGATAAAAAGGATGCTGATTCTAAT	29	1	0
bgl-piRNA-1835	AGAAGGATAAAAAGGATGCTGATTCTAT	28	14	0
bgl-piRNA-1836	AGAAGGATAAAAAGGATGCTGATTCTATT	29	69	0
bgl-piRNA-1837	AGAAGGATAAAAAGGATGCTGATTCTT	27	29	0
bgl-piRNA-1838	AGAAGGATAAAAAGGATGCTGATTCTTT	28	2	0
bgl-piRNA-1839	AGAAGGATAAAAAGGATGTTGATT	24	1	0
bgl-piRNA-1840	AGAAGGTTGCGTGTTCAAATCAC	23	2	0
bgl-piRNA-1841	AGAAGGTTGCGTGTTCAAATCACGTCGGG	29	2	0
bgl-piRNA-1842	AGAAGGTTGCGTGTTCAAATCACGTCGGGG	30	1	0
bgl-piRNA-1843	AGAAGTCTTAGTATTGAACTGTGTATCACT	30	1	0
bgl-piRNA-1844	AGAAGTTGCAAAGGGAAAAGATCGTCTCTC	30	2	0
bgl-piRNA-1845	AGAAGTTTTATGTCCAAGTGCAAAT	25	6	52
bgl-piRNA-1846	AGAAGTTTTATGTCCAAGTGCAAATCA	27	2	426
bgl-piRNA-1847	AGAAGTTTTATGTCCAAGTGCAAATCAGA	29	3	0
bgl-piRNA-1848	AGAATCAAATTTGGATGTAGATT	23	4	0
bgl-piRNA-1849	AGAATCAAATTTGGATGTAGATTC	24	2	0
bgl-piRNA-1850	AGAATCATTGAGGATATAGTTCACTGCT	28	2	0
bgl-piRNA-1851	AGAATCATTGAGGATATAGTTCACTGCTT	29	1	0
bgl-piRNA-1852	AGAATCCAATGCTTTACGTCGCTCTGC	27	2	0
bgl-piRNA-1853	AGAATCTGTAGAATTCATCAGGGCTTAGT	29	1	1
bgl-piRNA-1854	AGAATGAATAAAGTTGACTTTGAGTT	26	3	0
bgl-piRNA-1855	AGAATGAATGTCTGAAATGAAAGTAATG	28	1	1
bgl-piRNA-1856	AGAATGGACCTAGAAAATATCCTAACACA	29	1	0
bgl-piRNA-1857	AGAATGGACCTAGAAAATATCCTAACACC	29	1	0
bgl-piRNA-1858	AGAATGTGACGTCCAAGCTGTGTTAGC	27	3	0
bgl-piRNA-1859	AGAATGTTGAGGTGGCAGAGAGAGCTCTC	29	1	0
bgl-piRNA-1860	AGAATGTTGTCTGAATTGTATTAGGGC	27	1	0
bgl-piRNA-1861	AGAATGTTTAATGCTTTGAACAATTT	26	1	0
bgl-piRNA-1862	AGAATTACCAGACATAGACATTGCA	25	1	22
bgl-piRNA-1863	AGAATTAGTCTCAGGTGTAGAAAGTCC	27	2	0
bgl-piRNA-1864	AGAATTAGTCTCAGGTGTAGCAAGTCC	27	1	0
bgl-piRNA-1865	AGAATTCGCAACATTAAAAACGGTAAGG	28	1	2
bgl-piRNA-1866	AGAATTGTTGACCTCAAGTAATTCT	25	1	0
bgl-piRNA-1867	AGAATTTAAGTCATTGGTTAATATGCATGAC	31	2	0
bgl-piRNA-1868	AGACACAAAGATAAAGGCACATTCCTCGT	29	1	1
bgl-piRNA-1869	AGACAGAAATACTGAACTGACTGTACACT	29	1	0
bgl-piRNA-1870	AGACAGAAATACTGAACTGCCTGTACACT	29	1	0
bgl-piRNA-1871	AGACAGAGTATGTAAACACTGTAGGTCT	28	1	0
bgl-piRNA-1872	AGACAGCCTGAACTAGCAACATC	23	2	0
bgl-piRNA-1873	AGACATATACATGAGCAAACCCATA	25	1	0
bgl-piRNA-1874	AGACATATTACTGAATTTGAACCAAGTAGA	30	1	0
bgl-piRNA-1875	AGACATTTCAACTGCTGAATTCTTTAAAACC	31	2	0
bgl-piRNA-1876	AGACCTAGAACTAGTGGTAATAATGATGG	29	1	1
bgl-piRNA-1877	AGACCTATCGAAATAAAAACTGCGAGA	27	2	13
bgl-piRNA-1878	AGACCTATCGAAATAAAAACTGCGAGAA	28	11	30
bgl-piRNA-1879	AGACCTATCGAAATAAAAACTGTGA	25	1	0
bgl-piRNA-1880	AGACGAAGTAGGCCCAGTAACGT	23	1	0
bgl-piRNA-1881	AGACGTATCGAGACCTAAGGTAGATTCT	28	1	0
bgl-piRNA-1882	AGACGTATGTCCGCTGATTGCAATGTC	27	2	0
bgl-piRNA-1883	AGACTAAAATAATCATAAGGAGTAGCAA	28	1	1
bgl-piRNA-1884	AGACTAAGACTGCTTTATTGATCCTTAC	28	3	0
bgl-piRNA-1885	AGACTGAATAATTCTTTTATCATTGACC	28	2	0
bgl-piRNA-1886	AGACTGAATAATTCTTTTATCATTGACCT	29	4	0
bgl-piRNA-1887	AGACTGCTGACTGAATCTGACTTGCCT	27	1	0
bgl-piRNA-1888	AGACTGGGAATTCAAGGCAGCGGATT	26	2	0
bgl-piRNA-1889	AGACTGTTCCTTGAGGTACACCTGAGT	27	1	0
bgl-piRNA-1890	AGACTTAGACTGAGAGGCACAGTCTC	26	1	0
bgl-piRNA-1891	AGAGAAATCGGACAAGCTTTGGAA	24	2	0
bgl-piRNA-1892	AGAGAAATCGGACAAGCTTTGGAAGA	26	6	1
bgl-piRNA-1893	AGAGAACAAACTGTAATAATAAATGGCTC	29	2	1
bgl-piRNA-1894	AGAGAACAATGAAGACTACAACAAACC	27	1	0
bgl-piRNA-1895	AGAGAACAATGAAGACTACACCAAACC	27	1	0
bgl-piRNA-1896	AGAGAAGATGTAACTCTGATGAGTAC	26	1	0
bgl-piRNA-1897	AGAGAATTAGATGAATTACAGAAATGGGA	29	1	0
bgl-piRNA-1898	AGAGAATTAGATGAATTACAGAAATGGGAATC	32	2	0
bgl-piRNA-1899	AGAGAGAAATATGGTTTGTTTACAACTC	28	2	0
bgl-piRNA-1900	AGAGAGAATTAATGGATGAATCCACGTC	28	1	0
bgl-piRNA-1901	AGAGAGAATTAATGGATGACTCCACGTC	28	1	0
bgl-piRNA-1902	AGAGAGAGAGATAGAGAGATTGTT	24	3	0
bgl-piRNA-1903	AGAGAGCCCTGCGCTCAATGGACTCAACG	29	3	0
bgl-piRNA-1904	AGAGATCAGAGGCACTAAAACAG	23	4	3
bgl-piRNA-1905	AGAGATCAGAGGCACTAAAACAGC	24	3	1
bgl-piRNA-1906	AGAGATCGTTAGTGAACCTGTTGGACA	27	2	0
bgl-piRNA-1907	AGAGATCGTTAGTGAACCTGTTGGACATA	29	1	0
bgl-piRNA-1908	AGAGATTCAAGTGGAGTTGTATGTAGCC	28	3	9
bgl-piRNA-1909	AGAGATTCAAGTGGAGTTGTATGTAGCCT	29	2	0
bgl-piRNA-1910	AGAGATTCTTGTGGAGCAGTTTGCT	25	1	0
bgl-piRNA-1911	AGAGATTTGAAAACAACATTGGACAGA	27	1	0
bgl-piRNA-1912	AGAGCAAACATAGACTGTTCACCCTGATC	29	1	1
bgl-piRNA-1913	AGAGCAAACATAGACTGTTCAGCCTGATC	29	1	0
bgl-piRNA-1914	AGAGCAAACATAGACTGTTCCCCCTGATC	29	1	0
bgl-piRNA-1915	AGAGCATGTTCAGACTTCGGCCT	23	1	0
bgl-piRNA-1916	AGAGCGTTCATGACTAGATTTCGTTT	26	1	0
bgl-piRNA-1917	AGAGGTCTGCCATCTGATAAGAA	23	5	0
bgl-piRNA-1918	AGAGGTCTGCCATCTGATAAGAACAGG	27	2	0
bgl-piRNA-1919	AGAGGTCTGCCATCTGATACGAACAGG	27	1	0
bgl-piRNA-1920	AGAGTATGTAAACACTGTAGATCAGG	26	2	0
bgl-piRNA-1921	AGAGTATGTAAACACTGTAGATCAGGG	27	4	0
bgl-piRNA-1922	AGAGTATGTAAACACTGTAGATCAGGGA	28	1	0
bgl-piRNA-1923	AGAGTATTTTGAACACCTGTGCTAGCT	27	1	0
bgl-piRNA-1924	AGAGTCGGACAACTTTATTTTTTT	24	1	0
bgl-piRNA-1925	AGAGTCTGCGTCTAAAAGAACATTAGACT	29	1	0
bgl-piRNA-1926	AGAGTGAGAAAAGTCAAAATTGGTATTGT	29	1	0
bgl-piRNA-1927	AGAGTGAGAAAAGTCAAAATTGGTATTGTT	30	1	0
bgl-piRNA-1928	AGAGTGTCAATTTTTTTATTTGTGAGGC	28	1	6
bgl-piRNA-1929	AGAGTTCCTTCAAAATGTTGAGAGAA	26	1	0
bgl-piRNA-1930	AGAGTTGTGCTTACTGAGCGCCT	23	2	0
bgl-piRNA-1931	AGAGTTGTGTTTACTGAGCGCCT	23	1	0
bgl-piRNA-1932	AGAGTTTCAGAATCGGGTCGCCGTGTT	27	1	0
bgl-piRNA-1933	AGATAAAGGCACATTCCTCGTCCCATA	27	1	0
bgl-piRNA-1934	AGATAAAGGCACATTCCTCGTCCCATATGCTA	32	1	0
bgl-piRNA-1935	AGATACTGTATGGGCCAACAAATTAAT	27	1	0
bgl-piRNA-1936	AGATACTGTCGGGACTAACAAATTAATT	28	1	0
bgl-piRNA-1937	AGATACTGTCGGGACTAACCAATTAATT	28	1	0
bgl-piRNA-1938	AGATAGAAAAAATTGTAAACTTTGTTATA	29	3	0
bgl-piRNA-1939	AGATAGAAAAAATTGTAAACTTTGTTATC	29	1	0
bgl-piRNA-1940	AGATAGAAGATCTGACCATTATGAGTA	27	1	0
bgl-piRNA-1941	AGATAGAAGATCTGACCATTCTGAGTA	27	1	0
bgl-piRNA-1942	AGATAGAATAGAAAAGAAAGAAAGGGAA	28	1	0
bgl-piRNA-1943	AGATAGATCTGAATCAAACAAAAGTAGCT	29	2	25
bgl-piRNA-1944	AGATATAAAAGGCGGAGTGTTAGCTT	26	4	3
bgl-piRNA-1945	AGATATAAGATTTCATCGGAGTACGG	26	2	0
bgl-piRNA-1946	AGATATAAGATTTCATCGGAGTACGGCT	28	1	49
bgl-piRNA-1947	AGATCAAAAAATTTCCCTAATTGACT	26	2	0
bgl-piRNA-1948	AGATCAAACATGATATGCTGAGACAACC	28	4	3
bgl-piRNA-1949	AGATCAAACATGATATGCTGAGACAACCT	29	1	0
bgl-piRNA-1950	AGATCAAGTTGCCGTCAAGAGACTGTT	27	1	0
bgl-piRNA-1951	AGATCATGTAGCAACTGTGGTGTGGAT	27	2	6
bgl-piRNA-1952	AGATCATGTAGCAACTGTGGTGTGGATT	28	1	5
bgl-piRNA-1953	AGATCCAGTAGAAATTGTAGAACTATT	27	1	0
bgl-piRNA-1954	AGATCCAGTAGAAATTGTAGAACTATTAAC	30	2	0
bgl-piRNA-1955	AGATCTAACAGTTCCTGTAGCTGTAGT	27	1	0
bgl-piRNA-1956	AGATCTAATATCGAAGTCGACAAGAAGAC	29	2	0
bgl-piRNA-1957	AGATCTACATGCAGTCGTCGCCTGTT	26	3	0
bgl-piRNA-1958	AGATCTAGAACAAAGTCACTCTGCGATG	28	2	0
bgl-piRNA-1959	AGATCTCTAAAAGTTAAGATGAATGGGC	28	1	0
bgl-piRNA-1960	AGATGAAACACTTGAAAACTATTTAGT	27	3	1
bgl-piRNA-1961	AGATGAAACACTTGAAAACTCTTTAGT	27	2	0
bgl-piRNA-1962	AGATGACAGAGGAACTTGAAAATCTTAA	28	1	0
bgl-piRNA-1963	AGATGACTAGACCAATACATGAGA	24	2	0
bgl-piRNA-1964	AGATGAGGAAAGATGCAAAAGCT	23	2	0
bgl-piRNA-1965	AGATGATGTAAAGGTCATCTGATTCTGTGGCC	32	1	0
bgl-piRNA-1966	AGATGATGTAGTTGATTGTTCTGTTTCTG	29	1	0
bgl-piRNA-1967	AGATGATGTCTGACTGATTGAAATT	25	1	0
bgl-piRNA-1968	AGATGTATTAGTTTGTAGTAACTCT	25	2	0
bgl-piRNA-1969	AGATGTCAATAGTAATACTGTATT	24	4	0
bgl-piRNA-1970	AGATTAGTCTCTGAAGTTGGTTGTCTGC	28	1	0
bgl-piRNA-1971	AGATTATGTGGCTCTTGCGACTGCTT	26	3	0
bgl-piRNA-1972	AGATTCAAAACAAGTAGAGAGGATTGT	27	2	3
bgl-piRNA-1973	AGATTCAGAAGTTGCAGCTGTGGCATTC	28	2	0
bgl-piRNA-1974	AGATTCCAGATTCTTTTAATGCAGC	25	1	0
bgl-piRNA-1975	AGATTCGATGGAACTCAGAAGAGCT	25	2	0
bgl-piRNA-1976	AGATTCGGGATGCAGTACAGTTGGAATT	28	2	0
bgl-piRNA-1977	AGATTCGGTATTTTTGACTTCGGCGACT	28	1	6
bgl-piRNA-1978	AGATTGGACCAAAGCGCTCTGAGCATGCTA	30	2	0
bgl-piRNA-1979	AGATTGTAGATCTAATCATGACATC	25	2	0
bgl-piRNA-1980	AGATTTAGATAACAGTGTGGTGTAGTGC	28	1	0
bgl-piRNA-1981	AGATTTATATATGAAACAACATCA	24	3	0
bgl-piRNA-1982	AGATTTATATATGAAACAACCTCA	24	1	0
bgl-piRNA-1983	AGATTTCATCGGAGTACGGCTGAA	24	1	0
bgl-piRNA-1984	AGATTTCATCGGAGTACGGCTGAACACAGCA	31	1	0
bgl-piRNA-1985	AGATTTTAGACTCCTACTCATGTCT	25	2	0
bgl-piRNA-1986	AGCAAAATTTATTTCTCATTTTAGGACC	28	1	0
bgl-piRNA-1987	AGCAAACTTTGAGAACGGTACATTTAATG	29	1	0
bgl-piRNA-1988	AGCAAACTTTGAGAACGGTACTT	23	5	0
bgl-piRNA-1989	AGCAAACTTTGAGAACGGTACTTTT	25	4	0
bgl-piRNA-1990	AGCAAACTTTGAGAACGGTACTTTTA	26	8	0
bgl-piRNA-1991	AGCAAACTTTGAGAACGGTACTTTTAAT	28	24	0
bgl-piRNA-1992	AGCAAACTTTGAGAACGGTACTTTTAATC	29	1	0
bgl-piRNA-1993	AGCAAACTTTGAGAACGGTACTTTTAATG	29	24	0
bgl-piRNA-1994	AGCAAACTTTGAGAACGGTACTTTTAATGT	30	61	0
bgl-piRNA-1995	AGCAAACTTTGAGAACGGTCCTTT	24	1	0
bgl-piRNA-1996	AGCAAACTTTGAGAACGGTCCTTTTA	26	1	0
bgl-piRNA-1997	AGCAAACTTTGAGAACGGTCCTTTTAAT	28	1	0
bgl-piRNA-1998	AGCAAACTTTGAGAACGGTCCTTTTAATG	29	3	0
[truncated: 230,254+ more rows]
